# Supplementary material for: Transcriptome Profiling of Giardia intestinalis Using Strand-specific RNA-Seq
Source: PLoS Comput Biol. 2013 Mar 28;9(3):e1003000. doi: 10.1371/journal.pcbi.1003000 (PMC3610916; doi:10.1371/journal.pcbi.1003000)
Supplement: Table S1 — Gene coordinates, transcription levels, and differentially expressed genes. Gene annotation coordinates, digital gene expression values (FPKM), mapped 3′ UTRs, and differentially expressed genes. The first sheet shows details for genes defined as four-way orthologs. Genes that could not be assigned as four-way orthologs are on separate sheets according to isolate. Genes identified as differentially expressed in the biological replicates of AS175 are shown on a separate sheet. Differentially expressed genes are listed for the comparisons: WB vs. AS175, WB vs. P15, and WB vs. GS. The last sheet contains information about identified lineage-specific gene expression. (XLSX) [file pcbi.1003000.s009.xlsx]

## Sheet: Four way orthologs
	locus tag				locus				FPKM				3' UTR length (nt)
Annotation	WB	AS175	P15	GS	WB	AS175	P15	GS	WB	AS175	P15	GS	WB	AS175	P15	GS
Ribosomal protein S28	GL50803_3570	AS175_ORF_260	GLP15_3984	GL50581_542	gb|CH991779:196147+196338	AS175_chr4:706009+706200	gb|contig483:25455+25649	gb|ACGJ01000686:23704+23898	505612	366483	499202	221451	46	46	43	67
Hypothetical protein	GL50803_13268	AS175_ORF_282	GLP15_4485	GL50581_3177	gb|CH991763:371351+371614	AS175_chr2:832493+832756	gb|contig647:34374-34640	gb|ACGJ01002611:7920-8186	90437.3	97586.6	118337	42086.7	22	14	11	23
Ripening regulated protein DDTFR19	GL50803_14457	AS175_ORF_256	GLP15_5010	GL50581_1323	gb|CH991776:389397+389582	AS175_contig4:6721+6906	gb|contig778:15450+15638	gb|ACGJ01001903:908+1096	72486.1	55981.5	118024	22554.9	13	13	10	10
Ribosomal protein L31B	GL50803_16368	AS175_2583	GLP15_2281	GL50581_1473	gb|CH991779:968270+968590	AS175_chr4:1478010+1478330	gb|contig113:20949+21269	gb|ACGJ01002141:13424-13744	44298.8	20258	18230.6	1495.49	8	8	11	11
Ribosomal protein S20	GL50803_6022	AS175_2236	GLP15_2855	GL50581_1240	gb|CH991779:204090-204470	AS175_chr4:713952-714332	gb|contig272:1776-2156	gb|ACGJ01001718:15396+15776	35724	16456.5	15577.1	17990.1	9	9	13	26
Ribosomal protein L27	GL50803_8462	AS175_1477	GLP15_2913	GL50581_2902	gb|CH991782:397936+398343	AS175_chr3:709676+710083	gb|contig282:26192-26599	gb|ACGJ01002435:18876-19283	21070.3	9752.04	4759.19	4593.45	20	20	17	13
Dynein light chain	GL50803_9848	AS175_ORF_272	GLP15_105	GL50581_2834	gb|CH991769:448618+448884	AS175_chr1:801097+801363	gb|contig5:25330-25599	gb|ACGJ01002422:28615+28884	20196.6	15316.3	29816.5	21101.7	19	19	14	19
Hypothetical protein	GL50803_6171	AS175_4379	GLP15_828	GL50581_3826	gb|CH991767:408096-408551	AS175_chr5:2933541-2933996	gb|contig28:24300+24755	gb|ACGJ01002911:20490+20945	20016.3	13375.6	15980	25423.3	10	10	10	13
Hypothetical protein	GL50803_16298	AS175_3159	GLP15_27	GL50581_2792	gb|CH991761:187049-187462	AS175_chr5:116265-116678	gb|contig2:35785-36219	gb|ACGJ01002407:4464+4877	19213.2	9552.38	11518	17536.9	41	41	21	33
Hypothetical protein	GL50803_5258	AS175_2817	GLP15_4538	GL50581_2767	gb|CH991793:133620+133940	AS175_chr4:1956238+1956558	gb|contig684:18691+19011	gb|ACGJ01002401:11828+12136	16032.8	14017.8	13493.9	36188.9	8	8	9	10
Ribosomal protein L14	GL50803_14091	AS175_2235	GLP15_2853	GL50581_1242	gb|CH991779:203244-203639	AS175_chr4:713106-713501	gb|contig272:930-1325	gb|ACGJ01001718:16227+16622	16015.5	15452	8097.57	17735.2	12	12	12	9
Wos2 protein	GL50803_10429	AS175_2518	GLP15_889	GL50581_1320	gb|CH991779:834604+835161	AS175_chr4:1344422+1344979	gb|contig29:28450-29010	gb|ACGJ01001902:27522-28079	15596	20842.7	9851.13	10263.7	9	9	9	7
Ribosomal protein L13a	GL50803_11247	AS175_3118	GLP15_2656	GL50581_1758	gb|CH991764:70775-71368	AS175_chr4:2610951-2611544	gb|contig192:7968+8561	gb|ACGJ01002198:428+1021	14833.5	9684.97	8728.7	8672.01	34	34	36	40
Eukaryotic translation initiation factor 5A	GL50803_14614	AS175_4541	GLP15_241	GL50581_1977	gb|CH991761:283112-283561	AS175_contig6:16360-16809	gb|contig9:100588-101016	gb|ACGJ01002248:14859-15308	13551.3	9634.51	17783.4	10632.8	12	12	14	13
Hypothetical protein	GL50803_16044	AS175_4392	GLP15_4015	GL50581_1363	gb|CH991767:287559-287933	AS175_chr5:2964139-2964513	gb|contig490:38798-39172	gb|ACGJ01001979:34293-34664	12158.4	11687.7	10604	6482.64	26	26	23	26
Hypothetical protein	GL50803_7204	AS175_3696	GLP15_1914	GL50581_434	gb|CH991768:640779+641258	AS175_chr5:1348327+1348806	gb|contig59:62686+63165	gb|ACGJ01000614:29003+29482	12079.2	5651.52	4119.98	3276.42	38	38	38	39
Ribosomal protein L37a	GL50803_5517	AS175_ORF_276	GLP15_3064	GL50581_561	gb|CH991767:1668927-1669208	AS175_chr5:2013912-2014193	gb|contig315:28365+28649	gb|ACGJ01000696:24348-24632	11485.5	16343.2	14531.8	44756.6	17	17	14	8
Ribosomal protein SA	GL50803_7766	AS175_4255	GLP15_4611	GL50581_3216	gb|CH991767:817923-818660	AS175_chr5:2720989-2721726	gb|contig692:25119+25856	gb|ACGJ01002683:15173+15907	11271.4	3493.1	6307.62	4339.67	39	39	40	40
Ribosomal protein S12	GL50803_33862	AS175_3901	GLP15_3009	GL50581_3119	gb|CH991768:56948+57325	AS175_chr5:1840679+1841056	gb|contig307:8172-8549	gb|ACGJ01002568:5049-5411	11211.3	8364.44	13578.1	20852.7	11	11	11	8
Translation elongation factor	GL50803_13561	AS175_4629	GLP15_3520	GL50581_1199	gb|CH991762:407218+407880	AS175_contig5:5045+5707	gb|contig379:27591-28253	gb|ACGJ01001651:1265+1936	10513.9	4499.57	4089.23	3840.8	14	14	13	12
Ribosomal protein L19	GL50803_16431	AS175_414	GLP15_1596	GL50581_2587	gb|CH991769:199234+199824	AS175_chr1:924349+924939	gb|contig47:17466+18056	gb|ACGJ01002342:19482-20069	10470.4	5783.83	6352.3	5690.12	10	10	21	10
Hypothetical protein	GL50803_14660	AS175_1371	GLP15_1373	GL50581_1256	gb|CH991782:110240-110596	AS175_chr3:427902-428258	gb|contig41:38264+38584	gb|ACGJ01001740:28923+29243	10074.5	8217.25	10027.3	11553.2	21	21	15	9
Hypothetical protein	GL50803_16588	AS175_182	GLP15_2496	GL50581_897	gb|CH991769:929730-930098	AS175_chr1:451640-452008	gb|contig171:18316+18684	gb|ACGJ01001087:4441-4806	9688.12	11808.3	4625.36	10810.5	28	28	30	31
Translationally controlled tumor protein-like protein	GL50803_6242	AS175_3654	GLP15_3719	GL50581_314	gb|CH991768:526951-527406	AS175_chr5:1234564-1235019	gb|contig421:55475-55930	gb|ACGJ01000480:4663-5118	9598.78	6060.38	6421.03	6059.18	25	25	25	23
Ribosomal protein S17	GL50803_6135	AS175_4342	GLP15_869	GL50581_3462	gb|CH991767:356923+357336	AS175_chr5:2882404+2882817	gb|contig28:82150-82563	gb|ACGJ01002891:7066+7479	9061.84	5742.39	9426.14	5555.03	9	9	9	9
Sjogren's syndrome nuclear autoantigen 1-like protein	GL50803_16263	AS175_3255	GLP15_2420	GL50581_1383	gb|CH991776:55743+56063	AS175_chr5:324905+325225	gb|contig158:9700+10020	gb|ACGJ01002013:2427+2747	8494.58	8762.16	4414.62	4593.04	37	37	39	37
Hypothetical protein	GL50803_1875	AS175_4654	GLP15_1708	GL50581_3909	gb|CH991769:661485-661790	AS175_contig7:13232-13537	gb|contig52:72889-73194	gb|ACGJ01002914:16360+16665	8300.12	6146.49	5031.03	5505.1	27	27	28	26
Ribosomal protein L23A	GL50803_7870	AS175_2585	GLP15_2283	GL50581_1471	gb|CH991779:971926-972351	AS175_chr4:1481665-1482090	gb|contig113:24608-25033	gb|ACGJ01002141:9663+10088	7797.03	20900.7	6018.6	15217.4	36	36	38	35
Ribosomal protein S18	GL50803_15551	AS175_4644	GLP15_3505	GL50581_1214	gb|CH991762:430449+430913	AS175_contig5:28267+28731	gb|contig379:4549-5013	gb|ACGJ01001651:24507+24971	7691.08	6447.35	5843.46	2741.91	11	11	10	25
Ribosomal protein S27	GL50803_10780	AS175_ORF_279	GLP15_3952	GL50581_2292	gb|CH991779:717639+718010	AS175_chr4:1227389+1227760	gb|contig467:63673+63918	gb|ACGJ01002292:4572-4970	7510.12	7764.62	77494.5	5422.82	31	31	28	27
Ribosomal protein L44	GL50803_9810	AS175_3400	GLP15_2374	GL50581_3108	gb|CH991768:1282239+1282559	AS175_chr5:656249+656569	gb|contig137:63805+64125	gb|ACGJ01002558:22569-22889	7354.78	9442.35	4461.91	55306.6	30	30	30	28
Ribosomal protein S6	GL50803_14620	AS175_492	GLP15_3388	GL50581_3377	gb|CH991762:33176-33922	AS175_chr1:1104331-1105077	gb|contig371:127626+128372	gb|ACGJ01002881:8114+8860	7099.49	4119.42	5392.74	1973.59	9	25	9	9
ADP-ribosylation factor	GL50803_7789	AS175_4299	GLP15_5074	GL50581_1483	gb|CH991767:484517-485092	AS175_chr5:2809129-2809704	gb|contig788:24094+24669	gb|ACGJ01002149:2471-3046	7065.52	7199.21	2145.59	9262.59	88	92	92	89
Ribosomal protein S15A	GL50803_15228	AS175_2867	GLP15_187	GL50581_1826	gb|CH991793:25189+25581	AS175_chr4:2056939+2057331	gb|contig8:19583-19975	gb|ACGJ01002210:10294+10686	6872.05	9407.64	2762.76	1101.58	58	58	52	58
Hypothetical protein	GL50803_4239	AS175_3042	GLP15_1441	GL50581_73	gb|CH991801:117931-118227	AS175_chr4:2436025-2436321	gb|contig43:22675-22971	gb|ACGJ01000111:19335-19631	6422.18	4941.6	9258.56	5651.5	58	45	43	37
Cytidine deaminase	GL50803_2101	AS175_632	GLP15_1560	GL50581_1228	gb|CH991762:320749-321153	AS175_chr1:1391694-1392098	gb|contig46:35270+35674	gb|ACGJ01001662:13107+13511	6363.38	5344.7	2571.22	4114.11	59	59	59	57
Dynein light chain	GL50803_14270	AS175_3865	GLP15_4167	GL50581_3682	gb|CH991768:401928+402224	AS175_chr5:1757731+1758027	gb|contig532:43224+43520	gb|ACGJ01002903:17043+17339	6317.59	2946.79	1254.43	988.18	20	20	20	20
Ribosomal protein S23	GL50803_14699	AS175_3269	GLP15_2435	GL50581_3076	gb|CH991776:81441-81872	AS175_chr5:350603-351034	gb|contig158:35404-35835	gb|ACGJ01002529:3045+3476	6310.44	5611	3985.38	4061.38	31	31	26	31
Beta-giardin	GL50803_4812	AS175_2841	GLP15_2766	GL50581_2741	gb|CH991793:172937-173755	AS175_chr4:1995545-1996363	gb|contig234:7117+7935	gb|ACGJ01002392:6297-7115	6086.15	4099.92	3203.86	9413.52	22	22	21	21
Prefoldin subunit 2	GL50803_11713	AS175_965	GLP15_1618	GL50581_1853	gb|CH991763:805354-805680	AS175_chr2:774888-775214	gb|contig48:33195+33521	gb|ACGJ01002213:32090-32416	6044.37	3200.38	7166.23	6651.4	9	9	10	10
Gamma giardin	GL50803_17230	AS175_1356	GLP15_1116	GL50581_4532	gb|CH991782:79215-80150	AS175_chr3:396880-397815	gb|contig34:9374+10309	gb|ACGJ01002930:30013-30948	5778.16	3406.02	814.04	2519.31	28	28	30	32
Ribosomal protein L37	GL50803_14171	AS175_ORF_269	GLP15_4848	GL50581_1705	gb|CH991763:724034+724300	AS175_chr2:693606+693872	gb|contig733:39644-39913	gb|ACGJ01002193:19767+20036	5754.15	2880.27	7224.96	3386.76	12	12	9	11
FixW protein, putative	GL50803_6289	AS175_4191	GLP15_3562	GL50581_4194	gb|CH991767:701832+702233	AS175_chr5:2604913+2605314	gb|contig393:34452-34853	gb|ACGJ01002923:42477+42878	5673.56	7468.9	4173.44	487.82	23	23	25	14
Ferredoxin Fd1, Fd2	GL50803_9662	AS175_ORF_255	GLP15_3138	GL50581_1645	gb|CH991768:447948+448127	AS175_contig8:18896+19072	gb|contig336:17321+17500	gb|ACGJ01002183:11481-11660	5637.28	11070.1	2654.12	8927.37	46	49	45	41
Ribosomal protein L10	GL50803_10428	AS175_2519	GLP15_888	GL50581_1319	gb|CH991779:835198-835830	AS175_chr4:1345016-1345648	gb|contig29:27781+28413	gb|ACGJ01001902:26853+27485	5538.94	5724.45	3829.71	5919.24	34	34	30	29
14-3-3 protein	GL50803_6430	AS175_3354	GLP15_1412	GL50581_2925	gb|CH991776:244368-245114	AS175_chr5:558327-559073	gb|contig42:30303+31013	gb|ACGJ01002453:18513-19259	5078.26	5748.64	2606.2	3838.87	27	27	25	23
Ribosomal protein L23	GL50803_10091	AS175_3243	GLP15_3906	GL50581_3626	gb|CH991776:28660-29088	AS175_chr5:297829-298257	gb|contig463:15859+16287	gb|ACGJ01002900:10831-11259	5070.19	6851.48	7745.61	5748.78	16	16	16	16
Ribosomal protein L36-1	GL50803_16114	AS175_ORF_274	GLP15_2608	GL50581_745	gb|CH991776:290901+291170	AS175_contig1:11975+12244	gb|contig185:29358-29630	gb|ACGJ01000930:27156-27428	5057.28	5369.29	6421.15	75157.1	42	42	39	37
Cathepsin B precursor	GL50803_16468	AS175_3700	GLP15_1918	GL50581_438	gb|CH991768:662680-663597	AS175_chr5:1370228-1371145	gb|contig59:84590-85507	gb|ACGJ01000614:50878-51795	4837.95	1329.94	2826.39	3517.97	6	6	6	8
Calmodulin	GL50803_5333	AS175_3158	GLP15_26	GL50581_2793	gb|CH991761:186510+186971	AS175_chr5:115726+116187	gb|contig2:35270+35731	gb|ACGJ01002407:4950-5411	4728.42	2383.86	2737.73	4775.35	11	11	11	11
Ribosomal protein S26	GL50803_17364	AS175_2816	GLP15_4537	GL50581_2766	gb|CH991793:133206+133535	AS175_chr4:1955824+1956153	gb|contig684:18278+18607	gb|ACGJ01002401:11417+11746	4710.33	3608.4	1962.27	7082.09	28	28	28	37
Hypothetical protein	GL50803_27918	AS175_4831	GLP15_4353	GL50581_1838	gb|CH991793:51228-51515	AS175_chr4:2082977-2083264	gb|contig606:10547+10834	gb|ACGJ01002210:36346-36633	4541.21	10803.8	4515.12	16689.5	15	15	15	18
Ribosomal protein L30	GL50803_14321	AS175_3462	GLP15_585	GL50581_3451	gb|CH991768:839421-839750	AS175_chr5:788541-788870	gb|contig24:7602-7931	gb|ACGJ01002890:6450-6779	4463.8	4414	7302.79	11669.1	39	39	41	39
Hypothetical protein	GL50803_10423	AS175_2521	GLP15_885	GL50581_1316	gb|CH991779:836772-837242	AS175_chr4:1346590-1347060	gb|contig29:26396+26839	gb|ACGJ01001902:25378+25821	4357.21	3615.74	3549.5	1680.93	82	55	55	58
Protein disulfide isomerase PDI1	GL50803_29487	AS175_2548	GLP15_3107	GL50581_3510	gb|CH991779:893313+894017	AS175_chr4:1403108+1403812	gb|contig335:50423-51127	gb|ACGJ01002893:14541-15245	4311.15	8132.11	3317.64	2904.4	16	16	9	15
Ser/Thr protein kinase	GL50803_15410	AS175_399	GLP15_4878	GL50581_184	gb|CH991769:165375-166130	AS175_chr1:890503-891258	gb|contig748:14244+14999	gb|ACGJ01000252:6444+7211	4255.72	1359.42	708.66	1649.08	71	71	51	65
Ornithine carbamoyltransferase	GL50803_10311	AS175_1584	GLP15_2721	GL50581_668	gb|CH991782:612739+613722	AS175_chr3:924331+925314	gb|contig214:5404+6387	gb|ACGJ01000870:5443+6426	4199.48	2653.18	1810.22	8146.47	33	36	34	45
Centrin	GL50803_6744	AS175_4225	GLP15_3166	GL50581_4229	gb|CH991767:759544-760029	AS175_chr5:2662618-2663103	gb|contig342:24329-24814	gb|ACGJ01002923:104037-104522	4089.36	3641.93	2891.78	7076.85	21	15	21	17
Ribosomal protein L26	GL50803_15046	AS175_2025	GLP15_2320	GL50581_1519	gb|CH991814:488863-489270	AS175_chr4:206910-207317	gb|contig126:69179-69586	gb|ACGJ01002162:70727-71134	4072.85	4152.18	12409.6	4413.03	11	12	12	12
Ribosomal protein S7	GL50803_14329	AS175_4333	GLP15_2633	GL50581_1600	gb|CH991767:541258+541830	AS175_chr5:2865845+2866417	gb|contig189:34501+35073	gb|ACGJ01002173:5729-6301	4015.1	4388.71	4788.93	11022.9	9	9	10	9
Carbamate kinase	GL50803_16453	AS175_785	GLP15_766	GL50581_2343	gb|CH991763:1251646-1252596	AS175_chr2:375598-376548	gb|contig27:12458+13408	gb|ACGJ01002301:7074-8024	4012.65	2248.29	2760.94	4173.11	51	51	51	69
	GL_UO_760	AS175_1040	GLP15_5105	GL50581_4162	gb|CH991763:487379+487747	AS175_chr2:948430+948798	gb|contig802:17274-17642	gb|ACGJ01002922:37600-37968	3949.48	2637.77	3356.67	1012.63	14	22	9	8
Ribosomal protein L24A	GL50803_19003	AS175_4348	GLP15_863	GL50581_3467	gb|CH991767:361396-361704	AS175_chr5:2886877-2887185	gb|contig28:77778+78086	gb|ACGJ01002891:11501-11809	3823.75	2688.36	3951.96	11190.8	22	22	22	18
Hypothetical protein	GL50803_5810	AS175_2651	GLP15_630	GL50581_4133	gb|CH991779:1110785-1111180	AS175_chr4:1613815-1614210	gb|contig24:98974+99369	gb|ACGJ01002921:2726-3121	3650.39	1848.55	986.65	865.5	23	23	37	17
Hypothetical protein	GL50803_6330	AS175_939	GLP15_4843	GL50581_1709	gb|CH991763:728158-728973	AS175_chr2:697730-698545	gb|contig733:34965+35780	gb|ACGJ01002193:23904-24719	3632.41	1650.44	1571.84	3846.1	20	20	20	19
Hypothetical protein	GL50803_6469	AS175_1820	GLP15_4898	GL50581_2571	gb|CH991782:1177826-1178476	AS175_chr3:1489174-1489824	gb|contig753:16042-16701	gb|ACGJ01002339:4104-4760	3629.52	1024.63	1310.5	734.51	26	26	25	25
RAN binding protein 1	GL50803_16969	AS175_1079	GLP15_1532	GL50581_1808	gb|CH991763:555073-555573	AS175_chr2:1016097-1016597	gb|contig45:159693+160193	gb|ACGJ01002209:248-748	3559.9	1333.08	2118.24	1381.3	9	9	9	10
Hypothetical protein	GL50803_23004	AS175_911	GLP15_2128	GL50581_786	gb|CH991763:1032077-1032568	AS175_chr2:636326-636817	gb|contig83:42444-42929	gb|ACGJ01001022:9091+9582	3513.01	2042.73	3885.78	3879.97	11	12	11	8
NADH oxidase lateral transfer candidate	GL50803_33769	AS175_199	GLP15_3050	GL50581_2357	gb|CH991769:952420+953796	AS175_chr1:474305+475681	gb|contig307:99784-101160	gb|ACGJ01002302:7124+8500	3508.97	2699.04	2699.98	859.34	20	20	23	23
Ribosomal protein L17	GL50803_98056	AS175_4249	GLP15_4617	GL50581_2441	gb|CH991767:805799-806293	AS175_chr5:2708873-2709367	gb|contig692:37621+38115	gb|ACGJ01002315:23643-24137	3482.25	2112.13	1370.96	12733.5	24	24	25	24
FKBP-type peptidyl-prolyl cis-trans isomerase	GL50803_10450	AS175_594	GLP15_730	GL50581_2531	gb|CH991762:241661+241990	AS175_chr1:1312613+1312942	gb|contig25:85611+85940	gb|ACGJ01002331:24337+24666	3479.45	2015.55	1765.62	699.73	36	36	36	37
Phosphatidylinositol-4-phosphate 5-kinase, putative	GL50803_2622	AS175_2661	GLP15_4395	GL50581_1909	gb|CH991779:1127643-1128491	AS175_chr4:1630648-1631496	gb|contig628:2448-3296	gb|ACGJ01002227:3175-4023	3406.31	2483.43	1843.66	3424.9	6	16	15	11
Protein 21.1	GL50803_32778	AS175_ORF_40	GLP15_4084	GS_ORF_31	gb|CH991762:390214+391980	AS175_chr1:1067191+1068369	gb|contig507:1787-3553	gb|ACGJ01002550:1-1569	3348.47	234.01	537.07	131.07	38		36
Hypothetical protein	GL50803_7843	AS175_2336	GLP15_3782	GL50581_1952	gb|CH991779:406186-406782	AS175_chr4:915891-916487	gb|contig430:82817-83413	gb|ACGJ01002237:9210+9806	3346.76	5497.45	1136.54	6824.94	25	25	43	26
Rac/Rho-like protein	GL50803_8496	AS175_1909	GLP15_2756	GL50581_1585	gb|CH991767:1033477-1034133	AS175_chr3:1712185-1712841	gb|contig230:32082-32738	gb|ACGJ01002166:97536-98192	3331.34	3663.11	2330.38	1101.16	18	18	16	79
Elongation factor 1-gamma	GL50803_12102	AS175_2015	GLP15_2310	GL50581_1508	gb|CH991814:456314+457522	AS175_chr4:174362+175570	gb|contig126:36600+37808	gb|ACGJ01002162:36427+37632	3264.75	1726.54	1467.6	1251.28	18	18	18	17
Sec61-gamma	GL50803_3896	AS175_ORF_261	GLP15_34	GL50581_508	gb|CH991761:203028+203249	AS175_chr5:132193+132414	gb|contig2:44100+44324	gb|ACGJ01000657:20796-21020	3206.94	1570.93	1026.53	3341.21	16	13	49	10
Ribosomal protein L12	GL50803_14938	AS175_983	GLP15_4492	GL50581_3184	gb|CH991763:363586-364134	AS175_chr2:824728-825276	gb|contig647:41847+42395	gb|ACGJ01002611:15338+15886	3160.55	4191.72	9023.68	3004.66	10	10	9	11
Caltractin	GL50803_104685	AS175_3397	GLP15_2371	GL50581_3112	gb|CH991768:1276240+1276770	AS175_chr5:650250+650780	gb|contig137:57826+58356	gb|ACGJ01002558:28360-28890	3158.82	3134.72	2000.29	3297.72	26	26	26	26
Peptidyl-prolyl cis-trans isomerase B precursor	GL50803_17000	AS175_2479	GLP15_1104	GL50581_1186	gb|CH991779:747046-747621	AS175_chr4:1256744-1257319	gb|contig33:69715+70290	gb|ACGJ01001597:25529+26104	3156.9	1822.99	2122.16	2229.7	18	18	18	18
Malate dehydrogenase	GL50803_3331	AS175_826	GLP15_4231	GL50581_3442	gb|CH991763:846743-847738	AS175_chr2:451075-452070	gb|contig547:4164-5159	gb|ACGJ01002889:9094-10089	3150.85	1816.21	628.47	1806.3	48	48	46	47
Ribosomal protein L5	GL50803_17395	AS175_968	GLP15_1615	GL50581_1856	gb|CH991763:814604-815497	AS175_chr2:784129-785022	gb|contig48:23378+24271	gb|ACGJ01002213:41288-42181	3135.3	4156.9	11304.2	2431.53	11	11	12	9
Phosphoenolpyruvate carboxykinase	GL50803_10623	AS175_1498	GLP15_1281	GL50581_2131	gb|CH991782:440522-442486	AS175_chr3:752186-754150	gb|contig38:154669+156633	gb|ACGJ01002272:90060-92024	3108.64	1095.19	307.5	294.22	27	27	27	24
Protein disulfide isomerase PDI2	GL50803_9413	AS175_2773	GLP15_1786	GL50581_862	gb|CH991779:1348484+1349833	AS175_chr4:1851462+1852811	gb|contig54:21312-22661	gb|ACGJ01001044:23974+25323	3091.1	1492.14	1946.97	2116.9	11	11	10	37
Kinase, CAMK CAMKL	GL50803_16235	AS175_4349	GLP15_862	GL50581_3468	gb|CH991767:361765-362781	AS175_chr5:2887246-2888262	gb|contig28:76701+77717	gb|ACGJ01002891:11869-12885	3035.31	1857.73	1439.33	1342.92	11	13	11	10
Ribosomal protein L35	GL50803_6133	AS175_4344	GLP15_867	GL50581_3463	gb|CH991767:357884+358291	AS175_chr5:2883365+2883772	gb|contig28:81195-81602	gb|ACGJ01002891:8064+8438	3003.58	4057.09	5458.3	2823.25	29	29	29	28
Hypothetical protein	GL50803_9355	AS175_4324	GLP15_2624	GL50581_1609	gb|CH991767:527833+528237	AS175_chr5:2852431+2852835	gb|contig189:21080+21484	gb|ACGJ01002173:19178-19582	2998.65	3097.38	6195.76	1064.49	36	32	32	32
Ribosomal protein L35a	GL50803_5947	AS175_278	GLP15_3220	GL50581_4410	gb|CH991769:622683-623054	AS175_chr1:632675-633046	gb|contig348:13574+13945	gb|ACGJ01002928:10851+11222	2995.45	7955.32	4082.43	17832.2	9	9	8	11
Hypothetical protein	GL50803_28526	AS175_3572	GLP15_4428	GL50581_2091	gb|CH991768:1087501-1087821	AS175_chr5:1036535-1036855	gb|contig632:16488-16808	gb|ACGJ01002272:16628-16948	2994.36	2136.25	3778.11	566.23	42	43	42	43
Hypothetical protein	GL50803_1649	AS175_3887	GLP15_3023	GL50581_3133	gb|CH991768:29532+29876	AS175_chr5:1813269+1813613	gb|contig307:35811-36155	gb|ACGJ01002568:32375-32719	2952.23	1772.9	3177.9	9811.29	11	11	23	8
Ribosomal protein L27a	GL50803_16310	AS175_4537	GLP15_237	GL50581_1972	gb|CH991761:277191-277640	AS175_contig6:10439-10888	gb|contig9:94665-95114	gb|ACGJ01002248:8935-9384	2866.23	3883.63	3910.95	8039.52	29	29	29	30
Tenascin precursor	GL50803_10330	AS175_1572	GLP15_1204	GL50581_4057	gb|CH991782:602176-602949	AS175_chr3:913784-914557	gb|contig38:2868+3641	gb|ACGJ01002918:70344-71114	2835.05	1597.72	1707.27	3238.28	13	13	14	13
Protein disulfide isomerase PDI3	GL50803_14670	AS175_513	GLP15_210	GL50581_3386	gb|CH991762:71424+71774	AS175_chr1:1142557+1142907	gb|contig9:28328+28678	gb|ACGJ01002882:9588+9938	2821.7	2025.14	3992.06	4570.84	20	22	21	21
Hypothetical protein	GL50803_13539	AS175_2150	GLP15_4787	GL50581_1937	gb|CH991814:262364-262882	AS175_chr4:493743-494261	gb|contig707:8248+8766	gb|ACGJ01002231:18053+18583	2706.31	2059.03	930.07	1039.29	22	22	22	10
Ribosomal protein L18	GL50803_11950	AS175_2319	GLP15_83	GL50581_332	gb|CH991779:372348+372887	AS175_chr4:882069+882608	gb|contig4:37992+38531	gb|ACGJ01000491:19004-19543	2696.34	8890.96	5542.61	29186.5	27	27	27	37
Ubiquitin/ribosomal protein CEP52	GL50803_5665	AS175_482	GLP15_4509	GL50581_2986	gb|CH991762:386628-387011	AS175_chr1:1063504-1063887	gb|contig664:1173-1556	gb|ACGJ01002473:40155-40538	2690.64	2724.79	2295.28	556.47	94	94	94	116
Ribosomal protein L2	GL50803_16086	AS175_3293	GLP15_1150	GL50581_1614	gb|CH991776:362856+363611	AS175_chr5:395011+395766	gb|contig36:2918-3673	gb|ACGJ01002174:2806-3561	2690.22	2489.06	1002.85	841.44	25	25	25	25
Hypothetical protein	GL50803_16404	AS175_2664	GLP15_4398	GL50581_1913	gb|CH991779:1133235+1133717	AS175_chr4:1636240+1636722	gb|contig628:8016+8498	gb|ACGJ01002227:8762+9244	2686.89	3466.85	1623.12	5445.03	5	6	3
Hypothetical protein	GL50803_11342	AS175_1006	GLP15_4184	GL50581_2952	gb|CH991763:411374+411751	AS175_chr2:872495+872872	gb|contig534:25849+26226	gb|ACGJ01002465:14599+14976	2663.73	2960.92	1455.51	1862.69	34	34	36	33
Hypothetical protein	GL50803_24947	AS175_3024	GLP15_2795	GL50581_349	gb|CH991801:70868+71440	AS175_chr4:2390497+2391069	gb|contig251:12763+13335	gb|ACGJ01000532:10771-11343	2642.45	1272.61	1695.86	1332.86	9	9	9	608
Phosphatidylinositol transfer protein alpha isoform	GL50803_4197	AS175_681	GLP15_2564	GL50581_3968	gb|CH991769:25438+26475	AS175_chr2:97812+98849	gb|contig184:24294+25331	gb|ACGJ01002917:23009+24046	2639.56	1317.85	2122.8	2267.38	8	8	8	11
Giardia trophozoite antigen GTA-2	GL50803_15427	AS175_ORF_118	GLP15_1234	GL50581_4027	gb|CH991782:536380-537090	AS175_chr3:848026-848736	gb|contig38:57097+57807	gb|ACGJ01002918:20668-21345	2633.45	1788.61	1973.13	3658.27	25	25	26	36
Hypothetical protein	GL50803_17195	AS175_4059	GLP15_2252	GL50581_59	gb|CH991767:1517580+1518116	AS175_chr5:2217172+2217708	gb|contig107:68163-68699	gb|ACGJ01000089:64420-64956	2596.82	1893.2	2015.36	4939.09	13	13	9	38
Ubiquitin-conjugating enzyme E2-17 kDa 3	GL50803_15252	AS175_3186	GLP15_1544	GL50581_919	gb|CH991761:255507+255956	AS175_chr5:184584+185033	gb|contig46:17932+18381	gb|ACGJ01001128:12872+13321	2590.66	2253.29	2779.52	3184.22	9	9	9	5
Eukaryotic translation initiation factor 1A	GL50803_8708	AS175_2109	GLP15_194	GL50581_3652	gb|CH991814:153472+153954	AS175_chr4:384924+385406	gb|contig9:5132+5614	gb|ACGJ01002902:8588-9067	2536.19	2659.33	1421.44	4132.56	24	24	239	25
RNA binding protein, putative	GL50803_6054	AS175_1742	GLP15_3475	GL50581_3797	gb|CH991782:972185+972751	AS175_chr3:1283582+1284148	gb|contig377:110791+111384	gb|ACGJ01002910:15673+16344	2511.78	1296.54	1961.6	405.47
Ribosomal protein L21	GL50803_15520	AS175_1619	GLP15_2051	GL50581_4091	gb|CH991782:691049+691528	AS175_chr3:1002617+1003096	gb|contig78:5990+6469	gb|ACGJ01002920:6522+7001	2482.27	5444.27	4618.04	2063.01	33	24	24	26
Heat shock protein HSP 90-alpha	GL50803_13864	AS175_3390	GLP15_2364	GL50581_2330	gb|CH991768:1265197-1266171	AS175_chr5:639208-640182	gb|contig137:46525-47499	gb|ACGJ01002298:19580-20554	2460.22	3394.17	1725.33	1082.41	17	17	18	20
Glucokinase	GL50803_8826	AS175_3338	GLP15_1428	GL50581_943	gb|CH991776:218180-219211	AS175_chr5:532140-533171	gb|contig42:56161+57192	gb|ACGJ01001190:1638-2669	2436.6	1981.56	1607.26	2192.71	9	9	10	10
Ribosomal protein S24	GL50803_10367	AS175_2418	GLP15_4636	GL50581_2403	gb|CH991779:606687+607085	AS175_chr4:1116268+1116666	gb|contig696:36768-37166	gb|ACGJ01002311:14071+14469	2408.46	1523.45	1851.32	3046.26	10	10	9	10
Spindle pole protein, putative	GL50803_24537	AS175_2571	GLP15_3084	GL50581_1423	gb|CH991779:934946-936493	AS175_chr4:1444734-1446281	gb|contig335:7923+9470	gb|ACGJ01002085:7141+8685	2398.84	1702.78	850.82	2062.52	10	10	9	12
Giardia trophozoite antigen GTA-1	GL50803_17090	AS175_1911	GLP15_2758	GL50581_1587	gb|CH991767:1034935+1035480	AS175_chr3:1713643+1714188	gb|contig230:33542+34087	gb|ACGJ01002166:98995+99540	2396.27	2117.53	1524.64	9403.64	39	39	40	41
Cathepsin B precursor	GL50803_16779	AS175_3047	GLP15_1446	GL50581_78	gb|CH991801:125713+126609	AS175_chr4:2443795+2444691	gb|contig43:30432+31328	gb|ACGJ01000111:27042+27938	2392.77	1219.47	2185.37	891.62	32	32	32	31
Sentrin	GL50803_7760	AS175_4261	GLP15_4605	GL50581_3210	gb|CH991767:828977-829285	AS175_chr5:2732043-2732351	gb|contig692:14569+14877	gb|ACGJ01002683:4663+4971	2392.31	863.52	1315.85	1758.57	15	15	15	20
Arginine deiminase	GL50803_112103	AS175_1899	GLP15_4932	GL50581_1575	gb|CH991767:992691+994433	AS175_chr3:1671399+1673141	gb|contig760:7415-9157	gb|ACGJ01002166:56716+58458	2357.56	1470.12	1670.33	1799.06	18	18	18	16
ATP/GTP binding protein, putative	GL50803_10370	AS175_2415	GLP15_4639	GL50581_2400	gb|CH991779:602027+603388	AS175_chr4:1111608+1112969	gb|contig696:40466-41827	gb|ACGJ01002311:9443+10792	2295.3	1414.62	871.73	1136.34	30	31	29	27
GTP-binding nuclear protein RAN/TC4	GL50803_15869	AS175_3252	GLP15_2417	GL50581_2747	gb|CH991776:51754+52434	AS175_chr5:320916+321596	gb|contig158:5709+6389	gb|ACGJ01002394:732-1412	2236.02	2369.21	1017.71	3948.54	81	81	82	81
Triosephosphate isomerase, cytosolic	GL50803_93938	AS175_4046	GLP15_4986	GL50581_1369	gb|CH991767:1484149-1484922	AS175_chr5:2183753-2184526	gb|contig767:14680+15453	gb|ACGJ01002000:344-1117	2214.23	3542.75	1292.71	3218.49	66	66	65	60
Protein 21.1	GL50803_9030	AS175_3275	GLP15_1170	GL50581_1341	gb|CH991776:335779-336771	AS175_chr5:367936-368928	gb|contig36:29759+30751	gb|ACGJ01001936:6585-7577	2213.06	806.66	3578.51	790.86	66	66	67	63
Hypothetical protein	GL50803_9780	AS175_2028	GLP15_2323	GL50581_1522	gb|CH991814:490903-491652	AS175_chr4:208949-209698	gb|contig126:71221-71976	gb|ACGJ01002162:72778-73521	2201.59	1557.38	852.41	1107.27	11	12	12	12
VATPase	GL50803_8367	AS175_2999	GLP15_814	GL50581_375	gb|CH991801:23354+23647	AS175_chr4:2342983+2343276	gb|contig27:119947-120240	gb|ACGJ01000532:58409-58849	2199.84	4202.33	1158.54	676.13	26	26	25	28
Hypothetical protein	GL50803_16522	AS175_3021	GLP15_2792	GL50581_352	gb|CH991801:67432-67884	AS175_chr4:2387061-2387513	gb|contig251:9328-9735	gb|ACGJ01000532:14324+14776	2104.69	1842.38	3687.13	661.64	16	16	17	16
Ribosomal protein S16	GL50803_4652	AS175_246	GLP15_5036	GL50581_4444	gb|CH991769:555818-556294	AS175_chr1:565842-566318	gb|contig780:40130-40606	gb|ACGJ01002928:74106+74582	2075.75	1960.23	3606.14	4944.58	29	29	29	31
Ribosomal protein S21	GL50803_7082	AS175_ORF_270	GLP15_4696	GL50581_3249	gb|CH991779:77159+77425	AS175_chr4:587042+587308	gb|contig698:93431-93700	gb|ACGJ01002726:75010-75279	2047.02	3630.81	9850.53	4943.65	38	38	35	34
Ribosomal protein L32	GL50803_14049	AS175_2539	GLP15_3116	GL50581_3519	gb|CH991779:879376+879786	AS175_chr4:1389182+1389592	gb|contig335:64643-65053	gb|ACGJ01002893:28773-29183	2043.85	1573.03	2918.79	552.19	33	33	33	33
Ribosomal protein S3a	GL50803_16265	AS175_3260	GLP15_2425	GL50581_1388	gb|CH991776:63212-63958	AS175_chr5:332374-333120	gb|contig158:17171-17917	gb|ACGJ01002013:9885-10628	2037.74	1593.41	2581.17	852.9	9	9	9	13
Ribosomal protein L7Ae	GL50803_11287	AS175_2556	GLP15_3099	GL50581_1438	gb|CH991779:911352+911720	AS175_chr4:1421147+1421515	gb|contig335:32716-33084	gb|ACGJ01002085:31715-32083	2028.13	2172.39	1386.77	1045.93	47	47	47	50
Hypothetical protein	GL50803_5890	AS175_300	GLP15_4331	GL50581_301	gb|CH991769:319594-319914	AS175_chr1:672151-672471	gb|contig594:67407+67727	gb|ACGJ01000426:27927+28235	2027.71	1340.05	3971.54	1042.01	99	99	102	48
SALP-1	GL50803_4410	AS175_2057	GLP15_3863	GL50581_1154	gb|CH991814:40220+40987	AS175_chr4:271685+272452	gb|contig457:49021-49788	gb|ACGJ01001574:26878+27645	2022.31	1435.02	1269.75	691.84	42	41	44	50
Seven transmembrane protein 1	GL50803_8044	AS175_4548	GLP15_248	GL50581_1984	gb|CH991761:294478-295434	AS175_contig6:27835-28679	gb|contig9:111952-112920	gb|ACGJ01002248:26230-27111	2013.89	3062.89	1930.33	2806.62	20	129	20	20
Hypothetical protein	GL50803_7244	AS175_610	GLP15_414	GL50581_712	gb|CH991762:280615-281193	AS175_chr1:1351561-1352139	gb|contig17:34034-34612	gb|ACGJ01000922:21886-22464	2002.66	2046.58	1139.68	761.77	27	27	24	24
Ribosomal protein S10B	GL50803_10919	AS175_3016	GLP15_3579	GL50581_357	gb|CH991801:56356+56760	AS175_chr4:2375985+2376389	gb|contig396:1833-2237	gb|ACGJ01000532:25454-25864	2001.75	2608.71	3226.58	4144.16	64	64	68	57
Peptidyl-prolyl cis-trans isomerase B precursor	GL50803_17163	AS175_90	GLP15_5143	GL50581_1019	gb|CH991769:704275-704781	AS175_chr1:226301-226807	gb|contig818:10171-10677	gb|ACGJ01001336:2793+3299	2000.48	2003.37	5495.53	979.59	17	17	19	19
Rab2b	GL50803_16636	AS175_588	GLP15_724	GL50581_2525	gb|CH991762:231062-231745	AS175_chr1:1302049-1302732	gb|contig25:75051-75734	gb|ACGJ01002331:13958-14641	1978.58	1608.15	1069.93	621.4	52	52	51	40
Hypothetical protein	GL50803_5604	AS175_648	GLP15_1577	GL50581_3436	gb|CH991798:9895+10302	AS175_chr2:9894+10301	gb|contig46:69557+69952	gb|ACGJ01002888:23573-23986	1952.11	1050.27	2453.69	8847.92	42	42	41	27
Hypothetical protein	GL50803_6583	AS175_4850	GLP15_223	GL50581_2546	gb|CH991762:95338+95619	AS175_chr1:1166464+1166745	gb|contig9:52232+52513	gb|ACGJ01002332:12844+13125	1926.04	220.54	8268.77	184.41	8	8	9	13
Acidic ribosomal protein P0	GL50803_17054	AS175_3144	GLP15_3595	GL50581_1271	gb|CH991761:157439-158419	AS175_chr5:86669-87649	gb|contig399:32196-33176	gb|ACGJ01001794:7094+8074	1921.78	1606.8	2423.91	1121.88	39	39	39	42
Vacuolar ATP synthase 16 kDa proteolipid subunit	GL50803_15598	AS175_2889	GLP15_3425	GL50581_3405	gb|CH991793:82970+83509	AS175_chr4:2114711+2115250	gb|contig375:33607-34146	gb|ACGJ01002887:16083+16622	1917.06	1361.59	1129.89	864.11	56		55	42
Ribosomal protein S8	GL50803_5845	AS175_1528	GLP15_1250	GL50581_260	gb|CH991782:500172-500696	AS175_chr3:811835-812359	gb|contig38:96443+96967	gb|ACGJ01000395:14762-15283	1903.21	3273.95	7340.45	994.56	10	10	9	9
Alpha-1 giardin	GL50803_11654	AS175_1226	GLP15_1720	GL50581_1672	gb|CH991771:277429+278316	AS175_chr3:34082+34969	gb|contig53:7032-7919	gb|ACGJ01002184:27954+28841	1900.78	1987.14	1385.93	5226.48	19	19	19	21
Ribosomal protein L7a	GL50803_17244	AS175_1400	GLP15_934	GL50581_195	gb|CH991782:175696+176154	AS175_chr3:493343+493801	gb|contig30:111572-112352	gb|ACGJ01000263:27247-28028	1890.72	3657.82	1789.74	3789.23	173	337	15	15
Ribosomal protein S14	GL50803_7878	AS175_2592	GLP15_2290	GL50581_1464	gb|CH991779:978874+979311	AS175_chr4:1488613+1489050	gb|contig113:31566+32003	gb|ACGJ01002141:2714-3151	1879.22	1941.3	767.53	4323.75	18	18	17	19
Ribose 5-phosphate isomerase	GL50803_27614	AS175_1594	GLP15_2024	GL50581_4078	gb|CH991782:638817-639254	AS175_chr3:950408-950845	gb|contig67:17604-18041	gb|ACGJ01002919:41882+42319	1868.02	1642.29	1503.12	1729.27	11	11	11	15
Ribosomal protein S4	GL50803_11359	AS175_1958	GLP15_4568	GL50581_4503	gb|CH991814:318345+319151	AS175_chr4:36428+37234	gb|contig688:31771+32577	gb|ACGJ01002929:71143-71946	1832.96	2857.41	925.22	1316.08	10	10	10	10
Ribosomal protein S9	GL50803_4547	AS175_295	GLP15_4336	GL50581_306	gb|CH991769:308313+308882	AS175_chr1:660871+661440	gb|contig594:78422-78991	gb|ACGJ01000426:38816-39388	1831.84	1405.03	4389.15	751.04	24	24	24	26
Hypothetical protein	GL50803_13904	AS175_3647	GLP15_3712	GL50581_493	gb|CH991768:508621-509142	AS175_chr5:1216234-1216755	gb|contig421:37150-37671	gb|ACGJ01000646:8442-8921	1796.95	1011.59	899.48	1083.79	13	13	13	8
Hypothetical protein	GL50803_10196	AS175_234	GLP15_5023	GL50581_4457	gb|CH991769:532656-533150	AS175_chr1:542715-543209	gb|contig780:16998-17492	gb|ACGJ01002928:97121+97615	1793.18	691.01	1359.59	1928.72	29	29	29	29
Translation initiation factor eIF-4A, putative	GL50803_10255	AS175_544	GLP15_2515	GL50581_3943	gb|CH991762:138060+139235	AS175_chr1:1209112+1210195	gb|contig173:22775+23950	gb|ACGJ01002916:7357-8532	1743.12	575.49	1184.51	766.25	35	1	34	33
Ribosomal protein L13	GL50803_14622	AS175_496	GLP15_3384	GL50581_3373	gb|CH991762:37680-38384	AS175_chr1:1108835-1109539	gb|contig371:123169+123873	gb|ACGJ01002881:3919+4623	1717.91	1139.43	3500.78	3893.05	10	10	9	13
Ubiquitin-conjugating enzyme E2-17 kDa	GL50803_12950	AS175_3258	GLP15_2423	GL50581_1386	gb|CH991776:59021-59611	AS175_chr5:328183-328773	gb|contig158:13001-13570	gb|ACGJ01002013:5715-6293	1695.82	720.68	511.4	1145.28	11	11	31	10
Low molecular weight protein-tyrosine-phosphatase	GL50803_14456	AS175_4549	GLP15_5009	GL50581_1322	gb|CH991776:388820-389284	AS175_contig4:6144-6608	gb|contig778:14873-15337	gb|ACGJ01001903:331-795	1691.36	1888.88	1120.68	1316.17	176	176	184
Hypothetical protein	GL50803_20603	AS175_929	GLP15_4855	GL50581_1699	gb|CH991763:711959+712279	AS175_chr2:681531+681851	gb|contig733:51662-51982	gb|ACGJ01002193:7747+8067	1678.73	821.98	558.11	3505.18	41	41	41
Hypothetical protein	GL50803_8560	AS175_4468	GLP15_1336	GL50581_3760	gb|CH991767:140904-141359	AS175_chr5:3162877-3163332	gb|contig39:107450+107905	gb|ACGJ01002906:39798+40253	1616.43	2297.51	1678.28	494.55	65	62	62	42
Hypothetical protein	GL50803_21628	AS175_1237	GLP15_4520	GL50581_2394	gb|CH991771:55118+56269	AS175_chr3:64472+65623	gb|contig674:16015-17172	gb|ACGJ01002309:8933+10072	1602.53	1570.69	3054.1	1310.12	32	32	33	35
Ribosomal protein S15	GL50803_15260	AS175_3659	GLP15_3724	GL50581_319	gb|CH991768:533417+533854	AS175_chr5:1241030+1241467	gb|contig421:61939+62376	gb|ACGJ01000480:11088+11525	1600.78	3212.64	2741.51	4170.19	26	26	26	25
Protein 21.4	GL50803_3763	AS175_2488	GLP15_1095	GL50581_1177	gb|CH991779:762410-762865	AS175_chr4:1272108-1272563	gb|contig33:54472+54927	gb|ACGJ01001597:10328+10783	1575.52	1144.35	423.26	812.49	147	144	145	97
NifU-like protein	GL50803_15196	AS175_3857	GLP15_4159	GL50581_3674	gb|CH991768:389180-389665	AS175_chr5:1744983-1745468	gb|contig532:30447-30932	gb|ACGJ01002903:4467-4988	1551.47	1185.47	236.74	136.61	136	136	140	121
Ribosomal protein S13	GL50803_16652	AS175_4211	GLP15_3541	GL50581_4214	gb|CH991767:732673+733137	AS175_chr5:2635749+2636213	gb|contig393:3487-3951	gb|ACGJ01002923:73125+73589	1519.64	2813.3	735.2	1327.96	13	13	13	12
Ribosomal protein L18a	GL50803_16387	AS175_4314	GLP15_2643	GL50581_1687	gb|CH991767:504617+505138	AS175_chr5:2829227+2829748	gb|contig189:59336-59854	gb|ACGJ01002192:1567-2088	1512.55	2411.98	1030.3	1445.84	54	54	54	53
Neurogenic locus Notch protein precursor	GL50803_16322	AS175_4086	GLP15_2223	GL50581_31	gb|CH991767:1580997+1582775	AS175_chr5:2280580+2282358	gb|contig107:3235-5013	gb|ACGJ01000089:1002-2780	1506.17	1031.67	799.89	1867.22	13	13	16	13
Ribosome biogenesis protein Nop10	GL50803_8242	AS175_ORF_258	GLP15_205	GL50581_3168	gb|CH991762:65195+65383	AS175_chr1:1136341+1136529	gb|contig9:22103+22294	gb|ACGJ01002599:2568-2759	1503.31	267.85	4998.67	698.44	126	113	123	122
Hypothetical protein	GL50803_11354	AS175_1961	GLP15_4571	GL50581_4499	gb|CH991814:324216+325061	AS175_chr4:42298+43143	gb|contig688:37568+38470	gb|ACGJ01002929:65253-66098	1502.94	1187.21	229.35	626.9	9	9	11	11
Hypothetical protein	GL50803_15472	AS175_3750	GLP15_3637	GL50581_4261	gb|CH991768:148066-148626	AS175_chr5:1504016-1504576	gb|contig404:50157-50717	gb|ACGJ01002924:57186-57743	1463.83	1377.8	2239.23	2785.98	6	6	22	7
Enolase	GL50803_11118	AS175_3521	GLP15_3306	GL50581_4371	gb|CH991768:965354-966691	AS175_chr5:914422-915759	gb|contig369:34119+35450	gb|ACGJ01002927:54370-55707	1431.95	1625.91	1888.14	2407.75	23	23	23	24
Polyadenylate-binding protein, putative	GL50803_5942	AS175_274	GLP15_3224	GL50581_4414	gb|CH991769:615367+616695	AS175_chr1:625359+626687	gb|contig348:19974-21302	gb|ACGJ01002928:17184-18341	1381.82	1070.9	1217.23	927.8	53	53	53	51
Sigma adaptin	GL50803_5328	AS175_3162	GLP15_30	GL50581_2789	gb|CH991761:189249-189674	AS175_chr5:118465-118890	gb|contig2:38007-38432	gb|ACGJ01002407:2250+2675	1369.36	874.31	950.58	275.98	46	47	43	589
Hypothetical protein	GL50803_10299	AS175_2209	GLP15_4673	GL50581_3228	gb|CH991779:150327-150980	AS175_chr4:660199-660852	gb|contig698:19031+19678	gb|ACGJ01002726:5009+5650	1361.98	1284.87	470.53	543.63	5	5	3	11
GTL3 aka MD0260	GL50803_104866	AS175_1048	GLP15_5097	GL50581_4154	gb|CH991763:498816+499400	AS175_chr2:959855+960439	gb|contig802:5593-6177	gb|ACGJ01002922:26049-26633	1332.12	1089.42	725.84	599.52	34	34	34	34
Fructose-bisphosphate aldolase	GL50803_11043	AS175_1642	GLP15_2077	GL50581_4115	gb|CH991782:742564+743535	AS175_chr3:1054130+1055101	gb|contig78:57530+58501	gb|ACGJ01002920:57570+58541	1318.11	4277.88	1415.55	1097.77	29	29	27	26
Heat shock protein HSP 90-alpha	GL50803_98054	AS175_3633	GLP15_3697	GL50581_2256	gb|CH991768:486748-487878	AS175_chr5:1194369-1195499	gb|contig421:15932-17233	gb|ACGJ01002286:15877-16995	1309.4	2430.78	619.96	1146.76		726
Nucleotide-binding protein 1	GL50803_10969	AS175_810	GLP15_4260	GL50581_2006	gb|CH991763:1290667-1291686	AS175_chr2:414614-415633	gb|contig571:25892-26860	gb|ACGJ01002258:15145+16113	1305.18	770.86	1429.5	1068.43	36	36	36	9
Alpha-tubulin	GL50803_112079	AS175_1872	GLP15_2255	GL50581_1380	gb|CH991767:934942+936306	AS175_chr3:1613663+1615027	gb|contig107:71195-72559	gb|ACGJ01002000:31275+32639	1261.89	820.48	674.38	863.67	19	19	18	17
Dynein-like protein	GL50803_9481	AS175_454	GLP15_1955	GL50581_2612	gb|CH991769:280821-281228	AS175_chr1:1005873-1006280	gb|contig59:152641-153048	gb|ACGJ01002347:4922+5329	1245.51	1697.91	1432.94	1079.76	34	34	34	44
Hypothetical protein	GL50803_7396	AS175_1730	GLP15_3462	GL50581_482	gb|CH991782:943145+943465	AS175_chr3:1254556+1254876	gb|contig377:81791+82111	gb|ACGJ01000635:89792+90106	1244.14	964.26	394.51	641.37	88		81	83
Ribosomal protein L9	GL50803_17056	AS175_3146	GLP15_4124	GL50581_1269	gb|CH991761:160535+161092	AS175_chr5:89765+90322	gb|contig527:534+1091	gb|ACGJ01001794:4416-4973	1243.08	2156.49	2953.35	6607.29	11	11	11	12
Hypothetical protein	GL50803_10016	AS175_1666	GLP15_2843	GL50581_3566	gb|CH991782:802761-803696	AS175_chr3:1114258-1115193	gb|contig262:7111-8046	gb|ACGJ01002895:4187-5122	1219.89	962.83	734.79	737.92	136	136	137	702
Hypothetical protein	GL50803_3419	AS175_2469	GLP15_3686	GL50581_2845	gb|CH991779:733557-734078	AS175_chr4:1243273-1243794	gb|contig416:4423+4944	gb|ACGJ01002423:3404-3925	1219.46	1974.46	904.45	3042	78	78	80
UPL-1	GL50803_9779	AS175_2029	GLP15_2324	GL50581_1523	gb|CH991814:491680-492612	AS175_chr4:209726-210658	gb|contig126:72004-72936	gb|ACGJ01002162:73558-74490	1218.56	1121.09	1484.1	2493.65	7	7	7	10
Nucleoside diphosphate kinase	GL50803_11301	AS175_2550	GLP15_3105	GL50581_3508	gb|CH991779:894843+895298	AS175_chr4:1404638+1405093	gb|contig335:49142-49597	gb|ACGJ01002893:13260-13715	1216.78	1541.11	603.92	915.03	11	11	11	11
Adenine phosphoribosyltransferase	GL50803_112885	AS175_462	GLP15_3610	GL50581_2965	gb|CH991762:357775-358317	AS175_chr1:1034664-1035206	gb|contig402:9264+9806	gb|ACGJ01002473:12193-12735	1209.54	1077.08	951.87	597.24	10	10	10	8
Prefoldin subunit 3, putative	GL50803_7030	AS175_197	GLP15_3052	GL50581_2355	gb|CH991769:948597-949175	AS175_chr1:470495-471073	gb|contig307:104399+104977	gb|ACGJ01002302:3282-3860	1199.31	1136.86	1758	871.33	17	17	3	8
Hypothetical protein	GL50803_40521	AS175_52	GLP15_3182	GL50581_266	gb|CH991767:1863877+1864755	AS175_chr1:143648+144526	gb|contig343:16052+16813	gb|ACGJ01000415:1462+2223	1197.94	575.92	980.56	713.19	10	11	10	8
NADH oxidase	GL50803_9719	AS175_3454	GLP15_4743	GL50581_2696	gb|CH991768:825042-826331	AS175_chr5:774186-775475	gb|contig704:21774-23063	gb|ACGJ01002370:4986-6275	1178.76	740.17	1608.68	907.05	10	10	10	10
26S protease regulatory subunit 8	GL50803_17106	AS175_3357	GLP15_1409	GL50581_2929	gb|CH991776:249165+250370	AS175_chr5:563115+564320	gb|contig42:25017-26222	gb|ACGJ01002453:23246+24478	1175.37	506.77	839.06	293.01	11	7	11	8
RNA polymerase II subunit Rpb12	GL50803_9509	AS175_ORF_254	GLP15_2980	GL50581_3874	gb|CH991763:111980+112141	AS175_chr2:1283450+1283611	gb|contig305:68329+68493	gb|ACGJ01002913:20701+20865	1174.56	1326.34	684.8	1091.67	65	62	59	61
Cyclin-dependent kinases regulatory subunit	GL50803_2661	AS175_ORF_268	GLP15_5148	GL50581_3484	gb|CH991769:714007+714261	AS175_chr1:236033+236287	gb|contig818:19902+20159	gb|ACGJ01002892:6418+6675	1156.82	1551.36	1792.39	2011.15	37	36	31
Proteasome subunit beta type 1	GL50803_13127	AS175_3476	GLP15_601	GL50581_654	gb|CH991768:875066+875728	AS175_chr5:824176+824838	gb|contig24:43287+43931	gb|ACGJ01000857:16328-16990	1128.28	840.99	1121.89	513.96	23	23	23	20
Tenascin-like	GL50803_95162	AS175_4546	GLP15_246	GL50581_1982	gb|CH991761:290919+292637	AS175_contig6:24167+25885	gb|contig9:108395+110113	gb|ACGJ01002248:22668+24386	1123.01	900.4	1746.56	856.07	36	36	36	37
Hypothetical protein	GL50803_22504	AS175_711	GLP15_374	GL50581_2314	gb|CH991763:1057901+1058221	AS175_chr2:181972+182292	gb|contig16:15575+15895	gb|ACGJ01002297:1331+1651	1122.21	274.65	251.36	93.55	29		18	17
Alcohol dehydrogenase lateral transfer candidate	GL50803_13350	AS175_2974	GLP15_696	GL50581_396	gb|CH991763:1371261-1372481	AS175_chr4:2288518-2289738	gb|contig25:31308-32528	gb|ACGJ01000532:89570+90787	1108.81	661.33	388.46	633.44	10	10	11	20
Hypothetical protein	GL50803_15474	AS175_3748	GLP15_3634	GL50581_4259	gb|CH991768:144197-144652	AS175_chr5:1500147-1500602	gb|contig404:46282-46764	gb|ACGJ01002924:53321-53776	1098.29	696.24	447.24	463.39	14	14	8	14
D-tyrosyl-tRNA deacylase	GL50803_13832	AS175_1271	GLP15_3275	GL50581_601	gb|CH991771:169584-170126	AS175_chr3:178906-179448	gb|contig352:258+800	gb|ACGJ01000747:45081-45623	1097.42	839.29	857.29	306.07	61	61	10	5476
Kinase, NEK	GL50803_24321	AS175_3903	GLP15_3007	GL50581_3117	gb|CH991768:60860+61726	AS175_chr5:1844591+1845457	gb|contig307:3772-4731	gb|ACGJ01002568:644-1510	1085.18	707.53	170.19	248.15	20	20	178	36
Hypothetical protein	GL50803_10808	AS175_741	GLP15_1455	GL50581_3062	gb|CH991763:1142982-1143668	AS175_chr2:267021-267707	gb|contig44:22271+22957	gb|ACGJ01002526:12585+13271	1084.88	1036.53	1012.65	2339.99	71	71	69	87
Ribosomal protein S11	GL50803_14827	AS175_655	GLP15_1584	GL50581_3429	gb|CH991798:30210+30809	AS175_chr2:30209+30808	gb|contig46:89881+90480	gb|ACGJ01002888:3068-3667	1070.28	1903.97	997.25	1479.95	22	22	22	22
Hypothetical protein	GL50803_19271	AS175_1810	GLP15_3890	GL50581_1676	gb|CH991782:1152709+1153044	AS175_chr3:1464067+1464402	gb|contig461:29711-30046	gb|ACGJ01002186:9939+10274	1058.32	1342.79	1233.67	815.34	23	23	23
FKBP-type peptidyl-prolyl cis-trans isomerase	GL50803_101339	AS175_1257	GLP15_3966	GL50581_3593	gb|CH991771:105681-106328	AS175_chr3:115027-115674	gb|contig471:21818+22465	gb|ACGJ01002896:4872+5519	1058.24	1592.71	1223.14	409.15	78	78	78	73
Hypothetical protein	GL50803_6917	AS175_3464	GLP15_587	GL50581_3453	gb|CH991768:841677-842303	AS175_chr5:790796-791422	gb|contig24:9870-10496	gb|ACGJ01002890:8690-9310	1056.8	4770.99	646.02	474.03	10	10	9	9
Hypothetical protein	GL50803_29140	AS175_2211	GLP15_4671	GL50581_3226	gb|CH991779:153062+153478	AS175_chr4:662934+663350	gb|contig698:16534-16950	gb|ACGJ01002726:2512-2937	1053.17	494	795.82	875.38	68	68	69	67
MDR-type permease	GL50803_8444	AS175_3125	GLP15_2826	GL50581_2053	gb|CH991812:19283+21283	AS175_chr5:19220+21220	gb|contig261:15836+17815	gb|ACGJ01002263:22615-24594	1046.81	639.7	557.23	824.74	30	30	30	28
hypothetical protein	GL50803_6340	AS175_1501	GLP15_1278	GL50581_2134	gb|CH991782:448805+449209	AS175_chr3:760468+760872	gb|contig38:147944-148348	gb|ACGJ01002272:98285+98719	1038.69	777.13	686.38	754.73	135	21	136	136
Hypothetical protein	GL50803_7717	AS175_1689	GLP15_438	GL50581_728	gb|CH991782:845543+845842	AS175_chr3:1157014+1157313	gb|contig18:32666+32965	gb|ACGJ01000930:2871+3170	1029.85	660.12	1041.39	1277.69	9	10	14	10
Proteasome subunit beta type 3	GL50803_13756	AS175_2869	GLP15_185	GL50581_1828	gb|CH991793:29743+30366	AS175_chr4:2061493+2062116	gb|contig8:14798-15421	gb|ACGJ01002210:14817+15440	1023.85	1662.59	1157.34	828.81	90	91	90
Cathepsin B precursor	GL50803_16160	AS175_1839	GLP15_4208	GL50581_2946	gb|CH991767:1057172+1058254	AS175_chr3:1542397+1543479	gb|contig536:2909+4000	gb|ACGJ01002460:1624-2514	1019.42	979.33	1093.61	448.46	10	13	10	10
Hypothetical protein	GL50803_10524	AS175_4478	GLP15_1326	GL50581_3750	gb|CH991767:159165+159917	AS175_chr5:3181137+3181889	gb|contig39:88811-89596	gb|ACGJ01002906:21156-21938	1018.41	260.17	73.94	169.95	48	48	58	28
Eukaryotic peptide chain release factor subunit 1	GL50803_17190	AS175_1601	GLP15_2032	GL50581_4071	gb|CH991782:650495+651868	AS175_chr3:962069+963442	gb|contig67:29258+30631	gb|ACGJ01002919:29290-30663	1012.01	529.39	298.23	192.4	22	22	22	22
Proteasome subunit beta type 9 precursor	GL50803_9824	AS175_865	GLP15_158	GL50581_835	gb|CH991763:935684-936349	AS175_chr2:539956-540621	gb|contig6:37479+38144	gb|ACGJ01001022:104357+105022	1008.23	593.39	963.94	751.78	36	36	24	33
Alpha-6 giardin	GL50803_14551	AS175_1281	GLP15_900	GL50581_1670	gb|CH991771:206812-207705	AS175_chr3:216104-216997	gb|contig30:39652-40545	gb|ACGJ01002184:25899+26792	1006.45	1919.22	815.6	1630.08	34	34	34	35
20S proteasome alpha subunit 7	GL50803_11486	AS175_378	GLP15_1656	GL50581_4001	gb|CH991769:122031+122909	AS175_chr1:847194+848072	gb|contig50:43626-44444	gb|ACGJ01002917:101887+102705	1000.58	693.8	461	249.2	12	12	12	13
Ribosomal protein L24	GL50803_14869	AS175_3767	GLP15_4120	GL50581_4279	gb|CH991768:188682-189251	AS175_chr5:1544632-1545201	gb|contig523:40199+40768	gb|ACGJ01002924:97625-98194	996.45	1153.85	663.63	1267.03	39	39	39	39
Mitotic spindle checkpoint protein MAD2	GL50803_100955	AS175_2677	GLP15_4411	GL50581_1926	gb|CH991779:1154745+1155356	AS175_chr4:1657750+1658361	gb|contig628:29503+30114	gb|ACGJ01002227:30215+30826	982.02	969.61	704.49	1212.19	37	37	37	62
Hypothetical protein	GL50803_9896	AS175_2638	GLP15_1018	GL50581_4291	gb|CH991779:1081415+1081798	AS175_chr4:1584450+1584833	gb|contig32:65054-65437	gb|ACGJ01002925:26818-27201	981.17	1027.7	1212.06	274.06	106	106	105	99
Hypothetical protein	GL50803_17330	AS175_238	GLP15_5028	GL50581_4452	gb|CH991769:539159+539644	AS175_chr1:549218+549703	gb|contig780:23489+23974	gb|ACGJ01002928:90772-91257	962.59	964.35	1058.12	646.33	38	38	43	36
Zinc finger domain	GL50803_16877	AS175_771	GLP15_780	GL50581_2876	gb|CH991763:1219028-1219414	AS175_chr2:342998-343384	gb|contig27:45669+46055	gb|ACGJ01002431:605-991	950.71	696.14	479.49	708.65	155	5659	155	158
Hypothetical protein	GL50803_13329	AS175_1325	GLP15_951	GL50581_1337	gb|CH991782:14246+14884	AS175_chr3:331709+332347	gb|contig30:139262-139960	gb|ACGJ01001914:1358-1939	946.55	760.04	986.5	525.92	44	41	41	40
Hypothetical protein	GL50803_14064	AS175_568	GLP15_2540	GL50581_3927	gb|CH991762:190385-190984	AS175_chr1:1261417-1262010	gb|contig173:74150-74743	gb|ACGJ01002915:18566+19159	941.19	708.29	380.13	1019.02	43	42	49	35
Hypothetical protein	GL50803_5568	AS175_915	GLP15_2133	GL50581_782	gb|CH991763:1040793-1041254	AS175_chr2:645042-645503	gb|contig83:51151-51612	gb|ACGJ01001022:347+808	909.3	563.07	356.75	596.54	11	11	13	7575
Hypothetical protein	GL50803_13584	AS175_4584	GLP15_1883	GL50581_2564	gb|CH991767:1110208+1111368	AS175_contig2:4065+5225	gb|contig59:3173+4333	gb|ACGJ01002336:6433+7593	905.09	1088.47	832.51	1383.72	36	36	38	39
Hypothetical protein	GL50803_8974	AS175_149	GLP15_5207	GL50581_1290	gb|CH991769:849763+850290	AS175_chr1:371779+372306	gb|contig818:157213+157740	gb|ACGJ01001805:40992+41519	903.19	1530.36	799.18	1199.6	35		22	21
	GL_UO_657	AS175_210	GLP15_3820	GL50581_217	gb|CH991769:487158+487739	AS175_chr1:497225+497806	gb|contig441:11423-12004	gb|ACGJ01000318:9638-10165	899.65	889.89	627.3	561.06	53	53	50	40
20S proteasome alpha subunit 4	GL50803_15099	AS175_3202	GLP15_4755	GL50581_2467	gb|CH991761:51136+51780	AS175_chr5:227658+228302	gb|contig704:48572+49216	gb|ACGJ01002319:10996+11640	890.33	929.56	139.46	292.06	108	108	108
Hypothetical protein	GL50803_23017	AS175_898	GLP15_2115	GL50581_800	gb|CH991763:1004251-1005570	AS175_chr2:608521-609828	gb|contig83:14882-16183	gb|ACGJ01001022:35488+36789	890.21	276.64	336.39	805.26	50	48	48	47
U6 snRNA-associated Sm-like protein LSm2, putative	GL50803_18713	AS175_4326	GLP15_2626	GL50581_1607	gb|CH991767:530352+530675	AS175_chr5:2854939+2855262	gb|contig189:23574+23897	gb|ACGJ01002173:16810-17142	886.66	634.73	637.05	211.33	80	80	91
Alpha-10 giardin	GL50803_5649	AS175_3210	GLP15_4764	GL50581_2475	gb|CH991761:61687-62673	AS175_chr5:238209-239195	gb|contig704:59106-59996	gb|ACGJ01002319:21504-22484	883.84	709.3	411.35	1140.05	15	15	57	31
Ribosomal protein L7Ae	GL50803_2825	AS175_2439	GLP15_3926	GL50581_3149	gb|CH991779:680008-680376	AS175_chr4:1189761-1190129	gb|contig467:25916-26284	gb|ACGJ01002589:6624+6992	881.14	1272.9	3084.02	271.7	19	19	19	34
Kinase, NEK	GL50803_15409	AS175_398	GLP15_4879	GS_ORF_207	gb|CH991769:163707-165254	AS175_chr1:888835-890382	gb|contig748:15120+16667	gb|ACGJ01000252:7316+8824	873.78	874.8	612.85	186.47	27	28	28
70 kDa peptidylprolyl isomerase, putative	GL50803_3643	AS175_2120	GLP15_2699	GL50581_614	gb|CH991814:179795+180811	AS175_chr4:411237+412253	gb|contig195:16526+17542	gb|ACGJ01000820:9354+10370	859.32	1082.96	389.58	1061.61	29	29	28	15
Ribosomal protein L7	GL50803_19436	AS175_3022	GLP15_2793	GL50581_351	gb|CH991801:67832+68539	AS175_chr4:2387461+2388168	gb|contig251:9728+10435	gb|ACGJ01000532:13669-14376	852.42	1413.88	1351.2	646.38	18	18	17	18
Sec13	GL50803_137698	AS175_4501	GLP15_1302	GL50581_4555	gb|CH991767:224949-225833	AS175_chr5:3246862-3247746	gb|contig39:23787+24677	gb|ACGJ01002931:23162+24052	850.93	707.23	362.44	182.4	9	11	10	11
Bip	GL50803_17121	AS175_2160	GLP15_4728	GL50581_3283	gb|CH991779:11946+13979	AS175_chr4:521848+523881	gb|contig698:160150-162138	gb|ACGJ01002726:140925-142958	843.2	509.88	794.79	1098.71	42	42	42	25
Hypothetical protein	GL50803_13103	AS175_3595	GLP15_4453	GL50581_2114	gb|CH991768:1131180+1131866	AS175_chr5:1080211+1080897	gb|contig632:60348+61025	gb|ACGJ01002272:60348+61022	840.88	1474.63	1167.02	1108.47	61	62	61
Ribosomal protein S3	GL50803_7999	AS175_1066	GLP15_2737	GL50581_977	gb|CH991763:530359-531012	AS175_chr2:991388-992041	gb|contig225:11998+12651	gb|ACGJ01001265:37-690	836.96	814.02	1107.83	635	10	10	10	10
Kinase, NEK	GL50803_95593	AS175_1699	GLP15_448	GL50581_449	gb|CH991782:869412+870542	AS175_chr3:1180874+1182004	gb|contig18:56535+57665	gb|ACGJ01000635:18157+19287	834.9	699.29	391.6	411.14	75	75	75	75
Hypothetical protein	GL50803_2341	AS175_438	GLP15_1939	GL50581_3303	gb|CH991769:261722+262093	AS175_chr1:986775+987146	gb|contig59:133595+133966	gb|ACGJ01002748:18409-18780	831.09	847.06	1001.55	618.69	53	53	46	48
Tryptophanyl-tRNA synthetase	GL50803_3032	AS175_1012	GLP15_3359	GL50581_2075	gb|CH991763:430607+431896	AS175_chr2:891716+893005	gb|contig371:64074+65372	gb|ACGJ01002266:16747+18021	821.71	485.87	229.36	154.12	52	52	53	444
Extracellular nuclease, putative	GL50803_8742	AS175_2348	GLP15_3794	GL50581_3607	gb|CH991779:432872-433690	AS175_chr4:942575-943393	gb|contig430:109045-109848	gb|ACGJ01002897:16321-17124	821.3	1857.1	903.25	1028.6	22	22	39	39
Endonuclease III	GL50803_3595	AS175_1902	GLP15_2748	GL50581_1578	gb|CH991767:1017751+1018722	AS175_chr3:1696459+1697430	gb|contig230:16396+17367	gb|ACGJ01002166:81768+82733	813.74	363.15	332.53	658.13	10	9	10	10
Ribosomal protein S2	GL50803_8118	AS175_3965	GLP15_2445	GL50581_2562	gb|CH991767:1639924+1640652	AS175_chr5:1984917+1985645	gb|contig161:16320-17048	gb|ACGJ01002335:7190+7918	809.6	1022.44	1920.98	2749.09	20	20	19	17
Hypothetical protein	GL50803_7778	AS175_4306	GLP15_5067	GL50581_1490	gb|CH991767:493542+494345	AS175_chr5:2818154+2818957	gb|contig788:14837-15547	gb|ACGJ01002149:11455+12258	809.34	755.56	242.66	1151.45	16	16	16	14
Delta giardin	GL50803_86676	AS175_4155	GLP15_2196	GL50581_3174	gb|CH991767:1338012+1338818	AS175_chr5:2479998+2480804	gb|contig88:129070-129876	gb|ACGJ01002610:4924+5730	808.24	601.42	743.55	269.09	34	35	34
Endothelin-converting enzyme 2	GL50803_4349	AS175_1491	GLP15_2899	GL50581_951	gb|CH991782:419651-420292	AS175_chr3:731391-732032	gb|contig282:4277+4918	gb|ACGJ01001211:2352-2750	807.85	606.82	954.21	2393.22	29	29	29	739
Hypothetical protein	GL50803_15847	AS175_4555	GLP15_4280	GL50581_1330	gb|CH991776:399002-399772	AS175_contig4:16326-17096	gb|contig579:29-748	gb|ACGJ01001903:10541-11311	807.11	324.99	242.91	1323.25	28	28		35
Tenascin precursor	GL50803_8687	AS175_2613	GLP15_1043	GL50581_4316	gb|CH991779:1033384-1034898	AS175_chr4:1543335-1544849	gb|contig32:102551+104065	gb|ACGJ01002925:61128+62630	795.44	1430.4	1248.16	1389.33	9	9	8	28
Protein 21.1	GL50803_17585	AS175_2295	GLP15_575	GL50581_96	gb|CH991779:319730+321886	AS175_chr4:829510+831666	gb|contig22:55691+57847	gb|ACGJ01000112:17213+19366	788.62	534.09	158.87	1209.09	9	9	10	9
Proteasome subunit beta type 4 precursor	GL50803_1995	AS175_4058	GLP15_2253	GL50581_60	gb|CH991767:1516865-1517518	AS175_chr5:2216457-2217110	gb|contig107:68761+69414	gb|ACGJ01000089:65014+65667	788.37	784.57	596.08	1173.49	5	5	5
WD-40 repeat protein family	GL50803_16957	AS175_1467	GLP15_1874	GL50581_1592	gb|CH991782:349612+350700	AS175_chr3:662329+663417	gb|contig57:82233+83321	gb|ACGJ01002168:2475-3563	788.26	341.87	151.86	429.23	8	11	11	10
Hypothetical protein	GL50803_14567	AS175_2337	GLP15_3783	GL50581_1950	gb|CH991779:406993+407535	AS175_chr4:916698+917240	gb|contig430:83628+84170	gb|ACGJ01002237:8456-8998	785.96	760.82	318.43	498.59	27	27	27	26
Hypothetical protein	GL50803_13924	AS175_3012	GLP15_3583	GL50581_361	gb|CH991801:50562-51194	AS175_chr4:2370191-2370823	gb|contig396:7438+8031	gb|ACGJ01000532:31065+31658	778.71	623.97	646.31	944.82	6	2	1	6
Protein 21.1	GL50803_17551	AS175_2881	GLP15_4350	GL50581_1841	gb|CH991793:55070+58294	AS175_chr4:2086817+2090041	gb|contig606:3767-6991	gb|ACGJ01002210:40168+43395	777.55	413.46	251.51	389.08	23	22	16	16
Methionyl-tRNA synthetase	GL50803_4606	AS175_2086	GLP15_1181	GL50581_1739	gb|CH991814:104281+104988	AS175_chr4:335734+336441	gb|contig37:14440+15141	gb|ACGJ01002196:4722-5432	765.57	1700.7	786.66	433.03	35	35	35	23
Deoxyribose-phosphate aldolase lateral transfer candidate	GL50803_15127	AS175_2748	GLP15_670	GL50581_937	gb|CH991779:1305417-1306193	AS175_chr4:1808397-1809173	gb|contig24:164153-164929	gb|ACGJ01001179:14099-14884	758.57	436.83	969.25	3323.3	47	47	48	39
Hypothetical protein	GL50803_16234	AS175_4350	GLP15_861	GL50581_3469	gb|CH991767:362991-363506	AS175_chr5:2888472-2888987	gb|contig28:75980+76495	gb|ACGJ01002891:13099-13614	758.45	768.57	308.43	840.34	117	257	252	113
Hypothetical protein	GL50803_6617	AS175_1928	GLP15_3341	GL50581_3849	gb|CH991767:579918-581606	AS175_chr3:1763056-1764744	gb|contig371:17027-18715	gb|ACGJ01002912:4109-5797	752.08	474.24	576.23	160.97	9	15	15
Hypothetical protein	GL50803_112870	AS175_2349	GLP15_3795	GL50581_3608	gb|CH991779:433740+434105	AS175_chr4:943443+943808	gb|contig430:109898+110263	gb|ACGJ01002897:17172+17537	749.56	856.97	536.03	653.92	9	9	9	9
Ribosomal protein P1B	GL50803_17337	AS175_ORF_277	GLP15_2473	GL50581_4436	gb|CH991769:574697+575053	AS175_chr1:584700+585023	gb|contig166:16766+17125	gb|ACGJ01002928:57647+58003	745.32	2075.07	1036.89	3275.94	50	81	48	48
Hypothetical protein	GL50803_9004	AS175_1384	GLP15_3961	GL50581_956	gb|CH991782:142533-142877	AS175_chr3:460186-460530	gb|contig471:12122+12466	gb|ACGJ01001222:7683+8027	745.11	654.18	297.25	195.02	46	45	45
Thioredoxin reductase	GL50803_9827	AS175_867	GLP15_154	GL50581_832	gb|CH991763:938426+939370	AS175_chr2:542698+543642	gb|contig6:34463-35407	gb|ACGJ01001022:101335-102279	740.44	709.85	807.62	587.27	16	16	13	13
Hypothetical protein	GL50803_4928	AS175_2100	GLP15_1197	GL50581_3660	gb|CH991814:140998+141420	AS175_chr4:372450+372872	gb|contig37:51181+51603	gb|ACGJ01002902:19648-20070	738.73	630.91	1197.29	590.51	30	30	26	43
Hypothetical protein	GL50803_15251	AS175_3179	GLP15_1537	GL50581_912	gb|CH991761:243767+244651	AS175_chr5:172845+173729	gb|contig46:6175+7059	gb|ACGJ01001128:1041+1922	733.32	407.61	388.88	892.23	43	43	44	41
Coiled-coil protein	GL50803_11867	AS175_87	GLP15_5140	GL50581_1023	gb|CH991769:695312-696508	AS175_chr1:217338-218534	gb|contig818:1160-2356	gb|ACGJ01001336:11136+12332	731.67	647.69	799.01	632.14	14	19	21	24
Alanine aminotransferase, putative	GL50803_12150	AS175_1438	GLP15_3991	GL50581_2957	gb|CH991782:264057+265622	AS175_chr3:580910+582475	gb|contig488:5563-7128	gb|ACGJ01002471:3355-4920	727.6	833.77	1759.07	1950.33	40	40	42	35
Ubiquitin fusion degradation protein 1	GL50803_3994	AS175_252	GLP15_2469	GL50581_4433	gb|CH991769:570519+571460	AS175_chr1:580522+581463	gb|contig166:12588+13529	gb|ACGJ01002928:53502+54443	722.17	837.91	230.15	382.97	64	64	65	43
DNA-directed RNA polymerases I and III 16 kDa polypeptide	GL50803_10840	AS175_630	GLP15_1562	GL50581_1230	gb|CH991762:314835-315140	AS175_chr1:1385780-1386085	gb|contig46:41308+41610	gb|ACGJ01001662:19094+19381	720.86	315.4	94.35	269.96	11	11	14
Hypothetical protein	GL50803_21525	AS175_2660	GLP15_4394	GL50581_1908	gb|CH991779:1127275-1127625	AS175_chr4:1630280-1630630	gb|contig628:2080-2430	gb|ACGJ01002227:2806-3156	719.91	1072.98	804.46	94.29	429	2	62
Hypothetical protein	GL50803_3934	AS175_3793	GLP15_2098	GL50581_3344	gb|CH991768:253524+254117	AS175_chr5:1609345+1609938	gb|contig80:5633-6226	gb|ACGJ01002858:2984+3577	716.55	399.76	351.71	1472.43	22	25	22	26
Vacuolar ATP synthase 16 kDa proteolipid subunit	GL50803_8559	AS175_4467	GLP15_1337	GL50581_3761	gb|CH991767:140238+140759	AS175_chr5:3162211+3162732	gb|contig39:108051-108572	gb|ACGJ01002906:40363-40884	708.89	701.12	630.09	1192.46	74	74	77	59
hypothetical protein	GL50803_23424	AS175_258	GLP15_3241	GL50581_4431	gb|CH991769:584537-584884	AS175_chr1:594532-594879	gb|contig348:51771+52118	gb|ACGJ01002928:49002+49349	708.31	327.06	2343.97	165.73	7	7	8	10
Ribosomal protein L34	GL50803_36069	AS175_2547	GLP15_3108	GL50581_3511	gb|CH991779:892738-893100	AS175_chr4:1402533-1402895	gb|contig335:51342+51704	gb|ACGJ01002893:15467+15829	699.34	947.02	1644.5	2013.3	10	10	7	11
Hypothetical protein	GL50803_14583	AS175_1677	GLP15_426	GL50581_3580	gb|CH991782:824146+824700	AS175_chr3:1135642+1136196	gb|contig18:11184+11738	gb|ACGJ01002895:25486+26010	698.71	1200.91	381.86	1160.54	14	14	14	13
Hypothetical protein	GL50803_17037	AS175_686	GLP15_2569	GL50581_3973	gb|CH991769:41963-42727	AS175_chr2:114337-115101	gb|contig184:40842-41606	gb|ACGJ01002917:39257-40021	698.41	542.78	305.82	446.63	23	23	23	22
Hypothetical protein	GL50803_11976	AS175_2330	GLP15_3776	GL50581_1265	gb|CH991779:397354+397674	AS175_chr4:907063+907383	gb|contig430:73912+74259	gb|ACGJ01001793:8408-8728	698.33	612.77	266.09	245.33	74	73	74	64
Ser/Thr protein phosphatase PP1-alpha 2 catalytic subunit	GL50803_14568	AS175_2339	GLP15_3785	GL50581_1948	gb|CH991779:410205-411182	AS175_chr4:919910-920887	gb|contig430:86845-87822	gb|ACGJ01002237:4883+5860	692.91	652.69	405.58	299.13	83	83	83	78
Pyrophosphate-fructose 6-phosphate 1-phosphotransferase alpha subunit	GL50803_14993	AS175_4171	GLP15_5089	GL50581_1192	gb|CH991767:637550+639184	AS175_chr5:2540634+2542268	gb|contig799:22741-24375	gb|ACGJ01001640:8877-10511	691.04	589.23	339.59	319.11	41	41	40	51
Hypothetical protein	GL50803_7018	AS175_189	GLP15_2489	GL50581_904	gb|CH991769:939947+940972	AS175_chr1:461857+462882	gb|contig171:7456-8463	gb|ACGJ01001087:14653+15660	688.38	500.71	351.3	501.71	23	23	23	23
2,3-bisphosphoglycerate-independent phosphoglycerate mutase	GL50803_8822	AS175_3340	GLP15_1426	GL50581_945	gb|CH991776:220249-222018	AS175_chr5:534209-535978	gb|contig42:53353+55122	gb|ACGJ01001190:3710-5479	677.08	1815.73	458.01	654.19	48	48	45	46
Eukaryotic translation initiation factor 2 alpha subunit	GL50803_13943	AS175_4063	GLP15_2248	GL50581_55	gb|CH991767:1521842-1522846	AS175_chr5:2221434-2222438	gb|contig107:63401+64372	gb|ACGJ01000089:59781+60785	676.89	851.24	447.84	219.11	9	9	10	30
Chaperone protein dnaJ	GL50803_15398	AS175_998	GLP15_4476	GL50581_1542	gb|CH991763:387832+388917	AS175_chr2:848963+850048	gb|contig647:17016-18101	gb|ACGJ01002165:8161-9246	676.17	892.4	688.74	763.98	6	6	5	6
Glyceraldehyde 3-phosphate dehydrogenase	GL50803_6687	AS175_3920	GLP15_3743	GL50581_521	gb|CH991817:35479-36489	AS175_chr5:1892246-1893256	gb|contig430:21102-22112	gb|ACGJ01000668:23054-24064	675.65	1267.97	1551.2	2004.99	24	24	24	23
Hypothetical protein	GL50803_11595	AS175_2803	GLP15_4058	GS_ORF_167	gb|CH991779:1413958-1415364	AS175_chr4:1916933-1918339	gb|contig505:10096+11502	gb|ACGJ01000948:1-918	673.32	484.86	260.99	112.53	41	41	43
Vacuolar ATP synthase subunit D	GL50803_3678	AS175_4362	GLP15_847	GL50581_3845	gb|CH991767:383814+384620	AS175_chr5:2909259+2910065	gb|contig28:48209-49015	gb|ACGJ01002911:44349-45155	671.94	583.03	230.08	649.99	36	31	34	33
Hypothetical protein	GL50803_9045	AS175_3285	GLP15_1159	GL50581_1623	gb|CH991776:348608-349582	AS175_chr5:380763-381737	gb|contig36:16967+17941	gb|ACGJ01002174:16792+17754	668.87	578.39	655.11	718.11	6	6	11
Translation elongation factor	GL50803_7990	AS175_1835	GLP15_4914	GL50581_2378	gb|CH991782:1211322-1211828	AS175_chr3:1522630-1523136	gb|contig753:49799-50305	gb|ACGJ01002308:909+1415	668.59	415.39	306.45	783.04	24	22	24	23
MCT-1 protein-like protein	GL50803_13897	AS175_4210	GLP15_3542	GL50581_4213	gb|CH991767:732011-732586	AS175_chr5:2635087-2635662	gb|contig393:4038+4613	gb|ACGJ01002923:72461-73036	664.66	350.82	44.67	145.81	11	12	9	5
Kinase, NEK	GL50803_113553	AS175_1351	GLP15_1121	GL50581_4527	gb|CH991782:72499+74451	AS175_chr3:390164+392116	gb|contig34:15088-17040	gb|ACGJ01002930:23281+25233	659.71	639.74	496.58	630.29	33	33	23	22
Nitroreductase family protein	GL50803_15307	AS175_616	GLP15_2922	GL50581_719	gb|CH991762:290201+290728	AS175_chr1:1361147+1361674	gb|contig293:3716+4243	gb|ACGJ01000922:31361+31888	659.59	431.37	297.74	520.07	12	12	12	8
Hypothetical protein	GL50803_8821	AS175_3341	GLP15_1425	GL50581_947	gb|CH991776:222122+222811	AS175_chr5:536082+536771	gb|contig42:52561-53250	gb|ACGJ01001190:5582+6271	656.78	458.03	332.11	387.44	24	24	24
Phosphatidylinositol-4-phosphate 5-kinase, putative	GL50803_7261	AS175_385	GLP15_1648	GL50581_4008	gb|CH991769:134387-135523	AS175_chr1:859531-860667	gb|contig50:30982+32118	gb|ACGJ01002917:116595-117731	651.55	560.17	989.97	712.04	122	119	97	90
Hypothetical protein	GL50803_15110	AS175_3237	GLP15_3912	GL50581_3620	gb|CH991776:19913-20464	AS175_chr5:289082-289633	gb|contig463:24474+25025	gb|ACGJ01002900:2149-2700	645.51	709.3	760.77	264.24	21	21	22	9
A-type flavoprotein lateral transfer candidate	GL50803_10358	AS175_2687	GLP15_4022	GL50581_1626	gb|CH991779:1187793-1189037	AS175_chr4:1690860-1692104	gb|contig499:826-2070	gb|ACGJ01002175:642-1886	644.3	996.88	1471.76	771.54	8	8	8	12
Dynein light chain	GL50803_27308	AS175_4001	GLP15_3202	GL50581_646	gb|CH991767:1726933+1727232	AS175_chr5:2071863+2072162	gb|contig343:55971+56270	gb|ACGJ01000853:9845-10144	643.72	837.5	1610.63	980.95	75	74	86	67
Protein 21.1	GL50803_27925	AS175_2165	GLP15_4723	GL50581_3278	gb|CH991779:26433+28793	AS175_chr4:536318+538678	gb|contig698:142429-144789	gb|ACGJ01002726:123268-125628	642.83	562.11	589.28	1995.44	20	20	21	21
Macrophage migration inhibitory factor	GL50803_12091	AS175_2007	GLP15_2302	GL50581_1500	gb|CH991814:440247+440591	AS175_chr4:158295+158639	gb|contig126:20525+20869	gb|ACGJ01002162:20451+20795	642.82	762	3840.98	12197.6	20	20	20	20
Hypothetical protein	GL50803_11720	AS175_960	GLP15_1624	GL50581_1848	gb|CH991763:798313-799641	AS175_chr2:767848-769176	gb|contig48:39739+41067	gb|ACGJ01002213:24715-26052	637.93	786.74	392.13	1304.2	29	29	28	32
Rab1a	GL50803_9558	AS175_2597	GLP15_1062	GL50581_4330	gb|CH991779:994079+994717	AS175_chr4:1504045+1504683	gb|contig32:142749-143387	gb|ACGJ01002925:101059-101697	635.9	1094.63	440.71	1081.69	55	55	53	47
Hypothetical protein	GL50803_3349	AS175_2760	GLP15_4225	GL50581_848	gb|CH991779:1327966+1328517	AS175_chr4:1830944+1831495	gb|contig539:9159-9710	gb|ACGJ01001044:3517+4068	633.56	1714.09	1380.88	1108.92	133	133	10	116
Alpha-11 giardin	GL50803_17153	AS175_3208	GLP15_4762	GL50581_2473	gb|CH991761:59721-60644	AS175_chr5:236243-237166	gb|contig704:57156-58079	gb|ACGJ01002319:19558-20481	632.34	1092.91	582.9	981.68	26	26	26	26
Hypothetical protein	GL50803_15603	AS175_2906	GLP15_3408	GL50581_3422	gb|CH991793:109290+110075	AS175_chr4:2141030+2141815	gb|contig375:7041-7826	gb|ACGJ01002887:42424+43209	627.93	267.53	989.21	158.11	10	10	10	10
Nif3-related protein	GL50803_4355	AS175_1890	GLP15_4942	GL50581_1565	gb|CH991767:968285-968596	AS175_chr3:1646993-1647304	gb|contig760:33223+33534	gb|ACGJ01002166:32221-32565	627.6	511.48	202.55	47.92	29		29	797
Protein 21.1	GL50803_5188	AS175_2422	GLP15_4632	GL50581_2407	gb|CH991779:615437+616996	AS175_chr4:1125018+1126577	gb|contig696:26869-28428	gb|ACGJ01002311:22814+24373	625.67	680.49	311.73	746.58	10	12	10	11
Hypothetical protein	GL50803_22291	AS175_2074	GLP15_3844	GL50581_2773	gb|CH991814:79157-80575	AS175_chr4:310622-312040	gb|contig457:9281+10702	gb|ACGJ01002403:7635+9074	622.76	361.63	524.97	413.44	11	11	11	10
Hypothetical protein	GL50803_8426	AS175_3569	GLP15_4425	GL50581_2088	gb|CH991768:1081860+1084382	AS175_chr5:1030895+1033417	gb|contig632:10824+13346	gb|ACGJ01002272:10994+13516	615.09	490.94	340.48	429.64	39	39	34	24
Translation initiation factor	GL50803_1657	AS175_3347	GLP15_1419	GL50581_2918	gb|CH991776:231827-232144	AS175_chr5:545787-546104	gb|contig42:43214+43531	gb|ACGJ01002453:5987-6304	613.85	1123.87	909.92	1560.54	233		234	2854
Kinase, NEK-frag	GL50803_15411	AS175_400	GLP15_4877	GL50581_183	gb|CH991769:166205-168325	AS175_chr1:891333-893453	gb|contig748:12061+14178	gb|ACGJ01000252:4230+6377	612.53	431.74	513.27	889.1	48	44	32	24
Hypothetical protein	GL50803_11696	AS175_3742	GLP15_3628	GL50581_4254	gb|CH991768:134049+134561	AS175_chr5:1489999+1490511	gb|contig404:36138+36650	gb|ACGJ01002924:43212+43724	610.67	438.12	207.72	30.72	53	53	54	14
Hypothetical protein	GL50803_5785	AS175_1592	GLP15_2021	GL50581_4081	gb|CH991782:632010+632690	AS175_chr3:943601+944281	gb|contig67:10751+11431	gb|ACGJ01002919:48435-49118	607.05	313.01	479.11	317.81	20	24	20	4363
Hypothetical protein	GL50803_14481	AS175_4127	GLP15_1749	GL50581_681	gb|CH991767:1259968-1260372	AS175_chr5:2401992-2402396	gb|contig53:64447+64851	gb|ACGJ01000911:15515+15919	603.78	534.89	498.54	769.38	92	92	93	89
20S proteasome alpha subunit 1	GL50803_16924	AS175_1880	GLP15_4952	GL50581_1555	gb|CH991767:948885+949628	AS175_chr3:1627605+1628348	gb|contig760:52281-53024	gb|ACGJ01002166:12844+13587	601.89	982.21	1675.38	300.82	9	9	11	8
Hypothetical protein	GL50803_13272	AS175_4353	GLP15_858	GL50581_3472	gb|CH991767:365468-366571	AS175_chr5:2890949-2892052	gb|contig28:72916+74019	gb|ACGJ01002891:15559-16653	598.5	518.3	371.31	9771.48	13	12	13	13
Molybdopterin biosynthesis MoeB protein	GL50803_11436	AS175_3720	GLP15_540	GL50581_2224	gb|CH991768:703533+704327	AS175_chr5:1411026+1411820	gb|contig21:24885+25679	gb|ACGJ01002282:16215-17009	598.04	865.6	287.85	967	10	10	11	98
Dynein light chain	GL50803_7578	AS175_3224	GLP15_4778	GL50581_2666	gb|CH991761:84982-85494	AS175_chr5:261485-261997	gb|contig704:82418-82930	gb|ACGJ01002360:2052-2564	592.14	360.67	321.17	1862.11	21	21	22	23
Dynein light intermediate chain	GL50803_13273	AS175_4352	GLP15_859	GL50581_3471	gb|CH991767:364652-365359	AS175_chr5:2890133-2890840	gb|contig28:74128+74835	gb|ACGJ01002891:14739-15446	589.11	553.13	525.84	1056.78	26	28	25	10
Protein 21.1	GL50803_17568	AS175_3108	GLP15_2667	GL50581_1769	gb|CH991764:53582+55096	AS175_chr4:2593768+2595282	gb|contig192:24254-25768	gb|ACGJ01002198:16555-18063	587.68	665.88	507.08	1314.41	28	29	27	1
Kinase, CAMK CAMKL	GL50803_16034	AS175_1262	GLP15_4290	GL50581_2727	gb|CH991771:119917+121215	AS175_chr3:129245+130543	gb|contig586:9760-11058	gb|ACGJ01002387:3879-5177	581.34	1121.36	461.52	564.25	10	10	11	9
Hypothetical protein	GL50803_41212	AS175_ORF_14	GLP15_1882	GL50581_2563	gb|CH991767:1106175+1110134	AS175_contig2:665+3991	gb|contig59:457+3096	gb|ACGJ01002336:2398+6357	579.94	690.87	418.17	712.47	15	15	17	18
E04F6.2 like protein	GL50803_15455	AS175_2782	GLP15_4079	GL50581_1407	gb|CH991779:1373632+1374345	AS175_chr4:1876607+1877320	gb|contig505:51118-51831	gb|ACGJ01002054:29805-30518	578.24	860.97	213.79	306.23	67	67	67	1964
Spindle pole protein, putative	GL50803_13372	AS175_2	GLP15_1679	GL50581_1901	gb|CH991767:1753997+1755391	AS175_chr1:6774+8168	gb|contig52:3774+5168	gb|ACGJ01002222:11814-13208	578.19	689.88	362.67	1048.14	25	25	25	25
Hypothetical protein	GL50803_9058	AS175_1157	GLP15_2961	GL50581_2576	gb|CH991763:75299-76642	AS175_chr2:1246777-1248120	gb|contig305:31502-32845	gb|ACGJ01002340:5442-6782	575.44	348	440.43	324.27	13	13	9	12
Axoneme-associated protein GASP-180	GL50803_16745	AS175_3684	GLP15_1902	GL50581_422	gb|CH991768:616785-619904	AS175_chr5:1324333-1327452	gb|contig59:38713-41832	gb|ACGJ01000614:5046-8165	570.33	494.09	430.64	559.07	40	40	40	39
hypothetical protein	GL50803_16288	AS175_1342	GLP15_2011	GL50581_2154	gb|CH991782:49634+50836	AS175_chr3:367299+368501	gb|contig65:25567+26775	gb|ACGJ01002276:5015+6214	567.92	144.54	76.76	175.5	3	0	3	1
Hypothetical protein	GL50803_16424	AS175_404	GLP15_4873	GL50581_2872	gb|CH991769:173111+173869	AS175_chr1:898239+898997	gb|contig748:6496-7266	gb|ACGJ01002426:944+1726	567.53	852.41	1465.76	638.64	48	48	47	49
Cathepsin B precursor	GL50803_17516	AS175_505	GLP15_3375	GL50581_2318	gb|CH991762:60373-61299	AS175_chr1:1131520-1132446	gb|contig371:100282+101211	gb|ACGJ01002297:11218-12147	566.32	489.36	707.55	598.26	15	7	7	10
Ribosomal protein L10a	GL50803_1345	AS175_4223	GLP15_3164	GL50581_4227	gb|CH991767:756331+756996	AS175_chr5:2659405+2660070	gb|contig342:21113+21778	gb|ACGJ01002923:100835+101500	562.95	986.68	574.3	2086.63	84	84	84	74
Protein disulfide isomerase PDI5	GL50803_8064	AS175_499	GLP15_3381	GL50581_3370	gb|CH991762:41885-42235	AS175_chr1:1113040-1113390	gb|contig371:119315+119665	gb|ACGJ01002881:50+400	561.67	738.28	1428.44	223.89	9	9	9	9
hypothetical protein	GL50803_15525	AS175_1605	GLP15_2037	GL50581_4067	gb|CH991782:661452-661877	AS175_chr3:973026-973451	gb|contig67:40221-40913	gb|ACGJ01002919:19048+19740	560.72	1953.95	59.5	248.46	55	55	66	58
Adenylate kinase	GL50803_28234	AS175_4576	GLP15_2807	GL50581_2190	gb|CH991771:20681+21538	AS175_contig3:20676+21533	gb|contig253:903+1760	gb|ACGJ01002279:17110+17967	560.4	309.1	160.82	396.05	10	10	9	8
Hypothetical protein	GL50803_9121	AS175_3776	GLP15_4111	GL50581_1449	gb|CH991768:204443-205582	AS175_chr5:1560393-1561532	gb|contig523:23846+24985	gb|ACGJ01002106:11733-12872	554.21	343.43	329.71	528.78	22	14	10	12
Alpha-SNAP, putative	GL50803_17224	AS175_4418	GLP15_1362	GL50581_1865	gb|CH991767:27623+28519	AS175_chr5:3049641+3050537	gb|contig40:18903-19799	gb|ACGJ01002214:5843+6742	553.23	617.83	264.65	382.09	19	20	19	32
hypothetical protein	GL50803_20666	AS175_2762	GLP15_4223	GL50581_851	gb|CH991779:1332559+1332978	AS175_chr4:1835537+1835956	gb|contig539:4693-5121	gb|ACGJ01001044:8008+8331	550.46	415.35	584.23	849.85		5585		3465
Hypothetical protein	GL50803_21943	AS175_1967	GLP15_4577	GL50581_4493	gb|CH991814:347259+347720	AS175_chr4:65341+65802	gb|contig688:60678+61139	gb|ACGJ01002929:42699-43067	548.99	787.18	573	2705.64	32	32	32	34
FixW protein, putative	GL50803_23888	AS175_1813	GLP15_3887	GL50581_3056	gb|CH991782:1157726-1158361	AS175_chr3:1469084-1469719	gb|contig461:24393+25028	gb|ACGJ01002525:3729-4364	548.74	499.94	580.68	597.5	16	16	16	19
Coiled-coil protein	GL50803_10167	AS175_1803	GLP15_3897	GL50581_2504	gb|CH991782:1130217+1133789	AS175_chr3:1441575+1445147	gb|contig461:49052-52627	gb|ACGJ01002330:2395+5970	548.17	482.9	423.62	511.68	53	53	52
Sgt1-like protein	GL50803_7850	AS175_2341	GLP15_3787	GL50581_1946	gb|CH991779:413197-413703	AS175_chr4:922902-923408	gb|contig430:89815-90321	gb|ACGJ01002237:2419+2925	545.64	519.93	866.32	185.56	10	10	10	13
Hypothetical protein	GL50803_5613	AS175_1424	GLP15_1137	GL50581_2635	gb|CH991782:239187-239963	AS175_chr3:556043-556819	gb|contig35:14562+15395	gb|ACGJ01002351:11110-11841	540.07	286.91	516.88	222.9	9	9	9	9
Zinc finger domain	GL50803_35670	AS175_183	GLP15_2495	GL50581_898	gb|CH991769:930166-931350	AS175_chr1:452076-453260	gb|contig171:17082+18248	gb|ACGJ01001087:4875-6041	535.87	525.44	483.98	529.92	6	6	6	6
20S proteasome alpha subunit 2	GL50803_11434	AS175_3719	GLP15_539	GL50581_2225	gb|CH991768:702750+703502	AS175_chr5:1410243+1410995	gb|contig21:24100+24852	gb|ACGJ01002282:17035-17787	534.48	291.9	881.26	589.64	10	10	10	8
FKBP-type peptidyl-prolyl cis-trans isomerase	GL50803_10570	AS175_220	GLP15_1978	GL50581_4472	gb|CH991769:502402+503466	AS175_chr1:512464+513528	gb|contig60:12675-13745	gb|ACGJ01002928:126668-127738	534.19	387.1	255.78	1012.57	17	17	85	17
Hypothetical protein	GL50803_16054	AS175_3603	GLP15_4461	GL50581_2121	gb|CH991768:1143190+1143828	AS175_chr5:1092221+1092859	gb|contig632:72368+73006	gb|ACGJ01002272:72292+72939	531.14	317.74	819.03	468.74	11	11	11	2
Hypothetical protein	GL50803_15461	AS175_1219	GLP15_1727	GL50581_2207	gb|CH991771:268489+269160	AS175_chr3:25142+25813	gb|contig53:16293-16964	gb|ACGJ01002280:23982+24656	531.14	328.05	564.91	225.85	11	11	13	8
Phosphoglycerate kinase	GL50803_90872	AS175_380	GLP15_1654	GL50581_4003	gb|CH991769:124596+125825	AS175_chr1:849759+850988	gb|contig50:40703-41932	gb|ACGJ01002917:104301+105530	531.13	582.06	538.33	1226.92	32	32	32	33
DNA-directed RNA polymerase RPB10	GL50803_14413	AS175_ORF_278	GLP15_4784	GL50581_1935	gb|CH991814:269389+269754	AS175_chr4:500768+501133	gb|contig707:1369-1623	gb|ACGJ01002231:11174-11428	529.57	224.31	1961.02	2024.46	12	12	9	9
5'-methylthioadenosine nucleosidase, S-adenosylhomocysteine nucleosidase	GL50803_4059	AS175_3417	GLP15_2403	GL50581_123	gb|CH991768:751085+751969	AS175_chr5:700230+701114	gb|contig141:9893-10789	gb|ACGJ01000166:261+1052	528.4	178.67	111.5	1066.25				226
Proteasome subunit beta type 5 precursor	GL50803_12949	AS175_3256	GLP15_2421	GL50581_1384	gb|CH991776:56179+57063	AS175_chr5:325341+326225	gb|contig158:10138+11022	gb|ACGJ01002013:2873+3757	527.7	571.37	388.93	404.46	21	21	21	21
Stress-induced-phosphoprotein 1	GL50803_27310	AS175_1846	GLP15_4215	GL50581_2028	gb|CH991767:1068529+1070292	AS175_chr3:1553754+1555517	gb|contig536:14268+16034	gb|ACGJ01002259:4159-5925	526.81	745.94	448.49	490.71	11	11	11	12
Aldose reductase	GL50803_9008	AS175_1386	GLP15_3959	GL50581_954	gb|CH991782:148573+149484	AS175_chr3:466226+467137	gb|contig471:5484-6395	gb|ACGJ01001222:1068-1979	524.92	442.32	231.33	288.5	21	21	21
TCP-1 chaperonin subunit alpha	GL50803_91919	AS175_2476	GLP15_1108	GL50581_1189	gb|CH991779:739678+741330	AS175_chr4:1249376+1251028	gb|contig33:75975-77627	gb|ACGJ01001597:31788-33440	521.96	1087.52	246.95	336.62	17	17	19	16
RNA binding protein, putative	GL50803_11186	AS175_3759	GLP15_3647	GL50581_4271	gb|CH991768:168683-169504	AS175_chr5:1524633-1525454	gb|contig404:70776-71597	gb|ACGJ01002924:77662-78483	519.91	431.56	169.6	620.67	65	65	65	6631
Hypothetical protein	GL50803_2012	AS175_636	GLP15_1556	GL50581_1224	gb|CH991762:325173+325595	AS175_chr1:1396116+1396538	gb|contig46:30816-31205	gb|ACGJ01001662:8659-9048	510.66	1008.68	672.03	992.22	122	117	120	119
Hypothetical protein	GL50803_7046	AS175_4077	GLP15_2233	GL50581_41	gb|CH991767:1556449-1556745	AS175_chr5:2256033-2256329	gb|contig107:29234+29530	gb|ACGJ01000089:26933+27229	503.48	691.61	750.48	991.6	145	145	141	148
Hypothetical protein	GL50803_17584	AS175_2294	GLP15_574	GL50581_95	gb|CH991779:318965-319591	AS175_chr4:828745-829371	gb|contig22:54927-55553	gb|ACGJ01000112:16447-17073	502.38	279.31	316.45	641.26	11	11	10	11
Copine I	GL50803_29490	AS175_4857	GLP15_4481	GL50581_1547	gb|CH991763:379762-380556	AS175_chr2:840893-841687	gb|contig647:25425+26219	gb|ACGJ01002165:16529+17323	499.59	826.87	303.25	946.58	17	17	19
Hypothetical protein	GL50803_6283	AS175_3618	GLP15_4658	GL50581_1748	gb|CH991768:1188803+1190233	AS175_chr5:1137816+1139246	gb|contig696:103953+105383	gb|ACGJ01002197:7027-8457	499.29	818.98	276.46	525.83	88	87	271	10
Hypothetical protein	GL50803_7871	AS175_2586	GLP15_2284	GL50581_1470	gb|CH991779:972410+972712	AS175_chr4:1482149+1482451	gb|contig113:25104+25394	gb|ACGJ01002141:9302-9604	495.42	1675.35	157.72	515.43	413		410	42
Hypothetical protein	GL50803_11151	AS175_3081	GLP15_1489	GL50581_3708	gb|CH991764:134403+135092	AS175_chr4:2524452+2525141	gb|contig45:46989+47678	gb|ACGJ01002904:31767+32456	494.9	222.37	246.23	674.85	45	45	57	43
Hypothetical protein	GL50803_6812	AS175_2737	GLP15_659	GL50581_927	gb|CH991779:1291697+1292074	AS175_chr4:1794677+1795054	gb|contig24:150486+150863	gb|ACGJ01001179:440+817	494.8	348.78	503.47	91.14	116	116	89	88
Spindle pole protein, putative	GL50803_16729	AS175_641	GLP15_1551	GL50581_1219	gb|CH991762:330305+331366	AS175_chr1:1401248+1402309	gb|contig46:25038-26099	gb|ACGJ01001662:2972-4021	494.39	935.13	378.23	500.83	42	42	44	37
Spindle pole protein, putative	GL50803_16013	AS175_40	GLP15_4150	GL50581_3190	gb|CH991767:1823802-1825304	AS175_chr1:103591-105093	gb|contig532:5464+6966	gb|ACGJ01002618:948-2450	490.88	506.12	244.95	620.29	9	9	9	9
C4 group specific protein	GL50803_13747	AS175_2986	GLP15_708	GL50581_383	gb|CH991763:1390429-1391025	AS175_chr4:2307685-2308281	gb|contig25:50526-51122	gb|ACGJ01000532:71333+71929	490.2	664.45	476.59	730.08	13	12	12	11
Hypothetical protein	GL50803_11990	AS175_4641	GLP15_3508	GL50581_1211	gb|CH991762:426773+427285	AS175_contig5:24591+25103	gb|contig379:8164-8652	gb|ACGJ01001651:20890+21372	488.91	586.59	697.16	351.01	34	34	34	1347
PcnA	GL50803_6564	AS175_3302	GLP15_2393	GL50581_1115	gb|CH991776:105844+106743	AS175_chr5:419915+420814	gb|contig137:95728+96627	gb|ACGJ01001520:6041-6940	488.32	434.34	337.65	348.72	32	27	27	27
Hypothetical protein	GL50803_16996	AS175_3656	GLP15_3721	GL50581_316	gb|CH991768:530478+531554	AS175_chr5:1238091+1239167	gb|contig421:59000+60076	gb|ACGJ01000480:8007+9227	488.19	564.59	335.85	643.18	28	28	29	32
Syntaxin-like protein 1	GL50803_7309	AS175_2095	GLP15_1191	GL50581_3666	gb|CH991814:119129+120010	AS175_chr4:350581+351462	gb|contig37:29310+30191	gb|ACGJ01002902:41015-41896	487.42	684.35	463.84	711.58	8	8	22	17
Variant-specific surface protein	GL50803_9276	AS175_2132	GLP15_2709	GL50581_235	gb|CH991814:230426+231838	AS175_chr4:462069+463229	gb|contig195:59905+61317	gb|ACGJ01000384:25053+26465	486.58	585.92	865.55	541.26	8	8	8	254
Xaa-Pro dipeptidase	GL50803_17327	AS175_231	GLP15_5020	GL50581_4460	gb|CH991769:526165-527499	AS175_chr1:536224-537558	gb|contig780:10502-11836	gb|ACGJ01002928:102774+104108	483.76	592.34	108.62	325.09	35	35	35	21
Hypothetical protein	GL50803_14015	AS175_266	GLP15_3233	GL50581_4423	gb|CH991769:601020+601598	AS175_chr1:611012+611590	gb|contig348:35060-35620	gb|ACGJ01002928:32312-32899	481.49	428.9	735.96	275.44	5	5	5	3
Nucleolar protein NOP5	GL50803_10577	AS175_226	GLP15_1972	GL50581_4466	gb|CH991769:511949+513445	AS175_chr1:522011+523507	gb|contig60:2709-4226	gb|ACGJ01002928:116743-118251	474.83	449.2	242.47	551.21	9	9	10	15
ARL1	GL50803_13478	AS175_3678	GLP15_1895	GL50581_1298	gb|CH991768:606270-606809	AS175_chr5:1313819-1314358	gb|contig59:25755-26294	gb|ACGJ01001859:5506+6045	474.81	1458.64	761.1	1722.83	167	171	168	166
Aldose reductase	GL50803_7260	AS175_384	GLP15_1649	GL50581_4007	gb|CH991769:133280-134221	AS175_chr1:858424-859365	gb|contig50:32343+33203	gb|ACGJ01002917:115525-116466	469.9	486.23	1094.72	324.34	43	43	43	43
Peroxiredoxin 1	GL50803_15383	AS175_3121	GLP15_2652	GL50581_2907	gb|CH991764:75847+76587	AS175_chr4:2616022+2616762	gb|contig192:2750-3490	gb|ACGJ01002443:2956-3696	467.16	388.23	704.53	1268.33	9	9	9	12
Hypothetical protein	GL50803_15599	AS175_2891	GLP15_3423	GL50581_3407	gb|CH991793:85994+86488	AS175_chr4:2117734+2118228	gb|contig375:30642-31136	gb|ACGJ01002887:19118+19612	462.39	350.79	124.93	134.89	20	20	20	33
Hypothetical protein	GL50803_8002	AS175_1069	GLP15_2734	GL50581_980	gb|CH991763:532615+533328	AS175_chr2:993644+994357	gb|contig225:9681-10394	gb|ACGJ01001265:2292+3005	461.83	836.4	408.41	1085.57	23	23	23	23
Hypothetical protein	GL50803_17278	AS175_3424	GLP15_2396	GL50581_130	gb|CH991768:759467-760360	AS175_chr5:708612-709505	gb|contig141:1497+2390	gb|ACGJ01000166:8625-9530	461.41	685.48	288.14	428.9	16	16	16	16
Hypothetical protein	GL50803_20593	AS175_2925	GLP15_307	GL50581_1994	gb|CH991763:207109-207444	AS175_chr4:2174069-2174404	gb|contig12:36666-37001	gb|ACGJ01002255:7436+7771	456.6	612.07	125.33	659.36	96	96	2141	96
	GL_UO_649	AS175_693	GLP15_2576	GL50581_3981	gb|CH991769:56305-56718	AS175_chr2:128679-129092	gb|contig184:55168-55581	gb|ACGJ01002917:53359-53772	455.16	132.37	228.09	159.17	29	54	13	89
Hypothetical protein	GL50803_11246	AS175_3117	GLP15_2657	GL50581_1759	gb|CH991764:70139+70720	AS175_chr4:2610315+2610896	gb|contig192:8616-9197	gb|ACGJ01002198:1074-1655	453.65	212.22	358.58	349.59	50	50	50
Kinase, NEK	GL50803_5375	AS175_2494	GLP15_1089	GS_ORF_19	gb|CH991779:772883+774100	AS175_chr4:1282581+1283798	gb|contig33:43282-44499	gb|ACGJ01002325:27+1034	452.42	727.19	355.53	205	51	49	70	64
Kinase, NEK	GL50803_14742	AS175_1633	GLP15_2066	GL50581_4105	gb|CH991782:716921-717784	AS175_chr3:1028487-1029350	gb|contig78:31840-32703	gb|ACGJ01002920:32381-33244	451.38	448.03	429.82	1994.52	9	9	9	10
Casein kinase II beta chain	GL50803_7421	AS175_465	GLP15_3607	GL50581_2968	gb|CH991762:363917+364633	AS175_chr1:1040806+1041522	gb|contig402:2969-3682	gb|ACGJ01002473:18301+19014	450.93	396.03	72.55	262.12	227		3	1923
Alcohol dehydrogenase lateral transfer candidate	GL50803_3593	AS175_1904	GLP15_2750	GL50581_1580	gb|CH991767:1020804-1022027	AS175_chr3:1699512-1700735	gb|contig230:19450-20673	gb|ACGJ01002166:84851-86074	450.44	364.49	516.36	2759.86	24	23	25	23
Protein disulfide isomerase PDI4	GL50803_103713	AS175_1766	GLP15_4147	GL50581_2417	gb|CH991782:1023105-1024169	AS175_chr3:1334471-1335535	gb|contig531:60086+61150	gb|ACGJ01002313:688-1740	450.27	562.65	616.4	219.6	10	10	10
Nucleolar protein NOP5	GL50803_5359	AS175_3649	GLP15_3714	GL50581_495	gb|CH991768:510286-512127	AS175_chr5:1217899-1219740	gb|contig421:38829-40664	gb|ACGJ01000646:10127-11941	449.74	332.47	188.22	320.73	7	7	7	8
Ser/Thr phosphatase	GL50803_15214	AS175_592	GLP15_728	GL50581_2529	gb|CH991762:239586+240512	AS175_chr1:1310538+1311464	gb|contig25:83504+84430	gb|ACGJ01002331:22253+23179	448.88	963.9	993.97	1380.67	31	31	33	33
Arginyl-tRNA synthetase	GL50803_10521	AS175_4475	GLP15_1329	GL50581_3753	gb|CH991767:155366+157231	AS175_chr5:3177339+3179204	gb|contig39:91518-93383	gb|ACGJ01002906:23867-25732	448.64	825.19	222.35	503.11	30	29	30	29
Protein phosphatase methylesterase-1	GL50803_16180	AS175_2076	GLP15_3842	GL50581_2771	gb|CH991814:82253-83365	AS175_chr4:313718-314830	gb|contig457:6491+7603	gb|ACGJ01002403:4852+5952	448.13	464.58	240.23	290.58	18	17	18	19
Dynein light chain	GL50803_4236	AS175_3040	GLP15_1439	GL50581_71	gb|CH991801:117023+117346	AS175_chr4:2435117+2435440	gb|contig43:21739+22062	gb|ACGJ01000111:18405+18728	446.47	436.08	317.7	726.74	155	155	155	185
Fe-hydrogenase-1	GL50803_6304	AS175_1538	GLP15_1240	GL50581_4021	gb|CH991782:520461-521885	AS175_chr3:832108-833532	gb|contig38:72358+73845	gb|ACGJ01002918:4708-6132	446.21	370.01	202.72	576.13	79		74	81
Hypothetical protein	GL50803_8979	AS175_1516	GLP15_1263	GL50581_2147	gb|CH991782:479586+479930	AS175_chr3:791249+791593	gb|contig38:117207-117551	gb|ACGJ01002272:128986+129330	446.04	477.92	504.3	1248.42	439	439	114	437
Calcineurin B subunit	GL50803_16829	AS175_2031	GLP15_2326	GL50581_1525	gb|CH991814:493395-493967	AS175_chr4:211441-212013	gb|contig126:73701-74273	gb|ACGJ01002162:75238-75810	445.77	407.6	424.57	515.92	29	29	27	38
Protein F17L21.10	GL50803_6724	AS175_3640	GLP15_3704	GL50581_2263	gb|CH991768:496200-496568	AS175_chr5:1203821-1204189	gb|contig421:25574-25942	gb|ACGJ01002286:25280-25648	443.99	1500.38	903.62	2578.11	32	32	32	28
Hypothetical protein	GL50803_10679	AS175_1103	GLP15_1508	GL50581_2676	gb|CH991763:620064-620486	AS175_chr2:1081078-1081500	gb|contig45:94747+95169	gb|ACGJ01002365:14617+15039	443.1	230.28	158.97	834.12	181	7062	181
Hypothetical protein	GL50803_17111	AS175_3349	GLP15_1417	GL50581_2920	gb|CH991776:233772+234275	AS175_chr5:547732+548235	gb|contig42:41075-41578	gb|ACGJ01002453:7884+8387	442.6	604.4	404.17	582.66	10	10	10	10
Hypothetical protein	GL50803_7323	AS175_1241	GLP15_4826	GL50581_2651	gb|CH991771:71861+72481	AS175_chr3:81215+81835	gb|contig728:10976-11596	gb|ACGJ01002352:10271-10891	441.45	517.51	694.16	1501.18	4	5	206	154
Dynein heavy chain	GL50803_8172	AS175_3381	GLP15_2355	GL50581_2320	gb|CH991768:1247996+1249141	AS175_chr5:622007+623152	gb|contig137:29322+30467	gb|ACGJ01002298:2387+3532	438.69	954.63	617.86	580.98	46	46	45	45
Ubiquitin-conjugating enzyme E2-17 kDa	GL50803_3978	AS175_1093	GLP15_1518	GL50581_2687	gb|CH991763:595965-596441	AS175_chr2:1056979-1057455	gb|contig45:118875+119351	gb|ACGJ01002365:38571+39047	438.08	426.08	622.57	240.01	21	23	23
Hypothetical protein	GL50803_87261	AS175_239	GLP15_5029	GL50581_4451	gb|CH991769:539697-540389	AS175_chr1:549756-550352	gb|contig780:24028-24720	gb|ACGJ01002928:90031+90723	436.62	352.73	658.77	126.76	10	10	10	8
Hypothetical protein	GL50803_14213	AS175_2181	GLP15_4706	GL50581_3259	gb|CH991779:58353-59255	AS175_chr4:568237-569139	gb|contig698:111836+112732	gb|ACGJ01002726:92918+93814	434.35	570.97	333.29	819.04	9	9	10	9
U6 snRNA-associated Sm-like protein LSm3, putative	GL50803_22112	AS175_2290	GLP15_570	GL50581_91	gb|CH991779:312868-313248	AS175_chr4:822648-823028	gb|contig22:48993-49391	gb|ACGJ01000112:10387-10767	432.41	422.97	199.37	208.96	329	329	144	3606
Hypothetical protein	GL50803_21201	AS175_3241	GLP15_3908	GL50581_3624	gb|CH991776:26339+27151	AS175_chr5:295508+296320	gb|contig463:17790-18602	gb|ACGJ01002900:8498+9319	430.33	558.56	604.72	535.96	73	73	67	78
	GL_UO_199	AS175_4633	GLP15_3516	GL50581_1203	gb|CH991762:413516-414346	AS175_contig5:11343-12173	gb|contig379:21016+21855	gb|ACGJ01001651:7644-8474	429.22	218.98	97.84	82.29	9	9	9	9
Hypothetical protein	GL50803_24451	AS175_388	GLP15_1644	GL50581_4012	gb|CH991769:148514+148933	AS175_chr1:873658+874077	gb|contig50:17565-17984	gb|ACGJ01002917:130716+131135	429.13	327.16	220.8	822.21	112	112	107	105
Hypothetical protein	GL50803_41927	AS175_2705	GLP15_996	GL50581_631	gb|CH991779:1225693+1226229	AS175_chr4:1728758+1729294	gb|contig32:22332+22868	gb|ACGJ01000837:18888+19424	428	153.88	348.46	144.76	9	9	8	397
Deoxyguanosine kinase/deoxyadenosine kinase subunit, putative	GL50803_4558	AS175_4595	GLP15_3132	GL50581_1651	gb|CH991768:435549+436196	AS175_contig8:6497+7144	gb|contig336:4901+5548	gb|ACGJ01002183:23383-24030	427.88	184.46	198.62	259.54	22			23
Hypothetical protein	GL50803_2107	AS175_424	GLP15_1923	GL50581_3318	gb|CH991769:233733+234719	AS175_chr1:958786+959772	gb|contig59:105503+106597	gb|ACGJ01002748:45530-46516	426	532.61	290.49	512.59	42	42	39	39
Hypothetical protein	GL50803_3158	AS175_3924	GLP15_3747	GL50581_525	gb|CH991817:39777-40370	AS175_chr5:1896544-1897137	gb|contig430:25402-25995	gb|ACGJ01000668:27327-27923	420.62	539.01	299.1	465.48	17	15	17	17
SRP GTPase	GL50803_15156	AS175_535	GLP15_2506	GL50581_3952	gb|CH991762:121725+123317	AS175_chr1:1192781+1194373	gb|contig173:6290+7882	gb|ACGJ01002916:23286-24878	420.04	387.65	338.33	159.65	8	8	8	9
Hypothetical protein	GL50803_14584	AS175_1678	GLP15_427	GL50581_3581	gb|CH991782:824728-827676	AS175_chr3:1136224-1139172	gb|contig18:11766-14681	gb|ACGJ01002895:26038-29061	417.44	409.9	333.52	372.41	16	16	16	16
Hybrid cluster protein lateral transfer candidate	GL50803_3042	AS175_1399	GLP15_935	GS_ORF_282	gb|CH991782:173792-175498	AS175_chr3:491439-493145	gb|contig30:112528+114234	gb|ACGJ01002314:18+995	417.12	277.46	176.84	704.67	50	50	53	49
WD-repeat protein	GL50803_16526	AS175_3030	GLP15_2802	GL50581_342	gb|CH991801:79066-80259	AS175_chr4:2398695-2399888	gb|contig251:20966-22159	gb|ACGJ01000532:1926+3119	415.04	377.42	289.49	198	8	8	8	10
Alcohol dehydrogenase 3 lateral transfer candidate	GL50803_3861	AS175_1261	GLP15_4291	GL50581_2728	gb|CH991771:118315+119541	AS175_chr3:127643+128869	gb|contig586:11422-12660	gb|ACGJ01002387:5529-6755	412.13	302.46	764.82	479.6	32	27	16	28
Serine/threonine protein phosphatase PP-X isozyme 2	GL50803_14311	AS175_927	GLP15_4857	GL50581_1697	gb|CH991763:710333+711352	AS175_chr2:679905+680924	gb|contig733:52593-53612	gb|ACGJ01002193:6148+7167	411.59	295.41	337.81	231.77	143		144	7
Hypothetical protein	GL50803_12830	AS175_2071	GLP15_3847	GL50581_2776	gb|CH991814:72295+73104	AS175_chr4:303760+304569	gb|contig457:16777-17574	gb|ACGJ01002403:15115-15921	407.72	679.87	320.28	374.95	24	24	24	25
Ribosome biogenesis protein Brix	GL50803_3589	AS175_2475	GLP15_1109	GL50581_1190	gb|CH991779:738543-739589	AS175_chr4:1248247-1249287	gb|contig33:77717+78742	gb|ACGJ01001597:33532+34545	407.45	188.94	216	269.89	11	11	10	10
Hypothetical protein	GL50803_2509	AS175_3460	GLP15_583	GL50581_3449	gb|CH991768:837542+837985	AS175_chr5:786662+787105	gb|contig24:5714+6157	gb|ACGJ01002890:4567+5016	407.11	416.7	68.76	482.03	225	1808	430
Hypothetical protein	GL50803_34094	AS175_2185	GLP15_4700	GL50581_3253	gb|CH991779:72761+73264	AS175_chr4:582645+583148	gb|contig698:97588-98091	gb|ACGJ01002726:79145-79648	406.88	831.66	874.61	985.59		309	142	96
Hypothetical protein	GL50803_5515	AS175_3981	GLP15_3065	GL50581_560	gb|CH991767:1668506+1668871	AS175_chr5:2013491+2013856	gb|contig315:28706-29071	gb|ACGJ01000696:23945+24310	404.44	177.43	783.01	73.82	11	9	10	8
20S proteasome alpha subunit 5	GL50803_2980	AS175_971	GLP15_1611	GL50581_1859	gb|CH991763:819195+819932	AS175_chr2:788711+789448	gb|contig48:18898-19635	gb|ACGJ01002213:45844+46581	403.38	357.34	168.39	698.52	46	259	260
Pyrazinamidase/nicotinamidase	GL50803_6757	AS175_4414	GLP15_1366	GL50581_1861	gb|CH991767:22538+23104	AS175_chr5:3044556+3045122	gb|contig40:24319-24885	gb|ACGJ01002214:757+1323	403.2	285.87	142.39	298.77	37	10	24	11
Hypothetical protein	GL50803_37907	AS175_21	GLP15_1698	GL50581_1794	gb|CH991767:1793781+1794131	AS175_chr1:46557+46907	gb|contig52:43685+43990	gb|ACGJ01002208:1737-2099	402.57	410.44	796.44	1488.42	228	81	252	224
Myb 1-like protein	GL50803_8722	AS175_3898	GLP15_3012	GL50581_3122	gb|CH991768:51828+53420	AS175_chr5:1835561+1837043	gb|contig307:12063-13655	gb|ACGJ01002568:8847-10433	401.83	289.83	120.15	154.3	41		38	39
Acyl-CoA synthetase	GL50803_86511	AS175_1806	GLP15_3894	GS_ORF_295	gb|CH991782:1142452+1145160	AS175_chr3:1453810+1456518	gb|contig461:37637-40345	gb|ACGJ01002186:94+2415	400.47	610.48	157.41	301.98	22	22	30	20
Eukaryotic translation initiation factor 5	GL50803_15538	AS175_2318	GLP15_82	GL50581_333	gb|CH991779:371216-372229	AS175_chr4:880938-881951	gb|contig4:36860-37873	gb|ACGJ01000491:19661+20674	399.06	483.07	289.22	209.41	44	29	0	125
Sec61-alpha	GL50803_5744	AS175_2918	GLP15_299	GL50581_1683	gb|CH991763:193516+194988	AS175_chr4:2160486+2161958	gb|contig12:22896+24368	gb|ACGJ01002191:12682+14100	397.44	468.57	320.17	264.53	7	7	7	8
Hypothetical protein	GL50803_12035	AS175_1858	GLP15_52	GL50581_3023	gb|CH991767:1092371-1093066	AS175_chr3:1577593-1578282	gb|contig3:25899+26582	gb|ACGJ01002493:13829+14515	396.98	517.53	364.44	385.4	15	15	14	11
Protein 21.1	GL50803_14859	AS175_3443	GLP15_367	GL50581_150	gb|CH991768:797260-800037	AS175_chr5:746404-749181	gb|contig15:35828-38599	gb|ACGJ01000166:46158-48935	395.53	441.39	264.84	689.98	29	29	26	26
L-serine dehydratase	GL50803_24662	AS175_807	GLP15_4257	GL50581_2009	gb|CH991763:1283952+1285529	AS175_chr2:407899+409476	gb|contig571:19175+20752	gb|ACGJ01002258:21217-22794	394.63	229.52	393.03	184.77	20	20	23	23
Protein 21.1	GL50803_17053	AS175_3143	GLP15_3594	GL50581_1272	gb|CH991761:154211+157345	AS175_chr5:83441+86575	gb|contig399:28953+32099	gb|ACGJ01001794:8164-11262	394.41	245.19	88.85	275.56	22	22	22	21
Hypothetical protein	GL50803_6366	AS175_1451	GLP15_5044	GL50581_3631	gb|CH991782:321295-321903	AS175_chr3:634013-634621	gb|contig783:5208+5816	gb|ACGJ01002901:3119+3730	394.31	241.07	364.66	340.85	27	27	27	28
Kinase	GL50803_5643	AS175_2970	GLP15_692	GL50581_400	gb|CH991763:1364050+1366104	AS175_chr4:2281309+2283363	gb|contig25:24078+26132	gb|ACGJ01000532:95952-98006	394.22	308.61	94.14	157.71	74	72	81	3234
Variant-specific surface protein	GL50803_12063	AS175_1994	GLP15_1997	GL50581_2622	gb|CH991814:406115-407359	AS175_chr4:124173-125417	gb|contig64:34334+35578	gb|ACGJ01002349:17692-18936	393.15	297.3	854.77	567.47	59	59	61
hypothetical protein	GL50803_2964	AS175_991	GLP15_4483	GL50581_3175	gb|CH991763:373452-374024	AS175_chr2:834594-835166	gb|contig647:31966+32538	gb|ACGJ01002611:5519+6088	391.52	370.36	181.79	658.09	11	4	2	2
Hypothetical protein	GL50803_4692	AS175_2948	GLP15_332	GL50581_3545	gb|CH991763:257273+257992	AS175_chr4:2224219+2224938	gb|contig12:86857+87576	gb|ACGJ01002894:9613-10332	391.38	324.43	230.85	535.13	56	107	53	936
Malic enzyme	GL50803_14285	AS175_4227	GLP15_3168	GL50581_4231	gb|CH991767:761437+763110	AS175_chr5:2664511+2666184	gb|contig342:26220+27893	gb|ACGJ01002923:105911+107584	391.35	626.48	129.94	927.42	36	36	37	36
Alpha-18 giardin	GL50803_10038	AS175_3197	GLP15_4750	GL50581_2462	gb|CH991761:40738+41598	AS175_chr5:217260+218120	gb|contig704:38172+39032	gb|ACGJ01002319:558+1418	390.82	345.97	289.57	611.91	13	13	14	14
hypothetical protein	GL50803_14989	AS175_2604	GLP15_1055	GL50581_4325	gb|CH991779:1011390+1011770	AS175_chr4:1521356+1521736	gb|contig32:125676-126056	gb|ACGJ01002925:83951-84418	388.7	738.47	329.95	134.29	360	3878	386
Maebl, putative	GL50803_17391	AS175_949	GLP15_4831	GL50581_1720	gb|CH991763:749007+750494	AS175_chr2:718579+720066	gb|contig733:13432-14919	gb|ACGJ01002193:44672+46159	387.07	426.25	364.35	355.93	28	28	29
Hypothetical protein	GL50803_7242	AS175_612	GLP15_416	GL50581_714	gb|CH991762:283930-284673	AS175_chr1:1354876-1355619	gb|contig17:37358-38098	gb|ACGJ01000922:25198-25947	385.48	688.64	651.23	879.26	31	31	33	33
Serine/threonine protein phosphatase 7	GL50803_7588	AS175_3218	GLP15_4772	GL50581_2483	gb|CH991761:74148+75404	AS175_chr5:250652+251908	gb|contig704:71549+72805	gb|ACGJ01002319:33906+35162	384.24	788.16	233.06	693.38	72	72	69	61
ATP-dependent RNA helicase p47, putative	GL50803_16376	AS175_3238	GLP15_3911	GL50581_3621	gb|CH991776:20523+21944	AS175_chr5:289692+291113	gb|contig463:22990-24354	gb|ACGJ01002900:2822+4186	382.15	583.79	657.11	676.01	10	10	10	9
Hypothetical protein	GL50803_13227	AS175_1011	GLP15_3358	GL50581_2074	gb|CH991763:429783-430541	AS175_chr2:890893-891651	gb|contig371:63215-63997	gb|ACGJ01002266:15919-16707	382.12	563.41	94.55	156.03	33	34	36	7
SnRNP Sm-like protein, putative	GL50803_6179	AS175_ORF_263	GLP15_834	GL50581_3832	gb|CH991767:400724+400957	AS175_chr5:2926169+2926402	gb|contig28:31916-32152	gb|ACGJ01002911:28030-28284	381.32	525.7	994.95	1005.71			178
H-SHIPPO 1	GL50803_9148	AS175_4527	GLP15_4007	GL50581_1356	gb|CH991767:273734-274372	AS175_chr5:3295615-3296253	gb|contig490:24552-25190	gb|ACGJ01001979:19948-20586	381.26	386.52	304.48	228.68	19	19	23	16
Adenylate kinase	GL50803_7009	AS175_1153	GLP15_2957	GL50581_3791	gb|CH991763:65735+66496	AS175_chr2:1237214+1237975	gb|contig305:21932+22693	gb|ACGJ01002909:13922+14683	381.25	303.71	114.56	120.92	17	17	19
V-SNARE	GL50803_9489	AS175_2379	GLP15_1842	GL50581_3783	gb|CH991779:522484+523200	AS175_chr4:1032106+1032822	gb|contig57:14252+14968	gb|ACGJ01002908:17785-18411	378.06	784.35	122.48	239.56	9	9	13	7
RabD	GL50803_940	AS175_4084	GLP15_2226	GL50581_34	gb|CH991767:1571718-1572332	AS175_chr5:2271301-2271915	gb|contig107:13677+14291	gb|ACGJ01000089:11434+12048	377.62	616.72	286.26	112.91	130	130	134
hypothetical protein	GL50803_8253	AS175_3583	GLP15_4440	GL50581_4669	gb|CH991768:1111880+1112326	AS175_chr5:1060913+1061359	gb|contig632:40880+41326	gb|ACGJ01002272:40979+41425	375.08	390.15	435.43	240.25	18	162	162	247
TMP52	GL50803_137603	AS175_4398	GLP15_2268	GL50581_2661	gb|CH991767:300587-301984	AS175_chr5:2977167-2978564	gb|contig111:14099+15496	gb|ACGJ01002359:6606-8000	374.13	467.07	271.79	378.95	63	63	3674	55
Hypothetical protein	GL50803_16067	AS175_435	GLP15_1936	GL50581_3306	gb|CH991769:258436-259401	AS175_chr1:983489-984454	gb|contig59:130294-131259	gb|ACGJ01002748:21072+22034	374.08	386.37	182.28	125.07	173	173	173	4810
Nucleolar GAR1-like protein, putative	GL50803_8794	AS175_907	GLP15_2124	GL50581_790	gb|CH991763:1025721-1026272	AS175_chr2:629970-630521	gb|contig83:36342-36893	gb|ACGJ01001022:14856+15419	371.69	256.12	82.68	142.32	10	10	10	13
Flavohemoprotein B5%2BB5R	GL50803_27747	AS175_2123	GLP15_2702	GL50581_617	gb|CH991814:186771-187181	AS175_chr4:418213-418623	gb|contig195:23493-23903	gb|ACGJ01000820:16319-16708	371.19	181.86	137.45	161.76	78
Ribosomal protein L11	GL50803_5593	AS175_4018	GLP15_2156	GL50581_3003	gb|CH991767:1410365+1410886	AS175_chr5:2109975+2110496	gb|contig88:61892-62413	gb|ACGJ01002483:23088-23609	371.02	541.26	407.39	380.29	13	13	13	13
Hypothetical protein	GL50803_17393	AS175_954	GLP15_4828	GL50581_3048	gb|CH991763:765269-766288	AS175_chr2:734804-735823	gb|contig733:3406+4422	gb|ACGJ01002511:6550+7563	370.59	173.69	187.35	186.24	11	11	10
Hypothetical protein	GL50803_2732	AS175_4556	GLP15_4281	GL50581_1331	gb|CH991776:400122+400445	AS175_contig4:17446+17769	gb|contig579:1116+1439	gb|ACGJ01001903:11631+11954	370.27	571.06	451.62	637.69	113	113	113	98
Hypothetical protein	GL50803_96818	AS175_1189	GLP15_2996	GL50581_3890	gb|CH991763:134356-135819	AS175_chr2:1305826-1307289	gb|contig305:90699-92162	gb|ACGJ01002913:42998-44458	370.05	247.48	203.42	742.54	23	23	23	18
Hypothetical protein	GL50803_4624	AS175_1780	GLP15_4133	GL50581_1730	gb|CH991782:1074116+1074520	AS175_chr3:1385476+1385880	gb|contig531:9828-10232	gb|ACGJ01002195:18386+18790	368.54	436.18	185.96	374.86	25	25	26
Hypothetical protein	GL50803_11755	AS175_1041	GLP15_5104	GL50581_4161	gb|CH991763:487822-488604	AS175_chr2:948873-949655	gb|contig802:16425+17207	gb|ACGJ01002922:36755+37537	367.63	330.68	461.51	543.7	46	46	40	3514
Deoxyhypusine synthase, putative	GL50803_15535	AS175_2314	GLP15_78	GL50581_338	gb|CH991779:366491-367660	AS175_chr4:876213-877382	gb|contig4:32151-33374	gb|ACGJ01000491:24201+25370	366.83	336.15	179.34	463.4	49	51	59	47
Nitroreductase Fd-NR2	GL50803_22677	AS175_171	GLP15_5	GL50581_2057	gb|CH991769:887175-887969	AS175_chr1:409170-409964	gb|contig1:21609+22403	gb|ACGJ01002264:11381+12175	365.26	299.15	111.19	775.2	41	41	42	29
Protein LRP16	GL50803_14730	AS175_4466	GLP15_1338	GL50581_3763	gb|CH991767:139066-140160	AS175_chr5:3161039-3162133	gb|contig39:108650+109744	gb|ACGJ01002906:40962+42056	363.8	370.37	188.9	110.21	19	19	19	20
Hypothetical protein	GL50803_5883	AS175_304	GLP15_4327	GL50581_297	gb|CH991769:325262-326950	AS175_chr1:677819-679507	gb|contig594:60349+62037	gb|ACGJ01000426:20841+22532	362.63	625.77	232.44	704.1	52	53	54	55
Cathepsin L precursor	GL50803_14983	AS175_2596	GLP15_1063	GL50581_4331	gb|CH991779:992275+994008	AS175_chr4:1502241+1503974	gb|contig32:143459-145192	gb|ACGJ01002925:101778-103505	362.02	558.95	314.77	262.72	14	14	15	75
Hypothetical protein	GL50803_11984	AS175_4637	GLP15_3512	GL50581_1207	gb|CH991762:418157-418687	AS175_contig5:15984-16514	gb|contig379:16684+17214	gb|ACGJ01001651:12292-12822	360.98	196.52	242	251.61	127		97
WD-40 repeat protein family	GL50803_10822	AS175_559	GLP15_2530	GL50581_3937	gb|CH991762:175656+176684	AS175_chr1:1246707+1247735	gb|contig173:60775+61803	gb|ACGJ01002915:31604-32632	360.93	331.37	395.39	648.92	58	58	58	57
Proteasome subunit beta type 2	GL50803_3209	AS175_2432	GLP15_3919	GL50581_3156	gb|CH991779:670219-670848	AS175_chr4:1179972-1180601	gb|contig467:16187-16816	gb|ACGJ01002589:16170+16667	359.42	875.65	119.29	625.49	14	2550	11	12
Chaperone protein dnaJ	GL50803_17483	AS175_1970	GLP15_4580	GL50581_4490	gb|CH991814:350240-351229	AS175_chr4:68322-69311	gb|contig688:63655-64644	gb|ACGJ01002929:39195+40184	358.82	430.09	336.09	365.69	14	14	14	14
Protein 21.1	GL50803_7414	AS175_470	GLP15_4042	GL50581_2973	gb|CH991762:370986+372098	AS175_chr1:1047873+1048985	gb|contig503:39685+40812	gb|ACGJ01002473:24710+25798	358.65	227.09	116.74	204.34	12		12	6
Hypothetical protein	GL50803_5800	AS175_877	GLP15_144	GL50581_823	gb|CH991763:965106+965894	AS175_chr2:569377+570165	gb|contig6:7960-8748	gb|ACGJ01001022:75070-75858	358.51	486.92	160.08	284	47	48	47	36
Hypothetical protein	GL50803_22855	AS175_3265	GLP15_2430	GS_ORF_239	gb|CH991776:75715-77028	AS175_chr5:344877-346190	gb|contig158:29682-30995	gb|ACGJ01002529:7870+8832	355.31	702.06	358.29	1667.3	22	22	21
Kinase, NEK-frag	GL50803_7579	AS175_3223	GLP15_4777	GL50581_2665	gb|CH991761:84041+84943	AS175_chr5:260544+261446	gb|contig704:81483+82385	gb|ACGJ01002360:1115+2017	354.74	499.85	129.53	105.52	9		11	7
Hypothetical protein	GL50803_9087	AS175_1112	GLP15_3248	GL50581_202	gb|CH991763:645914-646420	AS175_chr2:1106924-1107430	gb|contig348:68247-68753	gb|ACGJ01000296:9384-9890	354.47	222.77	178.27	211.86	59	59	60
Hypothetical protein	GL50803_28699	AS175_1264	GLP15_3282	GL50581_594	gb|CH991771:142134+142835	AS175_chr3:151456+152157	gb|contig352:27637-28338	gb|ACGJ01000747:17324+18025	352.74	364.3	138.08	274.8	22	22	23	4541
Hypothetical protein	GL50803_13210	AS175_4183	GLP15_3570	GL50581_4186	gb|CH991767:687891+689054	AS175_chr5:2590973+2592160	gb|contig393:47578-48741	gb|ACGJ01002923:28696+29859	352.72	206.32	179.24	474.01	33	700	35	36
Hypothetical protein	GL50803_17347	AS175_285	GLP15_3211	GL50581_4401	gb|CH991769:631991+632611	AS175_chr1:641983+642603	gb|contig348:4023-4643	gb|ACGJ01002928:1359-1979	351.42	392.49	429.76	201.25	6	6	6
Hypothetical protein	GL50803_94463	AS175_2085	GLP15_1180	GL50581_1740	gb|CH991814:102718-104160	AS175_chr4:334171-335613	gb|contig37:12883-14319	gb|ACGJ01002196:5552+6997	349.08	735.59	299.3	481.44	12	12	12	10
Vacuolar ATP synthase subunit C	GL50803_87058	AS175_777	GLP15_774	GL50581_2882	gb|CH991763:1224163-1225647	AS175_chr2:348133-349617	gb|contig27:39436+40929	gb|ACGJ01002431:5664-7154	348.79	343.07	103.39	278.57	8	8	141	10
hypothetical protein	GL50803_6451	AS175_2174	GLP15_4713	GL50581_3266	gb|CH991779:42272+43036	AS175_chr4:552157+552921	gb|contig698:128161-128925	gb|ACGJ01002726:109152-109916	347.2	389.48	128.56	142.96	33	33	33	2131
Serine peptidase, putative	GL50803_15871	AS175_986	GLP15_4489	GL50581_3181	gb|CH991763:366332+367741	AS175_chr2:827474+828883	gb|contig647:38206-39615	gb|ACGJ01002611:11754-13163	346.7	809.74	359.71	419.24	29	29	29	36
Hypothetical protein	GL50803_7444	AS175_4552	GLP15_5013	GL50581_1326	gb|CH991776:393285-394388	AS175_contig4:10609-11712	gb|contig778:19351-20454	gb|ACGJ01001903:4785-5888	346.3	786.09	196.74	1177.7	64	64	65	63
Hypothetical protein	GL50803_42780	AS175_3076	GLP15_1484	GL50581_3701	gb|CH991764:120980-121714	AS175_chr4:2511029-2511763	gb|contig45:33046-33780	gb|ACGJ01002904:17503-18237	346.1	350.02	115.49	164.32	12	12	15	4915
Hypothetical protein	GL50803_90710	AS175_2787	GLP15_4074	GL50581_1402	gb|CH991779:1379582-1380301	AS175_chr4:1882557-1883276	gb|contig505:45164+45883	gb|ACGJ01002054:23889+24608	345.1	302.98	203.8	564.68	17	17	14	17
Ribosomal protein L4	GL50803_17547	AS175_3736	GLP15_3622	GL50581_4247	gb|CH991768:119847+120797	AS175_chr5:1475797+1476747	gb|contig404:22142+23092	gb|ACGJ01002924:29205+30155	344.88	577.51	117.34	730.93	11	11	11	11
Hypothetical protein	GL50803_8692	AS175_2616	GLP15_1040	GL50581_4313	gb|CH991779:1037325+1038320	AS175_chr4:1547276+1548271	gb|contig32:98930-99925	gb|ACGJ01002925:57505-58503	344.83	549.33	387.07	573.53	36	36	37	51
Microsomal signal peptidase 18 kDa subunit	GL50803_9174	AS175_4149	GLP15_2202	GL50581_875	gb|CH991767:1326437+1327096	AS175_chr5:2468423+2469082	gb|contig88:140789-141448	gb|ACGJ01001055:5930-6589	344.41	378.82	114.95	219.94	34	45	49	34
Hypothetical protein	GL50803_12999	AS175_892	GLP15_2109	GL50581_806	gb|CH991763:997546-998139	AS175_chr2:601817-602410	gb|contig83:8174-8767	gb|ACGJ01001022:42876+43466	343.56	396.47	1076.26	307.91	15	15	15	16
Hypothetical protein	GL50803_8423	AS175_3571	GLP15_4427	GL50581_2090	gb|CH991768:1086581-1087462	AS175_chr5:1035616-1036497	gb|contig632:15568-16449	gb|ACGJ01002272:15707-16588	343.5	266.27	152.74	190.36	25	25	38	25
Hypothetical protein	GL50803_14310	AS175_928	GLP15_4856	GL50581_1698	gb|CH991763:711545-711937	AS175_chr2:681117-681509	gb|contig733:52004+52426	gb|ACGJ01002193:7327-7725	343.43	427.47	420.13	123.77	117	117	90
Kinase, NEK	GL50803_14835	AS175_1390	GLP15_2000	GS_ORF_273	gb|CH991782:154841+157990	AS175_chr3:472494+475643	gb|contig65:765+3914	gb|ACGJ01002384:2-2479	342.81	198.12	197.68	106.58	45	45	45
SnRNP Sm-like protein, putative	GL50803_6408	AS175_2670	GLP15_4404	GL50581_1919	gb|CH991779:1138712+1139059	AS175_chr4:1641717+1642064	gb|contig628:13478+13825	gb|ACGJ01002227:14195+14542	342.63	885.03	389.1	814.36	18	18	17	89
UBC2, putative	GL50803_2876	AS175_3033	GLP15_1431	GL50581_63	gb|CH991801:99293+99811	AS175_chr4:2417388+2417906	gb|contig43:3975+4493	gb|ACGJ01000111:801+1319	340.98	261.11	235.3	67.99	27	151	157	121
Kinase, NEK	GL50803_4912	AS175_1407	GLP15_927	GL50581_188	gb|CH991782:194738+195628	AS175_chr3:512385+513275	gb|contig30:92421-93305	gb|ACGJ01000263:8245-9135	338.81	118.78	132.46	43.65	16	1432	22
Alpha-snap	GL50803_16521	AS175_3019	GLP15_2790	GL50581_354	gb|CH991801:61483-62361	AS175_chr4:2381112-2381990	gb|contig251:3364-4242	gb|ACGJ01000532:19861+20739	338.6	435.24	166.33	240.19	10	10	10	6
Ribokinase	GL50803_15297	AS175_554	GLP15_2525	GL50581_4335	gb|CH991762:164824-165858	AS175_chr1:1235875-1236909	gb|contig173:49879-50898	gb|ACGJ01002926:2307+3341	337.63	563.63	1030.88	610.06	7	7	11	7
Aspartyl-tRNA synthetase	GL50803_10870	AS175_1875	GLP15_4957	GL50581_1550	gb|CH991767:940072+941727	AS175_chr3:1618793+1620448	gb|contig760:60164-61819	gb|ACGJ01002166:4104+5771	334.63	370.74	185.7	251.13	54	54	51
Hypothetical protein	GL50803_2011	AS175_637	GLP15_1555	GL50581_1223	gb|CH991762:325678-326037	AS175_chr1:1396621-1396980	gb|contig46:30371+30730	gb|ACGJ01001662:8221+8574	334.42	633.36	429.37	887.27	230	238	237	45
Hypothetical protein	GL50803_27696	AS175_4824	GLP15_2854	GL50581_1241	gb|CH991779:203705-204097	AS175_chr4:713567-713917	gb|contig272:1391-1771	gb|ACGJ01001718:15812+16162	332.98	399.62	569.53	27.26	33	33	25	268
Hypothetical protein	GL50803_2340	AS175_437	GLP15_1938	GL50581_3304	gb|CH991769:261248+261706	AS175_chr1:986301+986759	gb|contig59:133057+133569	gb|ACGJ01002748:18797-19282	332.2	517.21	79.18	537.64	338	338
hypothetical protein	GL50803_14482	AS175_4125	GLP15_1751	GL50581_683	gb|CH991767:1257467+1258177	AS175_chr5:2399491+2400201	gb|contig53:66668-67381	gb|ACGJ01000911:17696-18406	332.03	259.7	119.91	119.51	29	29	17	14
AAA family ATPase	GL50803_16867	AS175_3072	GLP15_1480	GL50581_3697	gb|CH991764:112309-114921	AS175_chr4:2502371-2504983	gb|contig45:24476-27088	gb|ACGJ01002904:8939-11551	331.8	339.21	341.88	297.69	31	31	32	30
MutT/nudix family protein	GL50803_4204	AS175_4628	GLP15_3521	GL50581_1198	gb|CH991762:406370-407113	AS175_contig5:4197-4940	gb|contig379:28357+29100	gb|ACGJ01001651:409-1161	329.5	259.45	902.01	626.12	51	51	54
TCP-1 chaperonin subunit epsilon	GL50803_11992	AS175_4643	GLP15_3506	GL50581_1213	gb|CH991762:428709+430370	AS175_contig5:26527+28188	gb|contig379:5091-6752	gb|ACGJ01001651:22778+24439	329.19	442.93	90.08	593.59	33	33	33	23
Ribosomal protein S5	GL50803_12981	AS175_4649	GLP15_1703	GL50581_3915	gb|CH991769:654358+654930	AS175_contig7:6105+6677	gb|contig52:65760+66332	gb|ACGJ01002914:23226-23798	328.34	453.96	1357.96	931.7	24	24	24	24
Hypothetical protein	GL50803_3098	AS175_1354	GLP15_1118	GL50581_4530	gb|CH991782:76840+77982	AS175_chr3:394505+395647	gb|contig34:11543-12685	gb|ACGJ01002930:27657+28784	327.21	179.98	103.16	489.34	17	17	19	31
Hypothetical protein	GL50803_15139	AS175_244	GLP15_5034	GL50581_4446	gb|CH991769:550266-550787	AS175_chr1:560290-560811	gb|contig780:34580-35101	gb|ACGJ01002928:79635+80144	325.49	362.65	491.87	77.37	6	6	6	21
Alpha-14 giardin	GL50803_15097	AS175_1056	GLP15_1819	GL50581_4146	gb|CH991763:510624+511637	AS175_chr2:971662+972675	gb|contig56:6122+7135	gb|ACGJ01002922:13811-14830	325.45	712.14	738.87	1816.66	19	19	16	3
Histone H3	GL50803_3367	AS175_1327	GLP15_949	GL50581_1335	gb|CH991782:15758-16237	AS175_chr3:333221-333700	gb|contig30:137913+138392	gb|ACGJ01001914:25+504	325.32	485.68	700.18	495.78	47	47	42	52
Hypothetical protein	GL50803_6752	AS175_1709	GLP15_460	GL50581_461	gb|CH991782:894560-894973	AS175_chr3:1206000-1206413	gb|contig18:81626-81985	gb|ACGJ01000635:43261-43620	323.45	84.97	588.02	728.61	69	69	69	11
Dynein-like protein	GL50803_15460	AS175_1215	GLP15_1731	GL50581_2203	gb|CH991771:260774-262177	AS175_chr3:17430-18830	gb|contig53:23291+24712	gb|ACGJ01002280:16297-17700	322.13	795.89	387.6	279.42	27	185	183	183
Seryl-tRNA synthetase	GL50803_101501	AS175_1656	GLP15_2091	GL50581_4129	gb|CH991782:781633-783006	AS175_chr3:1093199-1094572	gb|contig78:96763-98136	gb|ACGJ01002920:97313-98686	321.87	627.41	255.04	580.8	30	30	28	31
Hydroxyacylglutathione hydrolase	GL50803_15305	AS175_624	GLP15_1569	GL50581_2708	gb|CH991762:303309+303983	AS175_chr1:1374254+1374928	gb|contig46:52439-53113	gb|ACGJ01002376:10025-10699	321.53	332.67	176.19	221.08	20	20	24	22
Hypothetical protein	GL50803_32419	AS175_3910	GLP15_3733	GL50581_511	gb|CH991817:18417+20111	AS175_chr5:1875185+1876879	gb|contig430:4023+5726	gb|ACGJ01000668:6132+7793	320.79	422.44	125.93	245.41	67	66	59	93
Hypothetical protein	GL50803_10850	AS175_623	GLP15_1570	GL50581_2709	gb|CH991762:302860-303246	AS175_chr1:1373805-1374191	gb|contig46:53177+53563	gb|ACGJ01002376:10762+11148	320.11	236.11	700.98	285.55	4		5	1153
Hypothetical protein	GL50803_6185	AS175_1347	GLP15_1125	GL50581_4523	gb|CH991782:65437+66078	AS175_chr3:383102+383743	gb|contig34:23474-24067	gb|ACGJ01002930:16220+16861	318.89	99.96	262.05	147.53	17	22	24	26
Kinase, NEK	GL50803_11390	AS175_397	GLP15_4880	GL50581_3032	gb|CH991769:161297-163630	AS175_chr1:886425-888758	gb|contig748:16744+18524	gb|ACGJ01002496:781+3129	316.88	359.22	55.64	360.46	17	17		18
Hypothetical protein	GL50803_3756	AS175_3173	GLP15_41	GL50581_501	gb|CH991761:218709+219140	AS175_chr5:147874+148305	gb|contig2:59780+60211	gb|ACGJ01000657:5123-5554	315.49	149.94	127.54	55.42	110		10
Guanylate kinase	GL50803_7203	AS175_3697	GLP15_1915	GL50581_435	gb|CH991768:641308-641925	AS175_chr5:1348856-1349473	gb|contig59:63197-63832	gb|ACGJ01000614:29527-30147	315.15	308.93	325.38	247.94	16	16	2	1418
Vacuolar ATP synthase catalytic subunit A	GL50803_7532	AS175_4578	GLP15_2809	GL50581_2192	gb|CH991771:26094-28061	AS175_contig3:26089-28056	gb|contig253:6326-8293	gb|ACGJ01002279:22473-24440	315.08	470.47	156.76	220.32	24	24	23	21
Synaptobrevin-like protein	GL50803_14469	AS175_327	GLP15_4300	GL50581_1006	gb|CH991769:379286-380005	AS175_chr1:731802-732521	gb|contig594:4709+5428	gb|ACGJ01001296:30594+31313	311.32	650.76	255.37	372.61	67	67	67	68
	GL50803_UO_JH01	AS175_1680	GLP15_429	GL50581_3583	gb|CH991782:829584-830006	AS175_chr3:1141069-1141491	gb|contig18:16561-16983	gb|ACGJ01002895:30919-31407	309.51	243.06	220.02	95.47	87	91	76
Glucose-6-phosphate isomerase	GL50803_9115	AS175_3771	GLP15_4116	GL50581_1444	gb|CH991768:197131+198885	AS175_chr5:1553081+1554835	gb|contig523:30534-32288	gb|ACGJ01002106:4453+6207	309.01	481.97	313.3	145.46	24	24	25	32
Rab2a	GL50803_15567	AS175_1995	GLP15_1996	GL50581_2623	gb|CH991814:407556+408200	AS175_chr4:125614+126258	gb|contig64:33502-34146	gb|ACGJ01002349:19123+19767	308.83	444.61	531.38	3400.1	53	53	54	54
Hypothetical protein	GL50803_6365	AS175_1452	GLP15_5043	GL50581_3629	gb|CH991782:321940+322347	AS175_chr3:634658+635065	gb|contig783:4762-5169	gb|ACGJ01002901:2664-3080	307.2	312.1	372.94	142.6	60	60	60
N-terminal acetyltransferase complex ARD1 subunit, putative	GL50803_16572	AS175_3410	GLP15_2385	GL50581_3098	gb|CH991768:1301278-1301814	AS175_chr5:675288-675824	gb|contig137:82907-83443	gb|ACGJ01002558:3300+3836	306.62	281.9	67.77	39.9	11	11		994
Heat-shock protein, putative	GL50803_16412	AS175_2680	GLP15_4414	GL50581_1929	gb|CH991779:1156751+1159288	AS175_chr4:1659755+1662292	gb|contig628:31508+34045	gb|ACGJ01002227:32243+34780	306.46	643.52	174.38	258.71	5	5	5	6
Alpha-3 giardin	GL50803_11683	AS175_3752	GLP15_3639	GL50581_4264	gb|CH991768:151333+152223	AS175_chr5:1507283+1508173	gb|contig404:53410+54300	gb|ACGJ01002924:60427+61317	306.29	614.78	225.45	530.25	29	29	30
Hypothetical protein	GL50803_7825	AS175_212	GLP15_3817	GL50581_215	gb|CH991769:489915-490514	AS175_chr1:499982-500581	gb|contig441:8652+9251	gb|ACGJ01000318:6882+7481	305.45	334.4	126.69	494.61	70	70	68
Hypothetical protein	GL50803_16267	AS175_3270	GLP15_2436	GL50581_3075	gb|CH991776:81986+83599	AS175_chr5:351148+352761	gb|contig158:35949+37562	gb|ACGJ01002529:1316-2932	303.79	446.24	100.87	497.2	12	12	12
Hypothetical protein	GL50803_26988	AS175_2566	GLP15_3089	GL50581_1428	gb|CH991779:929902-930231	AS175_chr4:1439690-1440019	gb|contig335:14194+14523	gb|ACGJ01002085:13382+13711	303.47	836.01	219.45	347.36	236	236	266	263
Hypothetical protein	GL50803_8377	AS175_309	GLP15_4322	GL50581_292	gb|CH991769:331559-332452	AS175_chr1:684114-685007	gb|contig594:54938+55792	gb|ACGJ01000426:15602+16462	302.71	455.08	186.59	85.26	15	15	14
Farnesyl diphosphate synthase	GL50803_6633	AS175_2162	GLP15_4726	GL50581_3281	gb|CH991779:18259-19482	AS175_chr4:528161-529384	gb|contig698:154651+155874	gb|ACGJ01002726:135458+136681	302.68	305.27	330.2	171.1	44	44	40	6881
Kinase, STE STE20	GL50803_10609	AS175_3184	GLP15_1542	GL50581_917	gb|CH991761:251395+252666	AS175_chr5:180472+181743	gb|contig46:13815+15086	gb|ACGJ01001128:8775+10046	302.35	267.02	235.75	192.65	49	49	54	50
Hypothetical protein	GL50803_17261	AS175_353	GLP15_116	GL50581_2823	gb|CH991769:431228-431884	AS175_chr1:783707-784363	gb|contig5:42376+43032	gb|ACGJ01002422:11217-11873	301.07	297.73	386.03	497.07	63		63	61
Coatomer delta subunit	GL50803_6170	AS175_4380	GLP15_827	GL50581_3824	gb|CH991767:408681+409589	AS175_chr5:2934126+2935034	gb|contig28:23262-24170	gb|ACGJ01002911:19437-20357	301.07	546.71	574.6	574.57	10	10	11	10
4-methyl-5-thiazole monophosphate biosynthesis enzyme	GL50803_9088	AS175_1113	GLP15_3249	GL50581_203	gb|CH991763:646493+647053	AS175_chr2:1107503+1108063	gb|contig348:68811+69389	gb|ACGJ01000296:9966+10526	301.06	197.49	567.67	4282.48	89	82	59	67
Hypothetical protein	GL50803_15604	AS175_2908	GLP15_3406	GL50581_3424	gb|CH991793:111732-112511	AS175_chr4:2143472-2144251	gb|contig375:4612+5391	gb|ACGJ01002887:44863-45639	300.54	379.24	550.84	171.34	15	15	9	9
MDR protein-like protein	GL50803_40224	AS175_1674	GLP15_423	GL50581_3577	gb|CH991782:818861-820612	AS175_chr3:1130357-1132108	gb|contig18:5870-7621	gb|ACGJ01002895:20229-21872	299.49	269.15	130.27	505.11	116	116	101	95
High cysteine protein	GL50803_6372	AS175_1447	GLP15_5048	GL50581_3638	gb|CH991782:315360-316961	AS175_chr3:628078-629679	gb|contig783:11153+12751	gb|ACGJ01002901:14805+16406	298.42	634.21	1069.91	435.23	19	15	15	19
Aspartate aminotransferase, cytoplasmic	GL50803_91056	AS175_1486	GLP15_2904	GL50581_2893	gb|CH991782:413326+414609	AS175_chr3:725066+726349	gb|contig282:9958-11241	gb|ACGJ01002435:2792-4075	298.08	537.65	623.76	621.23	25	25	9	9
Lysophosphatidic acid phosphatase	GL50803_11599	AS175_2801	GLP15_4060	GL50581_2731	gb|CH991779:1409987+1411174	AS175_chr4:1912962+1914149	gb|contig505:14281-15468	gb|ACGJ01002390:3535-4722	297.58	275.95	133.77	195.52	9	11	11
Hypothetical protein	GL50803_9611	AS175_718	GLP15_382	GL50581_3394	gb|CH991763:1071511+1072152	AS175_chr2:195602+196207	gb|contig16:29179+29802	gb|ACGJ01002884:2644-3246	297.41	378.55	554.9	383.01	36	39	37	38
Hypothetical protein	GL50803_6592	AS175_1524	GLP15_1254	GL50581_256	gb|CH991782:495666-496169	AS175_chr3:807329-807832	gb|contig38:101023+101526	gb|ACGJ01000395:10270-10770	296.97	478.02	65.02	2349.75	134	134	125	102
Hypothetical protein	GL50803_16640	AS175_582	GLP15_718	GL50581_2519	gb|CH991762:221406+222314	AS175_chr1:1292393+1293301	gb|contig25:65463+66371	gb|ACGJ01002331:4415+5323	294.28	520.43	206.81	642.63	105	102	103	105
Hypothetical protein	GL50803_6439	AS175_1752	GLP15_3485	GL50581_3807	gb|CH991782:989511+990062	AS175_chr3:1300908+1301459	gb|contig377:128148+128699	gb|ACGJ01002910:32950+33501	294.21	250.43	279.46	114.06	11	11	9	2598
Peptide methionine sulfoxide reductase msrA	GL50803_4946	AS175_4267	GLP15_4601	GL50581_2781	gb|CH991767:848465+849088	AS175_chr5:2751426+2752049	gb|contig692:7408-8031	gb|ACGJ01002404:6870-7475	293.93	582.91	400.42	264.69	110		99	666
Ribosomal polymerase II subunit RPB7	GL50803_31671	AS175_1275	GLP15_894	GL50581_2905	gb|CH991771:179437-180009	AS175_chr3:188729-189301	gb|contig30:12312-12884	gb|ACGJ01002439:3808-4380	293.53	203.04	158.71	101.72	18	18	155	18
Hypothetical protein	GL50803_14341	AS175_190	GLP15_2488	GL50581_905	gb|CH991769:941013-941756	AS175_chr1:462923-463666	gb|contig171:6672+7415	gb|ACGJ01001087:15701-16444	293.31	242.54	295.3	135.42	19	19	19
KRR1	GL50803_12598	AS175_969	GLP15_1614	GL50581_1857	gb|CH991763:815602+816588	AS175_chr2:785127+786113	gb|contig48:22275-23261	gb|ACGJ01002213:42286+43272	291.53	259.58	234.74	317.08	37		39	44
Transketolase	GL50803_9704	AS175_1309	GLP15_973	GL50581_770	gb|CH991780:31935+34094	AS175_chr3:282884+285043	gb|contig31:24369+26528	gb|ACGJ01000950:11205+13364	290.22	550.99	306.6	1381.26	63	63	62	53
Vacuolar ATP synthase subunit B	GL50803_12216	AS175_2893	GLP15_3421	GL50581_3409	gb|CH991793:87325-88818	AS175_chr4:2119065-2120558	gb|contig375:28310+29803	gb|ACGJ01002887:20461-21954	287.27	484.48	149.06	890.52	12	10	9	10
TCP-1 chaperonin subunit eta	GL50803_16124	AS175_3626	GLP15_3690	GL50581_2250	gb|CH991768:472136+473923	AS175_chr5:1179757+1181544	gb|contig421:1490+3277	gb|ACGJ01002286:1339+3126	286.85	208.64	180.18	240.31	23	23	8	5
Hypothetical protein	GL50803_21342	AS175_895	GLP15_2112	GL50581_803	gb|CH991763:999881-1000693	AS175_chr2:604151-604963	gb|contig83:10509-11321	gb|ACGJ01001022:40324+41136	286.8	254.35	338.32	307.23	2	5	2	2
E04F6.2 like protein	GL50803_7875	AS175_2589	GLP15_2287	GL50581_1467	gb|CH991779:976043+976759	AS175_chr4:1485782+1486498	gb|contig113:28731+29447	gb|ACGJ01002141:5254-5970	285.89	344.72	468.14	160.17	11	11	11	10
Acetyl-CoA synthetase	GL50803_13608	AS175_1893	GLP15_4939	GL50581_1568	gb|CH991767:971394+973541	AS175_chr3:1650102+1652249	gb|contig760:28274-30421	gb|ACGJ01002166:35333+37480	285.43	159.52	185.62	1217.56	21	21	21	23
Hypothetical protein	GL50803_4149	AS175_2570	GLP15_3085	GL50581_1424	gb|CH991779:933598+934920	AS175_chr4:1443386+1444708	gb|contig335:9497-10819	gb|ACGJ01002085:8716-10038	285.37	282.63	521.44	265.85	31	31	35	32
Prolyl-tRNA synthetase	GL50803_15983	AS175_2917	GLP15_298	GL50581_1682	gb|CH991763:191723-193351	AS175_chr4:2158693-2160321	gb|contig12:21101-22729	gb|ACGJ01002191:10854-12458	285.36	359.03	204.9	374.07	31	31	32
N-terminal acetyltransferase complex ARD1 subunit, putative	GL50803_8707	AS175_2108	GLP15_193	GL50581_3653	gb|CH991814:152778-153422	AS175_chr4:384230-384874	gb|contig9:4438-5082	gb|ACGJ01002902:9116+9760	284.46	354.35	538.91	229.53	33	33	33	32
Aminoacyl-histidine dipeptidase	GL50803_8407	AS175_3266	GLP15_2431	GL50581_3080	gb|CH991776:77132+78652	AS175_chr5:346294+347814	gb|contig158:31099+32619	gb|ACGJ01002529:6246-7766	283.94	391.29	155.58	260.19	5	8	10	10
Hypothetical protein	GL50803_6679	AS175_3914	GLP15_3737	GL50581_515	gb|CH991817:23346-24062	AS175_chr5:1880114-1880830	gb|contig430:8970-9686	gb|ACGJ01000668:10992-11705	282.35	423.87	344.04	364.38	36	36	34	39
Hypothetical protein	GL50803_14874	AS175_3777	GLP15_4110	GL50581_1450	gb|CH991768:205636+206205	AS175_chr5:1561586+1562155	gb|contig523:23223-23792	gb|ACGJ01002106:12921+13490	281.26	292.4	256.19	786.8	99	103	131	117
Hypothetical protein	GL50803_15080	AS175_2624	GLP15_1032	GL50581_4305	gb|CH991779:1062183-1062809	AS175_chr4:1565218-1565844	gb|contig32:84058+84660	gb|ACGJ01002925:45620+46228	280.81	318.64	49.08	355.81			35	40
26S protease regulatory subunit 7	GL50803_21331	AS175_2092	GLP15_1188	GL50581_3669	gb|CH991814:114237-115442	AS175_chr4:345689-346894	gb|contig37:24436-25641	gb|ACGJ01002902:45536+46741	279.3	459.93	425.09	212.67	7	7	7	6
	GL_UO_279	AS175_702	GLP15_2585	GL50581_3990	gb|CH991769:78752+81292	AS175_chr2:151122+153662	gb|contig184:77322+79871	gb|ACGJ01002917:75400+77949	278.72	247.19	156.88	207.52	66	66	86	75
Protein 21.1	GL50803_16532	AS175_ORF_161	GLP15_596	GS_ORF_44	gb|CH991768:863871-866381	AS175_chr5:813059-815491	gb|contig24:32096-34588	gb|ACGJ01000857:25630+27726	278.45	333.37	89.45	680.81	17		27
TCP-1 chaperonin subunit theta	GL50803_13500	AS175_726	GLP15_392	GL50581_107	gb|CH991763:1093617+1095308	AS175_chr2:217669+219360	gb|contig16:51522+53213	gb|ACGJ01000123:17251+18933	277.38	342.37	285.75	235.21	27	27	26	25
Asparaginyl-tRNA synthetase	GL50803_14375	AS175_1458	GLP15_1862	GL50581_1959	gb|CH991782:331749+333395	AS175_chr3:644466+646112	gb|contig57:64570+66216	gb|ACGJ01002244:2477+4123	277.24	423.18	193.29	415.64	20	20	20	20
Hypothetical protein	GL50803_22806	AS175_519	GLP15_217	GL50581_2540	gb|CH991762:88533-89537	AS175_chr1:1159674-1160669	gb|contig9:45413-46417	gb|ACGJ01002332:6110-7114	276.76	198.94	175.27	248.52	7907	51	5	43
Hypothetical protein	GL50803_7664	AS175_948	GLP15_4832	GL50581_1719	gb|CH991763:747896-748855	AS175_chr2:717468-718427	gb|contig733:15072+16031	gb|ACGJ01002193:43560-44519	274.84	413.23	312.49	513.95	58	58	58	1460
Hypothetical protein	GL50803_14960	AS175_458	GLP15_1960	GL50581_2607	gb|CH991769:285544+286092	AS175_chr1:1010596+1011144	gb|contig59:157352+157900	gb|ACGJ01002347:99-647	274.6	315.94	290.5	111.94	9		9
Hypothetical protein	GL50803_28549	AS175_798	GLP15_4248	GL50581_2018	gb|CH991763:1272193-1272615	AS175_chr2:396140-396562	gb|contig571:7371-7793	gb|ACGJ01002258:33990+34412	274.29	227.61	179.63	389.98	53	53	52	29
Hypothetical protein	GL50803_10013	AS175_1663	GLP15_2840	GL50581_3563	gb|CH991782:800122+800784	AS175_chr3:1111619+1112281	gb|contig262:4416+5078	gb|ACGJ01002895:1536+2192	272.47	573.31	194.37	302.65	43	43	45	35
Tubulin specific chaperone B	GL50803_5374	AS175_2495	GLP15_1088	GL50581_2499	gb|CH991779:774205-774924	AS175_chr4:1283903-1284622	gb|contig33:42436+43155	gb|ACGJ01002325:1150-1869	272.12	257.46	584.05	694.36	11	11	9	115
Small nuclear ribonucleoprotein B, putative	GL50803_10857	AS175_618	GLP15_2924	GL50581_721	gb|CH991762:291851+292240	AS175_chr1:1362797+1363186	gb|contig293:5367+5756	gb|ACGJ01000922:33006+33386	272.02	105.67	395.28	19.15	11		11	10
Hypothetical protein	GL50803_1383	AS175_3036	GLP15_1434	GL50581_66	gb|CH991801:105226+105633	AS175_chr4:2423321+2423728	gb|contig43:9915+10322	gb|ACGJ01000111:6689+7096	271.96	139.9	139.5	272.45	28	28	28
Hypothetical protein	GL50803_28696	AS175_1392	GLP15_2002	GL50581_3220	gb|CH991782:158545+158931	AS175_chr3:476198+476584	gb|contig65:4470+4856	gb|ACGJ01002693:160-546	271.84	143.63	271.91	43.68	65	2200	62
Hypothetical protein	GL50803_9427	AS175_1770	GLP15_4143	GL50581_2421	gb|CH991782:1028601+1029137	AS175_chr3:1339967+1340503	gb|contig531:55122-55661	gb|ACGJ01002313:6153+6674	270.49	294.43	471.53	361.35	18	18	2	23
Alpha-snap	GL50803_10856	AS175_619	GLP15_2925	GL50581_722	gb|CH991762:292250-293134	AS175_chr1:1363196-1364080	gb|contig293:5766-6650	gb|ACGJ01000922:33395-34285	268.88	299.11	349.37	551.34	19	19	18	17
Peptidyl-tRNA hydrolase	GL50803_86440	AS175_4569	GLP15_4093	GL50581_2182	gb|CH991771:11627-12151	AS175_contig3:11624-12148	gb|contig518:4023+4559	gb|ACGJ01002279:8173-8697	268.16	522.78	197.42	423.26	33	33	36	30
Hypothetical protein	GL50803_13075	AS175_4118	GLP15_1758	GL50581_690	gb|CH991767:1243565+1245016	AS175_chr5:2385590+2387041	gb|contig53:79879-81330	gb|ACGJ01000911:30809-32311	268.11	514.21	135.01	105.86	8	8	8	10
ABC transporter, ATP-binding protein	GL50803_17165	AS175_92	GLP15_5145	GL50581_3481	gb|CH991769:707841-710297	AS175_chr1:229867-232323	gb|contig818:13738-16194	gb|ACGJ01002892:278-2737	267.11	223.71	164.89	328.84	31	31	32	27
Hypothetical protein	GL50803_6896	AS175_924	GLP15_4860	GL50581_1694	gb|CH991763:706642+707496	AS175_chr2:676214+677068	gb|contig733:56448-57302	gb|ACGJ01002193:2421+3329	266.78	408.34	213.95	730.49	126	126	125	114
Aminoacyl-histidine dipeptidase	GL50803_15832	AS175_4096	GLP15_1774	GL50581_2286	gb|CH991767:1175570-1177144	AS175_chr5:2317619-2319193	gb|contig53:126444+128024	gb|ACGJ01002289:186+1715	266.23	332.98	285.96	740.89	12	11	12	12
TCP-1 chaperonin subunit beta	GL50803_11397	AS175_403	GLP15_4874	GS_ORF_208	gb|CH991769:171307+172884	AS175_chr1:896435+898012	gb|contig748:7490-9124	gb|ACGJ01000252:174-1319	265.91	244.41	197.84	204.37	47		37
Hypothetical protein	GL50803_113133	AS175_536	GLP15_2507	GL50581_3951	gb|CH991762:123404+125917	AS175_chr1:1194460+1196973	gb|contig173:7965+10430	gb|ACGJ01002916:20687-23200	264.97	255.26	206.77	508.33	52	52	4	50
Hypothetical protein	GL50803_6367	AS175_1450	GLP15_5045	GL50581_3632	gb|CH991782:320404+321231	AS175_chr3:633122+633949	gb|contig783:5883-6710	gb|ACGJ01002901:3796-4620	264.18	170.61	578.67	484.14	54		55
Hypothetical protein	GL50803_15581	AS175_4440	GLP15_5134	GL50581_2692	gb|CH991767:66408+67436	AS175_chr5:3088425+3089453	gb|contig811:19645+20673	gb|ACGJ01002368:650-1678	263.33	186.94	138.76	47.23	6	6	5	5
Coiled-coil protein	GL50803_15591	AS175_29	GLP15_2944	GL50581_1073	gb|CH991767:452556+457343	AS175_chr1:68424+73211	gb|contig303:11741+16531	gb|ACGJ01001465:9858-14648	261.26	247.06	98.14	238.3	8	8	8	15
Hypothetical protein	GL50803_13310	AS175_487	GLP15_3393	GL50581_3382	gb|CH991762:21000+21977	AS175_chr1:1092155+1093132	gb|contig371:139566-140543	gb|ACGJ01002881:20028-21005	260.76	293.8	187.94	189.45	33	33	33
Hypothetical protein	GL50803_19378	AS175_1675	GLP15_424	GL50581_3578	gb|CH991782:820764-821207	AS175_chr3:1132260-1132703	gb|contig18:7772-8215	gb|ACGJ01002895:22126-22485	260.56	194.02	586.6	402.46	11	10	11	11
Hypothetical protein	GL50803_16507	AS175_2053	GLP15_3867	GL50581_1150	gb|CH991814:32453-35080	AS175_chr4:263919-266546	gb|contig457:54936+57566	gb|ACGJ01001574:19248-21869	260.51	365.01	143.57	179.24	62	62	61	58
Hypothetical protein	GL50803_8329	AS175_413	GLP15_1595	GL50581_2588	gb|CH991769:198544-199101	AS175_chr1:923659-924216	gb|contig47:16776-17333	gb|ACGJ01002342:20194+20751	260.3	524.08	603.56	431.73	153	153	157	141
Hypothetical protein	GL50803_17116	AS175_3509	GLP15_3319	GL50581_4361	gb|CH991768:943498-944145	AS175_chr5:892567-893214	gb|contig369:56741+57388	gb|ACGJ01002927:33472+34119	260.22	273.06	429.19	387.79	18	18	19	15
Branched-chain amino acid aminotransferase lateral transfer candidate	GL50803_6184	AS175_1348	GLP15_1124	GL50581_4524	gb|CH991782:66120-67187	AS175_chr3:383785-384852	gb|contig34:22364+23431	gb|ACGJ01002930:16901-17968	259.92	187.37	344.48	212.34	8	8	11	9
Hypothetical protein	GL50803_10810	AS175_742	GLP15_1454	GL50581_3061	gb|CH991763:1143808+1144647	AS175_chr2:267847+268686	gb|contig44:21291-22130	gb|ACGJ01002526:11600-12442	259.73	221.99	127.96	484.41	1		123	92
Leucine-rich repeat protein 1 virus receptor protein	GL50803_5795	AS175_879	GLP15_142	GL50581_821	gb|CH991763:967045-969294	AS175_chr2:571316-573565	gb|contig6:4557+6806	gb|ACGJ01001022:71703+73952	258.62	273.56	279.61	688.94	23	24	23	20
Hypothetical protein	GL50803_6709	AS175_3644	GLP15_3709	GL50581_490	gb|CH991768:503434+504990	AS175_chr5:1211047+1212603	gb|contig421:31993+33549	gb|ACGJ01000646:3303+4859	257.87	199.4	253.37	161.64	49	49	47	46
Hypothetical protein	GL50803_7696	AS175_3822	GLP15_499	GL50581_1027	gb|CH991768:312648-313298	AS175_chr5:1668463-1669113	gb|contig19:71775+72425	gb|ACGJ01001410:5421-6071	257.33	451.56	263.03	476.65	66	66	40	72
ATPases of the PP-loop superfamily	GL50803_7368	AS175_96	GLP15_5150	GL50581_3486	gb|CH991769:718713-719618	AS175_chr1:240738-241643	gb|contig818:24614-25519	gb|ACGJ01002892:11128-12033	257.32	112.17	517.09	130.9	9	9	9	9
Hypothetical protein	GL50803_11129	AS175_3073	GLP15_1481	GL50581_3698	gb|CH991764:115107-115850	AS175_chr4:2505168-2505911	gb|contig45:27186-27926	gb|ACGJ01002904:11641-12579	256.72	353.77	368.07	479.54	29	29	29	29
Nuclear LIM interactor-interacting factor 1	GL50803_4235	AS175_3039	GLP15_1438	GL50581_70	gb|CH991801:115974+116996	AS175_chr4:2434068+2435090	gb|contig43:20690+21712	gb|ACGJ01000111:17356+18378	256.62	183.21	341.94	168.03	10	9	71	10
Elongation factor 2	GL50803_17570	AS175_3111	GLP15_2663	GL50581_1765	gb|CH991764:58440-61136	AS175_chr4:2598626-2601313	gb|contig192:18214+20910	gb|ACGJ01002198:10520+13216	256.27	398.4	278.73	928.44	14	14	14	14
Kinase, NEK	GL50803_92498	AS175_3044	GLP15_1443	GL50581_75	gb|CH991801:118733-121429	AS175_chr4:2436827-2439511	gb|contig43:23467-26151	gb|ACGJ01000111:20120-22768	256.16	241.78	285.14	227.95	43	43	34
Hypothetical protein	GL50803_14627	AS175_3483	GLP15_608	GL50581_4354	gb|CH991768:892214-892792	AS175_chr5:841324-841902	gb|contig24:60688-61266	gb|ACGJ01002927:25518+26087	255.39	294.22	198.34	117.26			9	1325
Methionine aminopeptidase	GL50803_86600	AS175_1889	GLP15_4943	GL50581_1564	gb|CH991767:966997+968187	AS175_chr3:1645705+1646895	gb|contig760:33634-34824	gb|ACGJ01002166:30848+32134	255.16	533.57	215.86	127.5	43	43	45	42
Dipeptidyl-peptidase I precursor	GL50803_8741	AS175_2347	GLP15_3793	GL50581_3606	gb|CH991779:431148-432833	AS175_chr4:940851-942536	gb|contig430:107307-108989	gb|ACGJ01002897:14578-16266	254.93	222.01	159.43	475.45	89	89	90	74
Hypothetical protein	GL50803_8405	AS175_3268	GLP15_2434	GL50581_3077	gb|CH991776:80056+81393	AS175_chr5:349218+350555	gb|contig158:34028+35356	gb|ACGJ01002529:3523-4863	254.73	567.51	352.56	643.46	18	18	18	21
Hypothetical protein	GL50803_29147	AS175_1574	GLP15_1201	GL50581_4060	gb|CH991782:604316+604717	AS175_chr3:915924+916325	gb|contig38:1095-1496	gb|ACGJ01002918:72486+72887	254.31	171.74	135.94	87.9	171	171	171
Cytosolic HSP70	GL50803_88765	AS175_195	GLP15_2483	GL50581_2353	gb|CH991769:945599-947593	AS175_chr1:467497-469491	gb|contig171:869+2863	gb|ACGJ01002302:281-2275	253.76	452.18	249.52	369.14	28	28	28	30
NYD-SP28 protein	GL50803_23357	AS175_1443	GLP15_5055	GL50581_3642	gb|CH991782:280964-282313	AS175_chr3:593682-595031	gb|contig783:50204+51553	gb|ACGJ01002901:49401+50750	251.95	215.82	173.46	235.18	10	10	10	11
Kinase, CMGC MAPK	GL50803_22850	AS175_3254	GLP15_2419	GL50581_1382	gb|CH991776:54541-55623	AS175_chr5:323703-324785	gb|contig158:8497-9579	gb|ACGJ01002013:1224-2306	251.46	436.04	415.08	351.37	54	54	54	46
Hypothetical protein	GL50803_12224	AS175_2899	GLP15_3415	GL50581_3415	gb|CH991793:100672+101541	AS175_chr4:2132412+2133281	gb|contig375:15592-16461	gb|ACGJ01002887:33792+34667	251.39	222.04	174.4	413.71	50	50	50	37
Hypothetical protein	GL50803_5768	AS175_1722	GLP15_3454	GL50581_472	gb|CH991782:922826-923935	AS175_chr3:1234252-1235361	gb|contig377:61470-62420	gb|ACGJ01000635:69668-70777	251.32	156.04	265.61	69.55	8	8	10	10
Kinesin-13	GL50803_16945	AS175_1565	GLP15_1211	GL50581_4050	gb|CH991782:587732-589876	AS175_chr3:899340-901484	gb|contig38:15945+18089	gb|ACGJ01002918:55939-58086	250.87	233.68	154.7	314.5	34	22	22	22
P115, putative	GL50803_8855	AS175_133	GLP15_5191	GL50581_2265	gb|CH991769:801828+804626	AS175_chr1:323844+326642	gb|contig818:109024+111825	gb|ACGJ01002287:2309+5104	250.83	322.49	128.3	284.6	30	30	29	28
Hypothetical protein	GL50803_4590	AS175_4372	GLP15_836	GL50581_3834	gb|CH991767:396941+397735	AS175_chr5:2922386+2923180	gb|contig28:35142-35936	gb|ACGJ01002911:31278-32072	250.33	590.53	122.62	1294.83	72	72	74	72
Hypothetical protein	GL50803_6447	AS175_2178	GLP15_4709	GL50581_3262	gb|CH991779:48875+49591	AS175_chr4:558759+559475	gb|contig698:121536-122252	gb|ACGJ01002726:102610-103326	249	376.22	128.71	234.44	26	26	28	32
Glycogen phosphorylase	GL50803_6226	AS175_3951	GLP15_2458	GL50581_1415	gb|CH991767:1617700-1620474	AS175_chr5:1962735-1965509	gb|contig161:39273+42047	gb|ACGJ01002075:9863+12637	248.69	755.01	322.78	592.39	49	49	85	77
Glutamate synthase	GL50803_7195	AS175_4386	GLP15_821	GL50581_3819	gb|CH991767:423872+426604	AS175_chr5:2949317+2952049	gb|contig28:6246-8978	gb|ACGJ01002911:2428-5163	247.19	617.09	180.86	69.71	68	68	17	532
hypothetical protein	GL50803_27635	AS175_2223	GLP15_3974	GL50581_533	gb|CH991779:174145+174534	AS175_chr4:684008+684397	gb|contig483:3341+3730	gb|ACGJ01000686:3213+3686	246.93	481.49	45.2	38.38	283	451	451	212
	GL_UO_455	AS175_2702	GLP15_993	GL50581_628	gb|CH991779:1223042+1223698	AS175_chr4:1726107+1726763	gb|contig32:19672+20328	gb|ACGJ01000837:16194+16904	246.41	724.7	775.14	462.93	77	77	75	59
Hypothetical protein	GL50803_17102	AS175_3367	GLP15_1397	GL50581_2940	gb|CH991776:268580-269260	AS175_chr5:582530-583210	gb|contig42:6169+6795	gb|ACGJ01002453:42619-43299	244.1	128.74	259.76	130.78	2	2	1	3
	GL50803_UO_JH03	AS175_1711	GLP15_462	GL50581_463	gb|CH991782:899524-899958	AS175_chr3:1210964-1211398	gb|contig18:86588-87022	gb|ACGJ01000635:48162-48596	243.05	274.78	1847.32	55.33	57	57	60	56
Exosome complex exonuclease, putative	GL50803_17091	AS175_1910	GLP15_2757	GL50581_1586	gb|CH991767:1034187-1034870	AS175_chr3:1712895-1713578	gb|contig230:32794-33477	gb|ACGJ01002166:98248-98931	242.78	417.27	81.52	411.85	34	34	36	36
Rab GDI	GL50803_11495	AS175_373	GLP15_1661	GL50581_3996	gb|CH991769:111052+112467	AS175_chr1:836215+837630	gb|contig50:54014-55429	gb|ACGJ01002917:90974+92389	242.76	259.17	166.9	290.08	26	23	26	47
Hypothetical protein	GL50803_15499	AS175_1030	GLP15_5116	GL50581_4172	gb|CH991763:470155+471450	AS175_chr2:931217+932512	gb|contig802:33553-34848	gb|ACGJ01002922:53719-55014	241.8	337.2	205.86	465.26	29	29	29	34
Protein C21orf2	GL50803_16891	AS175_847	GLP15_253	GL50581_968	gb|CH991763:895368+896153	AS175_chr2:499663+500448	gb|contig10:5554-6345	gb|ACGJ01001242:21079-21846	241.58	225.91	159.31	300.32	10	9	11	3683
Hypothetical protein	GL50803_16414	AS175_1800	GLP15_4205	GL50581_2994	gb|CH991782:1121408+1122199	AS175_chr3:1432767+1433537	gb|contig535:36481+37272	gb|ACGJ01002478:9663+10433	240.69	106.43	269.59	171.43	4	19		19
Dynein intermediate chain	GL50803_6939	AS175_4332	GLP15_2632	GL50581_1601	gb|CH991767:539205-541088	AS175_chr5:2863792-2865675	gb|contig189:32449-34332	gb|ACGJ01002173:6441+8324	240.52	254.04	133.92	152.52	80	80	80	78
S-adenosylmethionine synthetase	GL50803_5659	AS175_476	GLP15_4048	GL50581_2980	gb|CH991762:377904-379214	AS175_chr1:1054781-1056091	gb|contig503:46575-47873	gb|ACGJ01002473:31434-32732	240.39	181.14	335.78	510.42	32	33	25	32
Rab11	GL50803_1695	AS175_3795	GLP15_2096	GL50581_3346	gb|CH991768:256999+257649	AS175_chr5:1612820+1613470	gb|contig80:2101-2751	gb|ACGJ01002858:6464+7114	238.75	244.74	131.13	918.62	33	33	31	32
CCAAT-binding transcription factor subunit C	GL50803_14553	AS175_1286	GLP15_905	GL50581_1665	gb|CH991771:214150-214494	AS175_chr3:223442-223786	gb|contig30:46995-47339	gb|ACGJ01002184:19137+19481	237.87	201.87	1083.16	459.79	9	12	9	3473
Cytochrome B5, outer mitochondrial membrane	GL50803_9089	AS175_1114	GLP15_3250	GL50581_204	gb|CH991763:647126+647521	AS175_chr2:1108124+1108519	gb|contig348:69430+69825	gb|ACGJ01000296:10577+10972	237.17	319.53	170.97	491.61	35	37	36	44
High cysteine membrane protein Group 2	GL50803_24880	AS175_1586	GLP15_2723	GL50581_670	gb|CH991782:617618+620446	AS175_chr3:929209+932037	gb|contig214:10287+13115	gb|ACGJ01000870:10283+13105	236.6	127.45	412.72	389.61	26	26	26	23
RNA binding protein	GL50803_5661	AS175_478	GLP15_4051	GL50581_2982	gb|CH991762:380011+380721	AS175_chr1:1056888+1057598	gb|contig503:48685+49395	gb|ACGJ01002473:33554+34264	236.47	380.54	304.91	279.28	57	37	38	39
Hypothetical protein	GL50803_37711	AS175_3339	GLP15_1427	GL50581_944	gb|CH991776:219295-220128	AS175_chr5:533255-534088	gb|contig42:55243+56076	gb|ACGJ01001190:2756-3589	235.34	137.15	11.35	136.85	24	24	464	24
Elongation initiation factor 5C	GL50803_7522	AS175_337	GLP15_132	GL50581_996	gb|CH991769:391203-392435	AS175_chr1:743719-744951	gb|contig5:80316+81548	gb|ACGJ01001296:18220+19455	235.26	367.58	588.35	576.38	78	77	74	6
Zinc finger domain	GL50803_20802	AS175_527	GLP15_226	GL50581_2549	gb|CH991762:101788+102369	AS175_chr1:1172913+1173494	gb|contig9:58686+59267	gb|ACGJ01002332:19291+19869	235.19	169.95	218.84	234.61	9	9	8	10
Hypothetical protein	GL50803_4705	AS175_1896	GLP15_4935	GL50581_1572	gb|CH991767:985148+985558	AS175_chr3:1663856+1664266	gb|contig760:16276-16686	gb|ACGJ01002166:49123+49536	234.11	250.51	437.41	607	45	45	44	43
Protein 21.1	GL50803_6344	AS175_1505	GLP15_1274	GL50581_2137	gb|CH991782:457345+458028	AS175_chr3:769008+769691	gb|contig38:139140-139823	gb|ACGJ01002272:106833+107516	234.1	177.62	204.69	80.85	44	44	63	11
Hypothetical protein	GL50803_16236	AS175_4346	GLP15_865	GL50581_3465	gb|CH991767:360186-360509	AS175_chr5:2885682-2885990	gb|contig28:78973+79281	gb|ACGJ01002891:10328-10636	233.78	201.93	77.09	184.01	151	166	1677	171
Nucleolar GTP-binding protein 2	GL50803_89887	AS175_3537	GLP15_3290	GL50581_4386	gb|CH991768:995760+997973	AS175_chr5:944822+947035	gb|contig369:2671-4884	gb|ACGJ01002927:84835+87024	233.68	186.74	254.05	306.08	28	28	29	18
ERP2	GL50803_9079	AS175_3441	GLP15_365	GL50581_148	gb|CH991768:794118-794675	AS175_chr5:743262-743819	gb|contig15:32670-33227	gb|ACGJ01000166:43103-43660	233.64	314.42	143	642.38	20	18	19	18
Median body protein	GL50803_16343	AS175_4122	GLP15_1754	GL50581_686	gb|CH991767:1249158-1251731	AS175_chr5:2391182-2393755	gb|contig53:73160+75733	gb|ACGJ01000911:24102+26675	233.42	462.43	117.46	1068.63	24	20	166	167
TCP-1 chaperonin subunit gamma	GL50803_17411	AS175_1025	GLP15_5121	GL50581_4177	gb|CH991763:459618+461258	AS175_chr2:920680+922320	gb|contig802:43744-45384	gb|ACGJ01002922:63910-65616	233.18	369.43	167.23	285.36	10	10	10	11
Ornithine cyclodeaminase	GL50803_2452	AS175_4539	GLP15_239	GL50581_1975	gb|CH991761:279128+280123	AS175_contig6:12376+13371	gb|contig9:96604+97599	gb|ACGJ01002248:10874+11869	232.93	158.07	128.22	78.92	10	10	10	8
Pyruvate, phosphate dikinase	GL50803_9909	AS175_2630	GLP15_1026	GL50581_4299	gb|CH991779:1071066-1073720	AS175_chr4:1574101-1576755	gb|contig32:73136+75790	gb|ACGJ01002925:34910+37564	231.34	305	516.17	328.32	21	22	25	24
Hypothetical protein	GL50803_17626	AS175_1425	GLP15_1136	GL50581_2636	gb|CH991782:240036-240650	AS175_chr3:556892-557503	gb|contig35:13873+14487	gb|ACGJ01002351:11916-12527	231.03	377.05	165.29	121.36	33	406	33	417
Glycerol-3-phosphate dehydrogenase	GL50803_16125	AS175_3628	GLP15_3692	GL50581_2252	gb|CH991768:476615+479950	AS175_chr5:1184236+1187571	gb|contig421:5900+9286	gb|ACGJ01002286:5783+9118	230.95	157.61	47.64	142.32	10	10	10	10
Hypothetical protein	GL50803_15125	AS175_2751	GLP15_673	GL50581_940	gb|CH991779:1310928+1311704	AS175_chr4:1813908+1814684	gb|contig24:169683+170453	gb|ACGJ01001179:19608+20378	230.87	244.85	167	137.65	9		3407
Pyruvate kinase	GL50803_17143	AS175_2199	GLP15_4683	GL50581_3239	gb|CH991779:110312-111973	AS175_chr4:620185-621846	gb|contig698:58028+59689	gb|ACGJ01002726:44238+45905	230.33	387.21	197.79	592.12	28	28	26	27
Alpha-19 giardin	GL50803_4026	AS175_42	GLP15_281	GL50581_1059	gb|CH991767:1831549-1832865	AS175_chr1:111333-112649	gb|contig11:8590-9903	gb|ACGJ01001410:76921-78330	230.15	192.5	376.8	248.58	16	15	21	9
Protein phosphatase PP2A regulatory subunit A	GL50803_16567	AS175_2463	GLP15_3951	GL50581_2293	gb|CH991779:715705-717702	AS175_chr4:1225455-1227452	gb|contig467:61610-63553	gb|ACGJ01002292:4936+6879	229.55	385.6	297.97	198.72	37	37	36	36
Coiled-coil protein	GL50803_17249	AS175_2121	GLP15_2700	GL50581_615	gb|CH991814:180968+185995	AS175_chr4:412410+417437	gb|contig195:17707+22734	gb|ACGJ01000820:10518+15533	229.14	233.3	200.38	790.09	23	23	17	24
ZPR1	GL50803_8842	AS175_1191	GLP15_2998	GL50581_3892	gb|CH991763:137884+139314	AS175_chr2:1309352+1310782	gb|contig305:94207+95637	gb|ACGJ01002913:46513+47937	229.09	138.65	49.38	67.93	49	49	49	80
Nucleolar GTP-binding protein 1, putative	GL50803_16371	AS175_2577	GLP15_2274	GL50581_1480	gb|CH991779:950161-952191	AS175_chr4:1459911-1461941	gb|contig113:2846-4876	gb|ACGJ01002141:29722+31752	227.31	258.97	156.82	190.64	21	21	22	21
Peter pan protein	GL50803_15566	AS175_1992	GLP15_1999	GL50581_2619	gb|CH991814:404131-405189	AS175_chr4:122189-123247	gb|contig64:36507+37397	gb|ACGJ01002349:15717-16775	226.97	214.32	42.62	174.76
Hypothetical protein	GL50803_8789	AS175_908	GLP15_2125	GL50581_789	gb|CH991763:1027039-1028040	AS175_chr2:631288-632289	gb|contig83:37416-38417	gb|ACGJ01001022:13509+14543	226.96	218.42	191.38	170.82	31		31	34
Cathepsin L precursor	GL50803_16380	AS175_2595	GLP15_1064	GL50581_4332	gb|CH991779:990580+992211	AS175_chr4:1500546+1502177	gb|contig32:145256-146887	gb|ACGJ01002925:103569-105200	226.73	268.93	309.7	617.06	9	9	9	11
Dual specificity protein phosphatase CDC14A	GL50803_9270	AS175_2138	GLP15_4799	GL50581_241	gb|CH991814:237899-239731	AS175_chr4:469290-471122	gb|contig707:32216+34051	gb|ACGJ01000384:32431-34260	226.66	237.48	143.91	211.89	27	27	27
La ribonucleoprotein, putative	GL50803_9803	AS175_3404	GLP15_2378	GL50581_3104	gb|CH991768:1291704+1292750	AS175_chr5:665714+666760	gb|contig137:73326+74372	gb|ACGJ01002558:12360-13406	226.21	205.37	604.4	488.49	46	46	47	38
Hypothetical protein, enzyme with a TIM-barrel fold	GL50803_15041	AS175_2034	GLP15_2329	GL50581_1528	gb|CH991814:496995+497687	AS175_chr4:215041+215733	gb|contig126:77290+77952	gb|ACGJ01002162:78828+79490	225.19	213.82	207.76	92.33	10	10	40	189
ERP1	GL50803_4509	AS175_1787	GLP15_4192	GL50581_2653	gb|CH991782:1089882+1090466	AS175_chr3:1401242+1401826	gb|contig535:4901+5485	gb|ACGJ01002358:5043+5627	225.07	590.72	610.01	75.98	87	87	87	78
Hypothetical protein	GL50803_4046	AS175_2527	GLP15_879	GL50581_1310	gb|CH991779:855969-856337	AS175_chr4:1365787-1366155	gb|contig29:7293+7661	gb|ACGJ01001902:6351+6719	224.8	167.39	518.01	135.85	9	12	9
Hypothetical protein	GL50803_7593	AS175_2828	GLP15_1394	GL50581_2165	gb|CH991793:145688-146599	AS175_chr4:1968306-1969217	gb|contig41:76675+77586	gb|ACGJ01002278:12631+13542	224.76	207	193.59	465.72	59	59	60
Chaperone protein dnaJ	GL50803_9751	AS175_4239	GLP15_4388	GL50581_2432	gb|CH991767:789804-790706	AS175_chr5:2692878-2693780	gb|contig624:8619-9521	gb|ACGJ01002315:7697-8740	224.62	416	102.2	183.73	166	166	118	126
hypothetical protein	GL50803_13164	AS175_2390	GLP15_1853	GL50581_3535	gb|CH991779:549372+549815	AS175_chr4:1058994+1059437	gb|contig57:41152+41595	gb|ACGJ01002893:57338-57781	224.26	233.55	331.73	157.86		30	28
Histidyl-tRNA synthetase	GL50803_22808	AS175_515	GLP15_213	GL50581_3389	gb|CH991762:74024+76909	AS175_chr1:1145157+1148042	gb|contig9:30929+33823	gb|ACGJ01002883:2220+5114	223.69	211.21	467.06	187.44	20	20	11	11
Hypothetical protein	GL50803_7513	AS175_330	GLP15_4297	GL50581_1003	gb|CH991769:381452-381901	AS175_chr1:733971-734417	gb|contig594:2816+3271	gb|ACGJ01001296:28706+29158	222.88	492.28	234.37	90.44	76	5	213	223
Zinc transporter domain	GL50803_6664	AS175_3863	GLP15_4165	GL50581_3680	gb|CH991768:398939-400099	AS175_chr5:1754742-1755902	gb|contig532:40235-41395	gb|ACGJ01002903:14129-15256	222.1	277.48	258.26	148.82	61	61	50	39
Lysyl-tRNA synthetase	GL50803_16766	AS175_4102	GLP15_4346	GL50581_2711	gb|CH991767:1196548+1198278	AS175_chr5:2338576+2340306	gb|contig599:11641+13371	gb|ACGJ01002381:645-2375	221.94	470.19	189.13	225.1	10	10	9	14
Kinase, CMGC CDK	GL50803_16802	AS175_1547	GLP15_1230	GL50581_4031	gb|CH991782:543219-544094	AS175_chr3:854865-855740	gb|contig38:50033+50908	gb|ACGJ01002918:26974-27849	221.89	395.25	392.57	486.08	34	35	32	26
Protein 21.1	GL50803_15587	AS175_4449	GLP15_3034	GL50581_1877	gb|CH991767:91873-92646	AS175_chr5:3113861-3114634	gb|contig307:55301+56074	gb|ACGJ01002215:13815-14609	221.61	648.79	219.16	93.28	213	213	213
Phosphatase similar to the C-terminal domain of histone macroH2A1	GL50803_15386	AS175_2558	GLP15_3097	GL50581_1436	gb|CH991779:916341+916850	AS175_chr4:1426136+1426645	gb|contig335:27595-28104	gb|ACGJ01002085:26784-27278	221.5	136.41	71.18	120.56	10	992	11
Hypothetical protein	GL50803_10568	AS175_218	GLP15_1980	GL50581_4474	gb|CH991769:499720-500778	AS175_chr1:509782-510840	gb|contig60:15406+16464	gb|ACGJ01002928:129400+130458	220.9	345.67	51.21	146.25	53	53	139	60
Ornithine decarboxylase	GL50803_94582	AS175_1956	GLP15_4566	GL50581_4505	gb|CH991814:313795+315141	AS175_chr4:31878+33224	gb|contig688:27158+28504	gb|ACGJ01002929:75210-76556	220.42	208.52	101.86	118.78	31	31	31	31
Chaperone protein DnaJ	GL50803_9808	AS175_3401	GLP15_2375	GL50581_3107	gb|CH991768:1282662+1283891	AS175_chr5:656672+657901	gb|contig137:64230+65459	gb|ACGJ01002558:21233-22459	220.2	477.58	196.19	420.07	28	28	28	24
Hypothetical protein	GL50803_14967	AS175_1177	GLP15_2983	GL50581_3877	gb|CH991763:117988+118689	AS175_chr2:1289458+1290159	gb|contig305:74333+75034	gb|ACGJ01002913:26701+27405	220.12	138.67	311.95	528.84	32	816	31	30
Hypothetical protein	GL50803_11772	AS175_1031	GLP15_5115	GL50581_4171	gb|CH991763:471544-472776	AS175_chr2:932606-933838	gb|contig802:32224+33456	gb|ACGJ01002922:52370+53617	219.74	226.18	288.16	120.13	54	54	59	55
Hypothetical protein	GL50803_27141	AS175_444	GLP15_1945	GL50581_3297	gb|CH991769:266656-267063	AS175_chr1:991708-992115	gb|contig59:138455-138862	gb|ACGJ01002748:13621+13992	218.9	122.84	160.33	81.48	31	31	57	36
Hypothetical protein	GL50803_11749	AS175_1045	GLP15_5100	GL50581_4157	gb|CH991763:494243-494926	AS175_chr2:955294-955977	gb|contig802:10099+10782	gb|ACGJ01002922:30477+31154	218.11	190.84	107.15	266.14	70	70	70	51
Potassium-transporting ATPase alpha chain 1	GL50803_96670	AS175_1133	GLP15_2849	GL50581_28	gb|CH991763:288139-292146	AS175_chr2:1151294-1155301	gb|contig268:1+3687	gb|ACGJ01000078:40245+44255	217.8	159.77	122.31	117.25	51	48	50	48
EH domain binding protein epsin 2	GL50803_3256	AS175_4069	GLP15_2242	GL50581_49	gb|CH991767:1536754+1537971	AS175_chr5:2236346+2237563	gb|contig107:48259-49470	gb|ACGJ01000089:44711-45946	216.93	213.79	109.5	354.09	42	42	42	42
Vacuolar ATP synthase 16 kDa proteolipid subunit	GL50803_10530	AS175_4483	GLP15_1321	GL50581_3746	gb|CH991767:164065+164598	AS175_chr5:3186037+3186570	gb|contig39:84114-84647	gb|ACGJ01002906:16501-17037	216.63	192.49	271.39	235.07	8	8	10	11
Hypothetical protein	GL50803_8944	AS175_764	GLP15_787	GL50581_2458	gb|CH991763:1202348-1202926	AS175_chr2:326331-326909	gb|contig27:62115+62693	gb|ACGJ01002318:38360-38938	216.48	345.66	160.9	107.89	308	308	306	299
Hypothetical protein	GL50803_10882	AS175_1884	GLP15_4948	GL50581_1559	gb|CH991767:955529-956434	AS175_chr3:1634248-1635153	gb|contig760:45405+46310	gb|ACGJ01002166:19592-20497	216.36	298.02	635.68	640.15	25	25	26	29
Arsenical pump-driving ATPase	GL50803_7953	AS175_ORF_123	GLP15_3494	GL50581_3815	gb|CH991782:1000323-1001387	AS175_chr3:1311706-1312770	gb|contig377:139072-140136	gb|ACGJ01002910:43587-44645	216.3	385.59	169.81	330.44	9	9	8
Hypothetical protein	GL50803_14915	AS175_2143	GLP15_4794	GL50581_246	gb|CH991814:249175+249762	AS175_chr4:480554+481141	gb|contig707:21369-21956	gb|ACGJ01000384:47314+47901	215.3	166.21	80	369.33	45		45	2485
Hydroxymethylglutaryl-CoA synthase	GL50803_13962	AS175_1323	GLP15_953	GL50581_3070	gb|CH991782:9962-11431	AS175_chr3:327426-328895	gb|contig30:142366+143844	gb|ACGJ01002527:435+1901	215.06	28.4	13.61	198.41	7	7	11	290
Transcription factor TFIIS	GL50803_5158	AS175_1293	GLP15_914	GL50581_1657	gb|CH991771:225138-226178	AS175_chr3:234406-235446	gb|contig30:60310-61350	gb|ACGJ01002184:7505+8545	213.57	114.75	62.79	90.15	8	5	5	5
Hypothetical protein	GL50803_5908	AS175_564	GLP15_2535	GL50581_3932	gb|CH991762:182125-183051	AS175_chr1:1253176-1254102	gb|contig173:67252-68181	gb|ACGJ01002915:25384+26295	212.97	515.06	196.01	1364.59	58	167	51	161
hypothetical protein	GL50803_5532	AS175_4459	GLP15_1345	GL50581_3770	gb|CH991767:122948+123340	AS175_chr5:3144921+3145313	gb|contig39:125486-125878	gb|ACGJ01002906:57756-58292	212.57	282.36	18.52	60.06	356	5332	362	237
Pseudouridylate synthase, putative	GL50803_89746	AS175_2268	GLP15_551	GL50581_1888	gb|CH991779:272074-273669	AS175_chr4:781892-783487	gb|contig22:12275-13822	gb|ACGJ01002218:15938+17461	211.53	111.13	26.02	50.21	10	10	13
Kinase, CMGC GSK	GL50803_17625	AS175_1426	GLP15_1135	GL50581_2637	gb|CH991782:240757+241809	AS175_chr3:557610+558662	gb|contig35:12714-13766	gb|ACGJ01002351:12633+13685	210.23	244.28	160.31	227.51	17	17	16
Hypothetical protein	GL50803_7989	AS175_1834	GLP15_4913	GL50581_2379	gb|CH991782:1210925-1211257	AS175_chr3:1522233-1522565	gb|contig753:49413-49745	gb|ACGJ01002308:1478+1810	209.46	719.89	90.26	67.93	963		4626
Kinase, NEK	GL50803_7103	AS175_3329	GLP15_4886	GL50581_1140	gb|CH991776:199138+200640	AS175_chr5:513120+514622	gb|contig751:8186+9676	gb|ACGJ01001563:38281+39771	208.9	87.61	532.82	152.59	45	45	32	32
Hypothetical protein	GL50803_10341	AS175_1566	GLP15_1210	GL50581_4051	gb|CH991782:590087+591103	AS175_chr3:901695+902711	gb|contig38:14717-15733	gb|ACGJ01002918:58296+59318	208.38	117.89	85.62	221.94	38	38	51	49
hypothetical protein	GL50803_3294	AS175_1430	GLP15_1131	GL50581_2641	gb|CH991782:247809+248402	AS175_chr3:564662+565255	gb|contig35:6121-6714	gb|ACGJ01002351:19720+20316	207.21	200.63	127.79	176.36	27	27	33	56
Hypothetical protein	GL50803_14748	AS175_691	GLP15_2574	GL50581_3979	gb|CH991769:53070+53552	AS175_chr2:125444+125926	gb|contig184:51922+52404	gb|ACGJ01002917:50134+50616	206.24	199.04	360.71	242.47	262		115	4
Hypothetical protein	GL50803_13809	AS175_4284	GLP15_4974	GL50581_2814	gb|CH991767:873393-874394	AS175_chr5:2776353-2777354	gb|contig761:17484-18485	gb|ACGJ01002414:17513-18499	204.87	285.63	135.36	287.82	212		212	1436
Hypothetical protein	GL50803_24453	AS175_390	GLP15_1642	GL50581_4014	gb|CH991769:149889+150707	AS175_chr1:875033+875851	gb|contig50:15795-16613	gb|ACGJ01002917:132039+132848	204.41	105.05	76.09	262.37	51	51	48	44
Hypothetical protein	GL50803_14589	AS175_1759	GLP15_3493	GL50581_3814	gb|CH991782:999824+1000285	AS175_chr3:1311207+1311668	gb|contig377:138563+139024	gb|ACGJ01002910:43089+43550	204.07	57.09	76.8	53.69	34		27	1428
Hypothetical protein	GL50803_17468	AS175_4479	GLP15_1325	GL50581_3749	gb|CH991767:159937+160926	AS175_chr5:3182017+3182898	gb|contig39:87803-88684	gb|ACGJ01002906:20172-21053	203.8	196.87	88.02	247.49	43	43	41	41
RNase P RNA component	GL50803_16463	AS175_3382	GLP15_2356	GL50581_2321	gb|CH991768:1249196-1249879	AS175_chr5:623207-623890	gb|contig137:30517-31200	gb|ACGJ01002298:3513-4265	203.6	120.94	71.48	202.7	90	90		923
Hypothetical protein	GL50803_11712	AS175_966	GLP15_1617	GL50581_1854	gb|CH991763:806103+809768	AS175_chr2:775637+779302	gb|contig48:29108-32773	gb|ACGJ01002213:32828+36463	203.14	168.3	48.39	39.86	9	9	11	4296
Nucleolar protein family A, member 2	GL50803_13926	AS175_118	GLP15_5173	GL50581_2281	gb|CH991769:776234+776680	AS175_chr1:298256+298702	gb|contig818:83423+83869	gb|ACGJ01002287:30307-30753	202.37	183.22	215.36	167.26	29	29	29
Minor histocompatibility antigen H13	GL50803_8429	AS175_3566	GLP15_4422	GL50581_2085	gb|CH991768:1077369-1078583	AS175_chr5:1026413-1027618	gb|contig632:6383-7561	gb|ACGJ01002272:6592-7728	202.13	205.8	143.44	347.93	9	9	12
Ser/Thr phosphatase PP2A-2 catalytic subunit	GL50803_5010	AS175_4281	GLP15_4970	GL50581_2811	gb|CH991767:870099-871133	AS175_chr5:2773060-2774295	gb|contig761:14202-15119	gb|ACGJ01002414:14288-15205	201.82	302.15	222.47	902.84	35	35	34	30
ACTIN	GL50803_40817	AS175_1144	GLP15_3671	GL50581_16	gb|CH991763:319466+320593	AS175_chr2:1182593+1183720	gb|contig412:28249+29376	gb|ACGJ01000078:11799-12926	201.79	473.18	912.84	399.93	9	9	9	18
Kinase, NEK	GL50803_5346	AS175_4207	GLP15_3545	GL50581_4210	gb|CH991767:725766+727247	AS175_chr5:2628847+2630328	gb|contig393:9393-10859	gb|ACGJ01002923:66257+67717	201.7	311.33	181.65	660.84	9	9	9	7
hypothetical protein	GL50803_3713	AS175_3712	GLP15_532	GL50581_2232	gb|CH991768:693345-693758	AS175_chr5:1400838-1401251	gb|contig21:14723-15136	gb|ACGJ01002282:26709+27122	201.4	97.85	322.08	24.34	49	49	49	34
TCP-1 chaperonin subunit alpha	GL50803_17482	AS175_1968	GLP15_4578	GL50581_4492	gb|CH991814:347807+349360	AS175_chr4:65889+67442	gb|contig688:61219+62775	gb|ACGJ01002929:41061-42617	200.99	354.32	546.03	432.51	13	13	13	13
AstB/chuR-related protein	GL50803_16519	AS175_3015	GLP15_3580	GL50581_358	gb|CH991801:55174+56295	AS175_chr4:2374803+2375924	gb|contig396:2298-3419	gb|ACGJ01000532:25927-27048	200.6	95.29	49.42	115.32	11	11	10	166
GTP-binding protein, putative	GL50803_114246	AS175_3643	GLP15_3707	GL50581_489	gb|CH991768:502162-503382	AS175_chr5:1209775-1210995	gb|contig421:30718-31938	gb|ACGJ01000646:2041-3261	199.84	293.82	71.7	321.76	129	129	131	121
Hypothetical protein	GL50803_2010	AS175_638	GLP15_1554	GL50581_1222	gb|CH991762:326055+326720	AS175_chr1:1396998+1397663	gb|contig46:29687-30352	gb|ACGJ01001662:7554-8207	199.59	183.73	245.98	1555.22	18	18	17	34
EB1	GL50803_14048	AS175_2536	GLP15_3119	GL50581_3522	gb|CH991779:874415-875131	AS175_chr4:1384221-1384937	gb|contig335:69298+70014	gb|ACGJ01002893:33418+34119	199.53	565.9	203.5	686.51	10		10	10
Hypothetical protein	GL50803_8048	AS175_489	GLP15_3391	GL50581_3380	gb|CH991762:29702+30937	AS175_chr1:1100857+1102092	gb|contig371:130608-131843	gb|ACGJ01002881:11065-12300	199.2	180.22	168.3	72.31	36		35	31
Threonine dehydratase lateral transfer candidate	GL50803_12108	AS175_2017	GLP15_2312	GL50581_1511	gb|CH991814:460208+463021	AS175_chr4:178255+181068	gb|contig126:40532+43345	gb|ACGJ01002162:42146+44959	198.29	166.41	64.15	188.91	29	29	29	29
Hypothetical protein	GL50803_17400	AS175_1000	GLP15_4474	GL50581_1540	gb|CH991763:392068+393012	AS175_chr2:853199+854143	gb|contig647:12883-13827	gb|ACGJ01002165:4058-5002	197.87	335.58	209.42	262.47	116	114	113	113
20S proteasome alpha subunit 3	GL50803_14497	AS175_2428	GLP15_4625	GL50581_2414	gb|CH991779:628395+629129	AS175_chr4:1137976+1138710	gb|contig696:14530-15264	gb|ACGJ01002311:35826+36560	197.78	208.57	560.98	255.95	7	7	7	4328
G1 to S phase transition protein 1, putative	GL50803_17460	AS175_4498	GLP15_1305	GL50581_4558	gb|CH991767:201966+203363	AS175_chr5:3223888+3225285	gb|contig39:46291-47688	gb|ACGJ01002931:45815-47212	197.66	348.12	250.89	216.29	11	11	11	11
Hypothetical protein	GL50803_10697	AS175_2718	GLP15_638	GL50581_1110	gb|CH991779:1245022+1246065	AS175_chr4:1748080+1749123	gb|contig24:111091+112134	gb|ACGJ01001509:33813-34856	197.22	313.12	146.26	156.63	71	71	70	64
Hypothetical protein	GL50803_14850	AS175_1155	GLP15_2959	GL50581_2574	gb|CH991763:73557+74369	AS175_chr2:1245035+1245847	gb|contig305:29760+30578	gb|ACGJ01002340:3700+4497	195.92	227.24	143.15	478.9	56	56	50
GTP-binding protein Sar1	GL50803_7569	AS175_1019	GLP15_3366	GL50581_2996	gb|CH991763:444134+444709	AS175_chr2:905242+905817	gb|contig371:77486+78061	gb|ACGJ01002479:737+1312	195.3	432.84	202.2	419.72	88	88	94	114
Hypothetical protein	GL50803_18471	AS175_860	GLP15_163	GL50581_840	gb|CH991763:927637+928002	AS175_chr2:531909+532274	gb|contig6:45835-46200	gb|ACGJ01001022:112673-113038	194.46	216.76	50.95	61.39	241	241	134
Hypothetical protein	GL50803_13787	AS175_4434	GLP15_5128	GL50581_2875	gb|CH991767:54508-55059	AS175_chr5:3076526-3077077	gb|contig811:7753-8304	gb|ACGJ01002428:3423+3974	194.34	413.6	89.3	177.74	228		237
Phosphoglycolate phosphatase	GL50803_14841	AS175_3274	GLP15_1171	GL50581_1340	gb|CH991776:335074+335766	AS175_chr5:367231+367923	gb|contig36:30765-31457	gb|ACGJ01001936:5883+6575	193.82	131.35	93.31	37.29	8	8	10	11
Protein 21.1	GL50803_4767	AS175_3488	GLP15_613	GL50581_4349	gb|CH991768:900960+901880	AS175_chr5:850069+850989	gb|contig24:69467+70387	gb|ACGJ01002927:16417-17295	192.93	325.49	105.92	336.3	9	9	9	9
Hypothetical protein	GL50803_13576	AS175_3043	GLP15_1442	GL50581_74	gb|CH991801:118377-118673	AS175_chr4:2436471-2436767	gb|contig43:23121-23417	gb|ACGJ01000111:19781-20077	192.78	496.33	140.21	75.16	201	203	202	280
Protein 21.1	GL50803_12139	AS175_4447	GLP15_3036	GL50581_1875	gb|CH991767:87424+89469	AS175_chr5:3109412+3111457	gb|contig307:58483-60528	gb|ACGJ01002215:9384+11429	192.59	220.4	165.51	278.16	32	32	33	34
Hypothetical protein	GL50803_5012	AS175_4282	GLP15_4972	GL50581_2812	gb|CH991767:871411-872547	AS175_chr5:2774371-2775507	gb|contig761:15513-16649	gb|ACGJ01002414:15565-16701	192.5	263.34	64.2	175.88	41	41	83	444
Hypothetical protein	GL50803_10696	AS175_2717	GLP15_637	GL50581_1111	gb|CH991779:1244509+1244850	AS175_chr4:1747567+1747908	gb|contig24:110586+110927	gb|ACGJ01001509:34999-35340	192.49	158.78	419.21	1780.46	8	31	8	14
Hypothetical protein	GL50803_14649	AS175_3512	GLP15_3316	GL50581_4358	gb|CH991768:947506-948603	AS175_chr5:896575-897672	gb|contig369:52283+53377	gb|ACGJ01002927:29030+30124	191.82	209.91	201.39	181.03	38	362	39
Hypothetical protein	GL50803_11305	AS175_2546	GLP15_3109	GL50581_3512	gb|CH991779:892107+892718	AS175_chr4:1401902+1402513	gb|contig335:51724-52335	gb|ACGJ01002893:15835-16461	191.59	140.3	568.82	327.74	17	17	17	2
Rho GDI	GL50803_2925	AS175_2400	GLP15_3827	GL50581_2594	gb|CH991779:571668+572273	AS175_chr4:1081255+1081860	gb|contig453:3632+4237	gb|ACGJ01002343:446+1054	190.77	949.08	106.55	1053.23	176	176	155	155
Mu adaptin	GL50803_8917	AS175_3685	GLP15_1903	GL50581_423	gb|CH991768:620038-621342	AS175_chr5:1327586-1328890	gb|contig59:41966-43270	gb|ACGJ01000614:8300-9604	189.77	241.71	339.06	656.33	40	40	40	40
hypothetical protein	GL50803_32838	AS175_2492	GLP15_1091	GL50581_1173	gb|CH991779:767833-768426	AS175_chr4:1277531-1278124	gb|contig33:48924+49517	gb|ACGJ01001597:4770+5363	189.68	498.71	145.86	144.35	22	22	23	779
hypothetical protein	GL50803_6153	AS175_2122	GLP15_2701	GL50581_4668	gb|CH991814:186232-186666	AS175_chr4:417674-418108	gb|contig195:22964-23398	gb|ACGJ01000820:15771-16205	189.6	120.85	188.61	146.6	68	8272	68	8512
Axoneme central apparatus protein	GL50803_16202	AS175_680	GLP15_2563	GL50581_3967	gb|CH991769:23857-25365	AS175_chr2:96231-97739	gb|contig184:22712-24220	gb|ACGJ01002917:21428-22936	189.38	223.57	207.83	316.95	8		8	1656
Hypothetical protein	GL50803_12741	AS175_3886	GLP15_3024	GL50581_3134	gb|CH991768:29013+29420	AS175_chr5:1812750+1813157	gb|contig307:36275-36682	gb|ACGJ01002568:32840-33247	189.22	292.99	955.64	442	59	222	66	63
Hypothetical protein	GL50803_20307	AS175_3219	GLP15_4773	GL50581_2484	gb|CH991761:75571-75942	AS175_chr5:252075-252446	gb|contig704:72970-73341	gb|ACGJ01002319:35302-35673	189.04	801.63	204.21	1700.49	378	324	516	349
Heat shock protein 70	GL50803_17432	AS175_2708	GLP15_1000	GL50581_635	gb|CH991779:1228700+1232431	AS175_chr4:1731765+1735496	gb|contig32:25359+29096	gb|ACGJ01000837:21897+25619	188.81	203.58	144.15	148.32	26	26	26
Hypothetical protein	GL50803_10868	AS175_1873	GLP15_4959	GL50581_1548	gb|CH991767:936337+936951	AS175_chr3:1615058+1615672	gb|contig760:64946-65560	gb|ACGJ01002166:362+976	188.69	157.28	106.03	127.26	28	30	30	31
Ubiquitin	GL50803_8843	AS175_ORF_262	GLP15_2999	GL50581_3893	gb|CH991763:139391-139618	AS175_chr2:1310859-1311086	gb|contig305:95712-95942	gb|ACGJ01002913:48019-48249	188.49	154.72	135.17	185.71	20	3834	530	536
NADP-specific glutamate dehydrogenase	GL50803_21942	AS175_1964	GLP15_4574	GL50581_4496	gb|CH991814:342465+343814	AS175_chr4:60547+61896	gb|contig688:55867+57216	gb|ACGJ01002929:46571-47920	188.44	495.3	433.19	869.57	21	21	21	21
UBCE14	GL50803_3171	AS175_987	GLP15_4488	GL50581_3180	gb|CH991763:367816+368310	AS175_chr2:828958+829452	gb|contig647:37637-38131	gb|ACGJ01002611:11178-11672	188.36	300.02	132.68	145.17	12	12	10	10
FtsJ cell division protein, putative	GL50803_16993	AS175_3652	GLP15_3717	GS_ORF_143	gb|CH991768:521380-524634	AS175_chr5:1228993-1232247	gb|contig421:49898-53152	gb|ACGJ01000480:1-2352	187.64	209.43	167.13	103.75	25	25	25
Coiled-coil protein	GL50803_17574	AS175_2087	GLP15_1182	GL50581_1738	gb|CH991814:105015-106904	AS175_chr4:336468-338357	gb|contig37:15168-17057	gb|ACGJ01002196:2815+4704	187.27	236.71	122.6	177.33	11	11	8	11
Gp49, putative	GL50803_8471	AS175_2022	GLP15_2317	GL50581_1516	gb|CH991814:483276+484631	AS175_chr4:201323+202678	gb|contig126:63605+64960	gb|ACGJ01002162:65158+66513	186.9	139.16	184.42	369.54	22	5142	21	4739
Hypothetical protein	GL50803_19230	AS175_2608	GLP15_1051	GL50581_4321	gb|CH991779:1016285+1016716	AS175_chr4:1526251+1526682	gb|contig32:120743-121153	gb|ACGJ01002925:79078-79497	186.69	575.63	86.56	105.6		3063	2350
hypothetical protein	GL50803_7685	AS175_3878	GLP15_4370	GL50581_602	gb|CH991768:15185+15856	AS175_chr5:1798925+1799596	gb|contig610:26222+26893	gb|ACGJ01000771:642-1313	186.61	370.69	110.1	200.82	271	271	62
Hypothetical protein	GL50803_16504	AS175_2058	GLP15_3862	GL50581_1155	gb|CH991814:41143+43803	AS175_chr4:272608+275268	gb|contig457:46203-48863	gb|ACGJ01001574:27795+30455	186.53	271.1	90.86	964.11	45	45	44	10
Leucine carboxyl methyltransferase	GL50803_10516	AS175_2866	GLP15_188	GL50581_1825	gb|CH991793:23904-24998	AS175_chr4:2055654-2056748	gb|contig8:20165+21259	gb|ACGJ01002210:9000-10103	185.97	331.31	576.46	367.57	9	9	9	10
Riboflavin kinase, FMN adenylyltransferase	GL50803_9698	AS175_1306	GLP15_970	GL50581_767	gb|CH991780:27254+27670	AS175_chr3:278203+278619	gb|contig31:19672+20088	gb|ACGJ01000950:6632+7048	185.82	346.47	108.86	341.04	294	294	303	197
ZipA	GL50803_16811	AS175_4203	GLP15_3550	GL50581_4205	gb|CH991767:717920-720418	AS175_chr5:2621001-2623499	gb|contig393:16228+18711	gb|ACGJ01002923:58469-60961	185.7	309.3	78.51	221.46	15	13	30
Protein 21.1	GL50803_13590	AS175_1299	GLP15_961	GL50581_3088	gb|CH991780:5179+7146	AS175_chr3:256145+258112	gb|contig31:2182+4152	gb|ACGJ01002541:5963-7990	185.52	189.67	76.51	137.48	12	12	11	8
Guanine phosphoribosyltransferase	GL50803_6436	AS175_1750	GLP15_3483	GL50581_3805	gb|CH991782:984521-985213	AS175_chr3:1295918-1296610	gb|contig377:123166-123858	gb|ACGJ01002910:28018-28710	185.39	315.76	196.02	153.18	29	29	29	32
Hypothetical protein	GL50803_96264	AS175_2192	GLP15_4689	GL50581_3244	gb|CH991779:95622+96464	AS175_chr4:605505+606347	gb|contig698:74361-75203	gb|ACGJ01002726:55937-56740	182.78	204.72	578.85	655.5	17	80	14	16
Hypothetical protein	GL50803_14327	AS175_4329	GLP15_2629	GL50581_1604	gb|CH991767:535136-536050	AS175_chr5:2859723-2860637	gb|contig189:28366-29280	gb|ACGJ01002173:11472+12386	182.57	84.22	198.28	78.45	39		42
Hypothetical protein	GL50803_16266	AS175_3267	GLP15_2432	GL50581_3079	gb|CH991776:78762-79976	AS175_chr5:347924-349138	gb|contig158:32728-33942	gb|ACGJ01002529:4945+6150	181.84	273.55	222.72	350.99	51	52	53	1873
Hypothetical protein	GL50803_13269	AS175_988	GLP15_4487	GL50581_3179	gb|CH991763:368334-369386	AS175_chr2:829476-830528	gb|contig647:36546+37622	gb|ACGJ01002611:10114+11163	181.79	460.91	258.33	621.4	18	21	12
Ribulose-phosphate 3-epimerase	GL50803_10324	AS175_1575	GLP15_1200	GL50581_4061	gb|CH991782:604714-605439	AS175_chr3:916322-917047	gb|contig38:373+1098	gb|ACGJ01002918:72884-73609	181.12	160.59	145.44	226	4	756		1
Glutaredoxin-related protein	GL50803_2013	AS175_635	GLP15_1557	GL50581_1225	gb|CH991762:324365-324973	AS175_chr1:1395308-1395916	gb|contig46:31435+32043	gb|ACGJ01001662:9281+9889	181.03	383.89	112.56	108.88	42	30	493	213
Hypothetical protein	GL50803_7352	AS175_1086	GLP15_1525	GL50581_1815	gb|CH991763:565092-565868	AS175_chr2:1026116-1026892	gb|contig45:149366+150142	gb|ACGJ01002209:10342-11112	179.65	115.81	99.46	22.69	31	31	29
Hypothetical protein	GL50803_15089	AS175_1655	GLP15_2090	GL50581_4128	gb|CH991782:780909+781595	AS175_chr3:1092475+1093161	gb|contig78:95993+96670	gb|ACGJ01002920:96549+97226	179.63	320.46	23.16	49.06	188		1088	1083
Hypothetical protein	GL50803_32908	AS175_2417	GLP15_4637	GL50581_2402	gb|CH991779:605282-606604	AS175_chr4:1114863-1116185	gb|contig696:37249+38571	gb|ACGJ01002311:12670-13992	179.59	370.58	87.85	80.43	251	251	251	245
Hypothetical protein	GL50803_15495	AS175_1039	GLP15_5106	GL50581_4163	gb|CH991763:484700+487315	AS175_chr2:945751+948366	gb|contig802:17693-20314	gb|ACGJ01002922:38031-40643	179.41	138.4	152.69	127.29	8	8	8	13
Angio-associated migratory cell protein	GL50803_7533	AS175_4579	GLP15_2810	GL50581_2193	gb|CH991771:28163+29503	AS175_contig3:28158+29498	gb|contig253:8397+9737	gb|ACGJ01002279:24548+25888	179.03	151.55	275.32	33.88	5	5	4
Hypothetical protein	GL50803_8201	AS175_1365	GLP15_1380	GL50581_4541	gb|CH991782:99622+100428	AS175_chr3:417284+418090	gb|contig41:48400-49206	gb|ACGJ01002930:49981+50787	178.46	249.44	160.36	170.79	196	196	196
Glycyl-tRNA synthetase	GL50803_9011	AS175_1389	GLP15_3956	GL50581_2717	gb|CH991782:152909+154774	AS175_chr3:470562+472427	gb|contig471:188-2053	gb|ACGJ01002384:2546-4411	178.28	203.78	116.46	358.56	10	10	9	11
Hypothetical protein	GL50803_7413	AS175_471	GLP15_4043	GL50581_2974	gb|CH991762:372126+372578	AS175_chr1:1049013+1049465	gb|contig503:40840+41298	gb|ACGJ01002473:25826+26278	178.23	397.36	364.74	292.73	25	25	10
Phosphomannomutase-2	GL50803_17254	AS175_2107	GLP15_4818	GL50581_3654	gb|CH991814:150779+152746	AS175_chr4:382231+384198	gb|contig727:9995+11962	gb|ACGJ01002902:9799-11760	177.98	440.47	187	1102.93	14	14	14	20
Hypothetical protein	GL50803_10422	AS175_2522	GLP15_884	GL50581_1315	gb|CH991779:837334+837987	AS175_chr4:1347152+1347805	gb|contig29:25624-26277	gb|ACGJ01001902:24618-25271	177.33	268.44	61.75	666.48	255	255	267
ARF GAP	GL50803_22454	AS175_833	GLP15_169	GL50581_3012	gb|CH991763:860261-860752	AS175_chr2:464582-465073	gb|contig7:2497-2982	gb|ACGJ01002485:9806+10291	177.28	156.73	264.16	317.44	10	10	10
Vacuolar protein sorting 26, putative	GL50803_100864	AS175_3290	GLP15_1153	GL50581_1617	gb|CH991776:356981+358501	AS175_chr5:389136+390656	gb|contig36:8027-9589	gb|ACGJ01002174:7919-9544	176.91	337.53	95.79	367.29	29	29	29	30
ATP-dependent RNA helicase p54, putative	GL50803_2098	AS175_835	GLP15_171	GL50581_3010	gb|CH991763:864345+865637	AS175_chr2:468666+469958	gb|contig7:6612+7904	gb|ACGJ01002485:4888-6180	175.53	139.39	194.76	146.44	87	87	92	88
Hypothetical protein	GL50803_17583	AS175_2291	GLP15_571	GL50581_92	gb|CH991779:313755-314510	AS175_chr4:823535-824290	gb|contig22:49730-50473	gb|ACGJ01000112:11235-11996	175.31	275.5	291.08	460.81	58		58
Alpha-17 giardin	GL50803_15101	AS175_3198	GLP15_4751	GL50581_2463	gb|CH991761:41653+42585	AS175_chr5:218175+219107	gb|contig704:39044+40018	gb|ACGJ01002319:1473+2405	175.18	182.9	191.98	147.42	27	27	27	25
Phospholipase B	GL50803_93548	AS175_2988	GLP15_711	GL50581_380	gb|CH991763:1393000+1394634	AS175_chr4:2310256+2311890	gb|contig25:53073+54707	gb|ACGJ01000532:67734-69371	174.94	299.53	409.8	599.68	25	25	25	24
Hypothetical protein	GL50803_16648	AS175_4224	GLP15_3165	GL50581_4228	gb|CH991767:757201+759519	AS175_chr5:2660275+2662593	gb|contig342:21986+24304	gb|ACGJ01002923:101694+104012	174.86	151.53	88.13	230.72	22	22	22	22
Hypothetical protein	GL50803_101918	AS175_705	GLP15_2588	GL50581_3992	gb|CH991769:83086+84045	AS175_chr2:155456+156415	gb|contig184:81691+82650	gb|ACGJ01002917:79794+80744	174.74	94.71	390.55	372.58	10	10	12	11
Ubiquitin carboxyl-terminal hydrolase 4	GL50803_14460	AS175_3627	GLP15_3691	GL50581_2251	gb|CH991768:473964+476423	AS175_chr5:1181585+1184044	gb|contig421:3303+5762	gb|ACGJ01002286:3155+5587	174.53	370.58	105.72	144.09	91	91	86	0
Cyst wall protein 1	GL50803_5638	AS175_2967	GLP15_689	GL50581_403	gb|CH991763:1355739-1356464	AS175_chr4:2272998-2273723	gb|contig25:15772-16497	gb|ACGJ01000532:105553+106278	174.24	196.95	154.22	160.86	37	37	37	36
Ribosomal protein L15	GL50803_8001	AS175_1068	GLP15_2735	GL50581_979	gb|CH991763:531914-532528	AS175_chr2:992943-993557	gb|contig225:10481+11095	gb|ACGJ01001265:1591-2205	174.09	234.69	559.95	905.47	28	28	28	27
Phosphotyrosyl phosphatase activator protein, putative	GL50803_10612	AS175_3187	GLP15_1545	GL50581_920	gb|CH991761:256036-256962	AS175_chr5:185113-186039	gb|contig46:18459-19385	gb|ACGJ01001128:13420-14346	173.81	364.32	131.26	266.49	24	28	23	3163
Hypothetical protein	GL50803_14045	AS175_2530	GLP15_3126	GL50581_3528	gb|CH991779:867373-868338	AS175_chr4:1377180-1378145	gb|contig335:76093+77058	gb|ACGJ01002893:40170+41135	173.65	179.38	179.67	49.97	80		77
Phosphatase	GL50803_15215	AS175_593	GLP15_729	GL50581_2530	gb|CH991762:240657+241589	AS175_chr1:1311609+1312541	gb|contig25:84602+85534	gb|ACGJ01002331:23337+24269	173.36	258.46	373.22	138.32	61	61	66	54
Vacuolar proton-ATPase subunit, putative	GL50803_18470	AS175_859	GLP15_164	GL50581_841	gb|CH991763:924803-927604	AS175_chr2:529075-531876	gb|contig6:46248+49067	gb|ACGJ01001022:113074+115869	173.19	248.75	74.87	219.25	15	15	13	20
Protein tyrosine phosphatase-like protein	GL50803_7512	AS175_329	GLP15_4298	GL50581_1004	gb|CH991769:380825+381421	AS175_chr1:733341+733937	gb|contig594:3284-3883	gb|ACGJ01001296:29179-29769	172.63	226.52	299.55	94.52	126	126	114
Hypothetical protein	GL50803_16581	AS175_167	GLP15_9	GL50581_2061	gb|CH991769:882347+883306	AS175_chr1:404342+405301	gb|contig1:26291-27250	gb|ACGJ01002264:16071-17042	172.61	113.09	35.47	35.2	131	131	189
Hypothetical protein	GL50803_15076	AS175_2632	GLP15_1024	GL50581_4297	gb|CH991779:1075084+1076061	AS175_chr4:1578119+1579096	gb|contig32:70792-71772	gb|ACGJ01002925:32567-33544	172.4	224.84	514.6	232.14	9	9	9	9
Ubiquitin-conjugating enzyme E2-17 kDa 3	GL50803_27055	AS175_3068	GLP15_1476	GL50581_2248	gb|CH991764:104341-104778	AS175_chr4:2494403-2494840	gb|contig45:16503-16940	gb|ACGJ01002285:10475-10912	172.35	127.72	130.65	171.67	53			31
Kinesin-2	GL50803_16456	AS175_787	GLP15_764	GL50581_2346	gb|CH991763:1254876+1256804	AS175_chr2:378828+380756	gb|contig27:8223-10151	gb|ACGJ01002301:10323+12224	172.24	198.05	125.77	161.59	162	161	195	4858
Hypothetical protein	GL50803_29327	AS175_629	GLP15_1563	GL50581_1231	gb|CH991762:314012+314614	AS175_chr1:1384957+1385559	gb|contig46:41792-42394	gb|ACGJ01001662:19543-20151	172.04	303.45	590.51	663.42	116	116	95	78
hypothetical protein	GL50803_14400	AS175_613	GLP15_417	GL50581_715	gb|CH991762:284730+285770	AS175_chr1:1355676+1356716	gb|contig17:38177+39190	gb|ACGJ01000922:26004+27005	171.85	383.43	164.59	311.98	24	24	27	39
Kinase, NEK	GL50803_137733	AS175_1116	GLP15_3252	GL50581_2362	gb|CH991763:648997-649890	AS175_chr2:1109995-1110888	gb|contig348:71301-72194	gb|ACGJ01002305:55-948	171.57	126.96	45.01	101.51	9	9	9	12
Hypothetical protein	GL50803_8348	AS175_1207	GLP15_2413	GL50581_3199	gb|CH991763:177129-177725	AS175_chr2:1348568-1349164	gb|contig157:26100-26696	gb|ACGJ01002662:9323+9907	171.57	94.43	131.24	265.86	22	20		38
Kinase, NEK	GL50803_9658	AS175_4598	GLP15_3135	GL50581_1648	gb|CH991768:444245+445156	AS175_contig8:15193+16104	gb|contig336:13611+14522	gb|ACGJ01002183:14378-15289	171.5	288.84	280.56	300.53	10	43	6	7
Hypothetical protein	GL50803_8626	AS175_79	GLP15_1811	GL50581_2853	gb|CH991785:36641+37648	AS175_chr1:200481+201488	gb|contig55:33564+34571	gb|ACGJ01002424:7472-8467	171.29	213.52	66.05	235.82			0	1021
Protein 21.1	GL50803_16915	AS175_4448	GLP15_3035	GL50581_1876	gb|CH991767:89530+91836	AS175_chr5:3111518+3113824	gb|contig307:56111-58417	gb|ACGJ01002215:11495+13801	171.02	139.56	34.74	123.23	31	31	32	2379
Hypothetical protein	GL50803_16194	AS175_3312	GLP15_1672	GL50581_3618	gb|CH991776:151798+154389	AS175_chr5:465841+468432	gb|contig51:23565+26156	gb|ACGJ01002898:17989+20583	170.86	187.28	138.03	82.55	63	65	62
hypothetical protein	GL50803_15154	AS175_540	GLP15_2511	GL50581_3947	gb|CH991762:132213+132725	AS175_chr1:1203269+1203781	gb|contig173:16777+17289	gb|ACGJ01002916:13862-14386	170.8	358.11	192.63	66.84	18	35	289	2024
Thymus-specific serine protease precursor	GL50803_10843	AS175_628	GLP15_1564	GL50581_2704	gb|CH991762:312061+313629	AS175_chr1:1383006+1384574	gb|contig46:42796-44364	gb|ACGJ01002376:415-1980	170.63	370.96	185.92	531.79	21	21	21	28
Hypothetical protein	GL50803_16659	AS175_2625	GLP15_1031	GL50581_4304	gb|CH991779:1062831+1064075	AS175_chr4:1565866+1567110	gb|contig32:82784-84028	gb|ACGJ01002925:44363-45583	170.47	362.62	110.08	132.83	42	42	40
Hypothetical protein	GL50803_17531	AS175_3927	GLP15_3751	GL50581_529	gb|CH991817:45059-46474	AS175_chr5:1901826-1903241	gb|contig430:30643-32058	gb|ACGJ01000668:32463-33842	170.14	161.49	61.11	240.15	170	40	159	145
Hypothetical protein	GL50803_15546	AS175_4636	GLP15_3513	GL50581_1206	gb|CH991762:417241+418026	AS175_contig5:15068+15853	gb|contig379:17401-18129	gb|ACGJ01001651:11376+12161	169.71	289.56	409.57	869.22	126	16	182	125
TRAPPC5/Trs31	GL50803_9541	AS175_2081	GLP15_1176	GL50581_1744	gb|CH991814:91271+91834	AS175_chr4:322724+323287	gb|contig37:1418+1981	gb|ACGJ01002196:17924-18487	169.5	140.43	713.08	206.42	21	21	21
Kinase, CMGC MAPK	GL50803_17563	AS175_3097	GLP15_2679	GL50581_1780	gb|CH991764:26483-27640	AS175_chr4:2566670-2567827	gb|contig192:51715+52872	gb|ACGJ01002198:44010+45167	169.38	363.88	209.98	424.84	18	18	17	29
Hypothetical protein	GL50803_15483	AS175_961	GLP15_1623	GL50581_1849	gb|CH991763:799787+800950	AS175_chr2:769321+770484	gb|contig48:38443-39606	gb|ACGJ01002213:26171+27346	169.28	234.54	286.83	436.75	365	97	91	93
Hypothetical protein	GL50803_16429	AS175_410	GLP15_1591	GL50581_2591	gb|CH991769:189237+189749	AS175_chr1:914352+914864	gb|contig47:7454+7966	gb|ACGJ01002342:29412-29924	168.82	256.3	225.21	174.08	67		59	54
Kinase, AGC PKA	GL50803_86444	AS175_4566	GLP15_4096	GL50581_2179	gb|CH991771:8452+9696	AS175_contig3:8449+9693	gb|contig518:6489-7733	gb|ACGJ01002279:4999+6243	168.58	302.13	133.01	772.26	46	50	46	37
Hypothetical protein	GL50803_5859	AS175_2222	GLP15_3973	GL50581_531	gb|CH991779:173256-173792	AS175_chr4:683119-683655	gb|contig483:2464-3000	gb|ACGJ01000686:2422-2958	168.52	174.06	72.68	226.67	40	752	45
Kinase, STE STE20	GL50803_22165	AS175_4536	GLP15_236	GL50581_1971	gb|CH991761:276008+277081	AS175_contig6:9256+10329	gb|contig9:93499+94557	gb|ACGJ01002248:7730+8803	168.41	402.7	164.38	795.35	48	48	48	48
Protein 21.1	GL50803_103783	AS175_1315	GLP15_979	GL50581_777	gb|CH991780:52033+52749	AS175_chr3:302982+303698	gb|contig31:44442+45158	gb|ACGJ01000950:31262+31978	167.98	119.09	112.47	342.2	12	12	14	14
Hypothetical protein	GL50803_9296	AS175_3665	GLP15_273	GL50581_2501	gb|CH991768:574633+575358	AS175_chr5:1282197+1282922	gb|contig10:50899-51618	gb|ACGJ01002329:2333-3037	167.89	265.18	102.87	247.16	75	75	76	848
Actin related protein	GL50803_8726	AS175_3896	GLP15_3014	GL50581_3124	gb|CH991768:46180-49086	AS175_chr5:1829913-1832819	gb|contig307:16412+19327	gb|ACGJ01002568:13160+16072	167.71	284.34	194.34	237.87	50	52	49	50
DNA-damage inducible protein DDI1-like	GL50803_16228	AS175_2225	GLP15_3976	GL50581_535	gb|CH991779:175354-176127	AS175_chr4:685217-685990	gb|contig483:4550-5323	gb|ACGJ01000686:4514-5275	167.33	210.09	767.39	148.41	12	12	12
Kinase, AGC PKA	GL50803_11214	AS175_4048	GLP15_4984	GL50581_1371	gb|CH991767:1486603+1487682	AS175_chr5:2186207+2187286	gb|contig767:11912-12991	gb|ACGJ01002000:2785+3864	166.86	274.73	135.19	238.09	190	190	16	183
Dynamin	GL50803_14373	AS175_1461	GLP15_1865	GL50581_1962	gb|CH991782:336050+338248	AS175_chr3:648767+650965	gb|contig57:68882+71086	gb|ACGJ01002244:6782+8986	166.57	582.97	285.4	335.75	61	64	62	61
Hypothetical protein	GL50803_7590	AS175_3216	GLP15_4770	GL50581_2481	gb|CH991761:70877-71650	AS175_chr5:247399-248172	gb|contig704:68300-69073	gb|ACGJ01002319:30694-31455	166.42	324.6	130.15	138.65	401	382	350	184
Hypothetical protein	GL50803_10527	AS175_4480	GLP15_1324	GL50581_3748	gb|CH991767:161068+162015	AS175_chr5:3183040+3183987	gb|contig39:86708-87658	gb|ACGJ01002906:19082-20032	166.08	177.47	138.64	404.41	26	26	26	23
Hypothetical protein	GL50803_8122	AS175_3962	GLP15_2448	GL50581_2559	gb|CH991767:1637261+1637602	AS175_chr5:1982254+1982595	gb|contig161:19369-19710	gb|ACGJ01002335:4581+4922	165.65	68.95	255.84	106.2	74		73	61
Hypothetical protein	GL50803_103709	AS175_1819	GLP15_4897	GL50581_2570	gb|CH991782:1175217-1177763	AS175_chr3:1486565-1489111	gb|contig753:13432-15978	gb|ACGJ01002339:1495-4041	165.52	391.33	177.04	415.75	33	38	31
Hypothetical protein	GL50803_14317	AS175_2272	GLP15_555	GL50581_1884	gb|CH991779:280292-280849	AS175_chr4:790110-790667	gb|contig22:20474-21031	gb|ACGJ01002218:8771+9328	165.17	118.88	273.14	188.1	81	81	78	1239
5'-methylthioadenosine nucleosidase, S-adenosylhomocysteine nucleosidase	GL50803_20195	AS175_2369	GLP15_3270	GL50581_587	gb|CH991779:496848-497645	AS175_chr4:1006470-1007267	gb|contig351:5745-6542	gb|ACGJ01000736:36781+37578	165.17	165.02	70.7	102.18	24	24	27	26
Valine-tRNA ligase	GL50803_35428	AS175_3549	GLP15_756	GL50581_4398	gb|CH991768:1040114-1043770	AS175_chr5:989163-992819	gb|contig26:30548+34204	gb|ACGJ01002927:129085-132738	164.51	151.37	220.07	88.38	21	21	11
Dynein binding protein, putative	GL50803_15549	AS175_4640	GLP15_3509	GL50581_1210	gb|CH991762:424438+426675	AS175_contig5:22256+24493	gb|contig379:8750-10987	gb|ACGJ01001651:18564+20801	163.55	136.5	91.83	115.39	9	9	239	11
Hypothetical protein	GL50803_13603	AS175_804	GLP15_4254	GL50581_2012	gb|CH991763:1279144-1279767	AS175_chr2:403091-403714	gb|contig571:14317-14940	gb|ACGJ01002258:26991+27614	163.47	220.37	393.76	614.99	46	46	45	48
Synaptic glycoprotein SC2	GL50803_88581	AS175_3163	GLP15_31	GL50581_2788	gb|CH991761:189757-190794	AS175_chr5:118973-120010	gb|contig2:38515-39552	gb|ACGJ01002407:1126+2163	162.63	126.64	67.92	90.48	63		69	331
Hypothetical protein	GL50803_2338	AS175_3233	GLP15_3916	GL50581_2870	gb|CH991776:8680-9324	AS175_chr5:277849-278493	gb|contig463:35605+36249	gb|ACGJ01002425:1201-1845	162.57	433.27	184.63	475.6	61	61	61	57
Hypothetical protein	GL50803_17062	AS175_3840	GLP15_482	GL50581_1045	gb|CH991768:348105-348935	AS175_chr5:1703920-1704750	gb|contig19:36093+36923	gb|ACGJ01001410:40655-41485	162.06	256.09	187.23	300.76	127	23	126	115
L-serine dehydratase	GL50803_15090	AS175_1657	GLP15_2092	GL50581_4130	gb|CH991782:783112+784662	AS175_chr3:1094678+1096228	gb|contig78:98242+99792	gb|ACGJ01002920:98789+100339	162.02	131.95	242.41	263.65	10	10	11	10
Hypothetical protein	GL50803_16550	AS175_3321	GLP15_3436	GL50581_1131	gb|CH991776:185610+186638	AS175_chr5:499592+500620	gb|contig377:13600-14631	gb|ACGJ01001563:24760+25815	161.92	171.53	61.56	246.34	107	107	579	3665
Hypothetical protein	GL50803_9305	AS175_1870	GLP15_2257	GL50581_2725	gb|CH991767:931652+932419	AS175_chr3:1610373+1611140	gb|contig107:75071-75838	gb|ACGJ01002386:8081+8848	160.42	498.63	92.6	419.56	493	493	493	449
Hypothetical protein	GL50803_4597	AS175_3105	GLP15_2670	GL50581_1772	gb|CH991764:46718+47788	AS175_chr4:2586904+2587974	gb|contig192:31563-32633	gb|ACGJ01002198:23858-24928	160.36	190.39	226.92	701.75	9	9	9
Hypothetical protein	GL50803_113793	AS175_1667	GLP15_2844	GL50581_3567	gb|CH991782:803823+805091	AS175_chr3:1115320+1116588	gb|contig262:8173+9441	gb|ACGJ01002895:5243+6511	160.08	106.38	187.47	111.26	126	544	8
Hypothetical protein	GL50803_32332	AS175_2767	GLP15_1792	GL50581_857	gb|CH991779:1340998+1341552	AS175_chr4:1843976+1844530	gb|contig54:29584-30138	gb|ACGJ01001044:16500+17054	159.47	394.43	249.83	101.92	12	110	105	867
Zinc finger domain	GL50803_16928	AS175_307	GLP15_4324	GL50581_294	gb|CH991769:329493+330641	AS175_chr1:682049+683167	gb|contig594:56713-57861	gb|ACGJ01000426:17368-18522	159.3	148.43	51.31	86.97	76	105	19	14
DNA-directed RNA polymerase II RPB6	GL50803_15955	AS175_442	GLP15_1943	GL50581_3299	gb|CH991769:265618+265932	AS175_chr1:990670+990984	gb|contig59:137429+137743	gb|ACGJ01002748:14635-14949	158.73	192.46	234.22	72.08	28	28	31	21
Alpha-4 giardin	GL50803_7799	AS175_1282	GLP15_901	GL50581_1669	gb|CH991771:207813-208703	AS175_chr3:217105-217995	gb|contig30:40653-41543	gb|ACGJ01002184:24901+25791	157.95	169.23	80.21	207.73	38	38	38	37
Exosome complex exonuclease, putative	GL50803_5632	AS175_2195	GLP15_4686	GL50581_3241	gb|CH991779:101576-102520	AS175_chr4:611459-612403	gb|contig698:68371+69318	gb|ACGJ01002726:49955+50902	157.93	167.1	28.6	208.81	24	24	26
Hypothetical protein	GL50803_2830	AS175_3155	GLP15_24	GL50581_2750	gb|CH991761:183287+183760	AS175_chr5:112504+112977	gb|contig2:32008+32517	gb|ACGJ01002395:2505-2945	157.67	78.91	31.53	24.53	13	13	1857	1592
HAM1 protein	GL50803_7511	AS175_328	GLP15_4299	GL50581_1005	gb|CH991769:380206-380847	AS175_chr1:732722-733363	gb|contig594:3921+4505	gb|ACGJ01001296:29807+30391	157.61	454.33	191.31	343.81	146	146	149	575
hypothetical protein	GL50803_3116	AS175_521	GLP15_219	GL50581_2542	gb|CH991762:92370-92990	AS175_chr1:1163502-1164122	gb|contig9:49257-49877	gb|ACGJ01002332:9945-10565	157.53	240.45	304.65	69.98	100	2651	100
RER1-like protein-retention of ER proteins	GL50803_15413	AS175_402	GLP15_4875	GL50581_181	gb|CH991769:170536-171156	AS175_chr1:895664-896284	gb|contig748:9300+9839	gb|ACGJ01000252:1487+2026	157.31	318.16	106.2	90.59	51	51	51	52
Ribosomal protein S29A	GL50803_39483	AS175_3735	GLP15_3621	GL50581_4246	gb|CH991768:119616-120029	AS175_chr5:1475566-1475979	gb|contig404:21911-22324	gb|ACGJ01002924:28974-29387	157.26	418.94	228.09	69.29	36	34	34	33
Translation initiation inhibitor	GL50803_480	AS175_393	GLP15_1639	GL50581_4017	gb|CH991769:153981-154343	AS175_chr1:879109-879471	gb|contig50:12172+12534	gb|ACGJ01002917:136045-136407	157.2	314.27	626.69	224.32	28	27	27	27
hypothetical protein	GL50803_8980	AS175_1515	GLP15_1264	GL50581_4565	gb|CH991782:479196+479540	AS175_chr3:790859+791203	gb|contig38:117610-117954	gb|ACGJ01002272:128585+128929	157.18	1112.6	255.64	95.38
DNA pol/primase, large sub	GL50803_6980	AS175_3494	GLP15_619	GL50581_4344	gb|CH991768:911390+913009	AS175_chr5:860499+862118	gb|contig24:79904+81523	gb|ACGJ01002927:5277-6896	156.89	119.82	141.41	91.03	7	7	10
Acyl-CoA synthetase	GL50803_16667	AS175_2251	GLP15_2871	GL50581_2507	gb|CH991779:230763-233480	AS175_chr4:740618-743335	gb|contig272:28667-31384	gb|ACGJ01002330:14589+17303	156.83	352.77	232.49	144.22	16	15	16	20
Hypothetical protein	GL50803_14299	AS175_2734	GLP15_656	GL50581_1093	gb|CH991779:1276352-1276777	AS175_chr4:1779335-1779817	gb|contig24:142325-142717	gb|ACGJ01001509:3301+3693	156.74	3.24	1676.17	1021.3	8		8	8
UBC3	GL50803_24068	AS175_1139	GLP15_3664	GL50581_22	gb|CH991763:308310+308888	AS175_chr2:1171456+1172034	gb|contig412:17095+17673	gb|ACGJ01000078:23439-24017	156.68	407.1	337.26	40.41	320	92	76	70
Spindle pole protein, putative	GL50803_21444	AS175_4279	GLP15_4968	GL50581_2809	gb|CH991767:864496+866262	AS175_chr5:2767457+2769223	gb|contig761:8593+10359	gb|ACGJ01002414:8711+10471	156.05	310.1	94.82	646.24	96	96	101	2858
Hypothetical protein	GL50803_4016	AS175_4112	GLP15_1764	GL50581_697	gb|CH991767:1228840-1230447	AS175_chr5:2370866-2372473	gb|contig53:94450+96057	gb|ACGJ01000911:45355+46962	155.76	192.32	103.15	26.38	24	24	24
TMP55	GL50803_137641	AS175_1298	GLP15_960	GL50581_2911	gb|CH991780:3630-5111	AS175_chr3:254596-256077	gb|contig31:625-2115	gb|ACGJ01002448:803-2284	155.64	141.16	165.36	296.78	42	42	32	32
ATP-dependent RNA helicase	GL50803_96537	AS175_3956	GLP15_2453	GL50581_1410	gb|CH991767:1627234+1629084	AS175_chr5:1972269+1974119	gb|contig161:30782-32632	gb|ACGJ01002075:1444-3282	155.34	123.67	88.16	181.92	30	30	30	31
Hypothetical protein	GL50803_15600	AS175_2896	GLP15_3418	GL50581_3412	gb|CH991793:97405+97938	AS175_chr4:2129145+2129678	gb|contig375:19193-19726	gb|ACGJ01002887:30527+31063	155.01	198.95	98.22	190.13	11	14		8
hypothetical protein	GL50803_15445	AS175_2795	GLP15_4066	GL50581_1394	gb|CH991779:1401733-1402593	AS175_chr4:1904708-1905568	gb|contig505:22910+23770	gb|ACGJ01002054:1671+2531	154.85	129.64	94.76	298.99	53	53	52	46
NH3-dependent NAD%2B synthetase	GL50803_31530	AS175_4311	GLP15_2646	GL50581_1690	gb|CH991767:500776+501639	AS175_chr5:2825386+2826249	gb|contig189:62842-63705	gb|ACGJ01002192:5069-5932	154.74	167.28	150.4	323.59			116
Hypothetical protein	GL50803_14947	AS175_2772	GLP15_1787	GL50581_861	gb|CH991779:1347292-1347981	AS175_chr4:1850270-1850959	gb|contig54:23164+23853	gb|ACGJ01001044:22784-23473	153.52	234.31	120.69	284.11	359	359	359	1631
Hypothetical protein	GL50803_40067	AS175_2075	GLP15_3843	GL50581_2772	gb|CH991814:80733+82196	AS175_chr4:312198+313661	gb|contig457:7660-9123	gb|ACGJ01002403:6009-7472	153.31	195.16	97.97	242.53	24	24	24	24
6-phosphogluconate dehydrogenase, decarboxylating	GL50803_14759	AS175_2612	GLP15_1044	GL50581_4317	gb|CH991779:1031768+1033183	AS175_chr4:1541733+1543148	gb|contig32:104288-105703	gb|ACGJ01002925:62685-64100	153.11	488.12	774.53	560.8	17	17	16	14
Protein 21.1	GL50803_13437	AS175_2490	GLP15_1093	GL50581_1175	gb|CH991779:765428-766378	AS175_chr4:1275126-1276076	gb|contig33:50975+51916	gb|ACGJ01001597:6817+7767	152.96	166.78	121.76	290.25	29	29	28	32
TCP-1 chaperonin subunit zeta	GL50803_10231	AS175_1935	GLP15_3348	GL50581_3856	gb|CH991767:597332-599011	AS175_chr3:1780470-1782149	gb|contig371:34423-36102	gb|ACGJ01002912:21406-23085	152.95	182.18	211.26	411.91	10	10	10	10
Hypothetical protein	GL50803_88556	AS175_3803	GLP15_507	GL50581_3354	gb|CH991768:271997-272983	AS175_chr5:1627818-1628804	gb|contig20:10843-11829	gb|ACGJ01002858:21542-22528	152.8	232.98	198.81	382.31	26	26	27	39
Kinase, NEK	GL50803_8445	AS175_3124	GLP15_2825	GL50581_2054	gb|CH991812:17437-19230	AS175_chr5:17374-19167	gb|contig261:13969-15762	gb|ACGJ01002263:24672+26465	152.76	412.02	136.85	372.68	53	54	54	54
Protein 21.1	GL50803_101397	AS175_1051	GLP15_5094	GL50581_4151	gb|CH991763:502819+503859	AS175_chr2:963858+964898	gb|contig802:1134-2174	gb|ACGJ01002922:21581-22618	151.65	357.52	133.32	155.79	8	8	8	8
RNA polymerase II subunit Rpb5a	GL50803_137609	AS175_2619	GLP15_1037	GL50581_4310	gb|CH991779:1042246-1042935	AS175_chr4:1552197-1552886	gb|contig32:94308+94997	gb|ACGJ01002925:52869+53558	151.22	487.75	115.09	190.37	3413	3412	3265
Glutaminyl-tRNA synthetase	GL50803_9348	AS175_4318	GLP15_2618	GL50581_2605	gb|CH991767:511649+513940	AS175_chr5:2836248+2838539	gb|contig189:4859+7177	gb|ACGJ01002346:848+3139	151.11	184.11	33.19	152.86	25		29	28
Hypothetical protein	GL50803_4852	AS175_2980	GLP15_702	GL50581_389	gb|CH991763:1381352+1382707	AS175_chr4:2298608+2299963	gb|contig25:41443+42798	gb|ACGJ01000532:79320-80675	150.92	178.5	78.35	597.82	22	23	25	20
Hypothetical protein	GL50803_6535	AS175_4215	GLP15_3154	GL50581_4219	gb|CH991767:743898-744212	AS175_chr5:2646974-2647288	gb|contig342:8641-8955	gb|ACGJ01002923:87986-88297	150.55	165.8	151.12	303.82	36	36	36	36
Kinase, STE STE20	GL50803_15514	AS175_1626	GLP15_2059	GL50581_4098	gb|CH991782:703808-705391	AS175_chr3:1015376-1016959	gb|contig78:18742-20325	gb|ACGJ01002920:19243-20826	149.42	279.27	301.31	271.79	8	8	13	11
Hypothetical protein	GL50803_29252	AS175_3180	GLP15_1538	GL50581_913	gb|CH991761:244761-245378	AS175_chr5:173839-174456	gb|contig46:7168-7749	gb|ACGJ01001128:2035-2559	148.49	172.28	182.88	1279.79	72	72	71	86
Hypothetical protein	GL50803_8528	AS175_288	GLP15_3208	GL50581_3341	gb|CH991769:634279-635865	AS175_chr1:644271-645857	gb|contig348:771+2354	gb|ACGJ01002846:542+1726	147.84	401.77	231.59	407.16	18	18	18	419
Zinc finger domain	GL50803_13225	AS175_1948	GLP15_4560	GL50581_4514	gb|CH991814:292916+293710	AS175_chr4:10999+11793	gb|contig688:15419-16213	gb|ACGJ01002929:97292-98086	147.8	223.43	159.38	265.58	15	1258	16	15
Protein 21.1	GL50803_8850	AS175_1197	GLP15_2817	GL50581_3899	gb|CH991763:148583-150838	AS175_chr2:1320051-1322306	gb|contig259:2297+4552	gb|ACGJ01002913:57104-59353	147.22	107.03	92.07	122.46	81	81	81
Hypothetical protein	GL50803_11605	AS175_2796	GLP15_4065	GL50581_1393	gb|CH991779:1402678-1403250	AS175_chr4:1905653-1906225	gb|contig505:22328+22825	gb|ACGJ01002054:1088+1588	147.21	126.42	273.8	127.84			45	154
Brix domain containing protein	GL50803_6835	AS175_2732	GLP15_653	GL50581_1095	gb|CH991779:1275084+1276082	AS175_chr4:1778124+1779122	gb|contig24:141061+142056	gb|ACGJ01001509:3964-4962	146.61	115.2	96.59	145.16	5	5	5	6
GTP-binding protein	GL50803_17149	AS175_3226	GLP15_4780	GL50581_2668	gb|CH991761:86970-88493	AS175_chr5:263473-264996	gb|contig704:84409-85908	gb|ACGJ01002360:4039-5529	146.6	178.61	132.91	94.76	51	51	54	60
High cysteine membrane protein Group 2	GL50803_14017	AS175_2959	GLP15_4502	GL50581_411	gb|CH991763:1337388-1339907	AS175_chr4:2254647-2257166	gb|contig650:16117-18639	gb|ACGJ01000532:122001+124505	146.42	237.3	158.06	452.83	31	31	31	35
Golgi/cell cycle associated protein, putative	GL50803_17472	AS175_4457	GLP15_1347	GL50581_3772	gb|CH991767:117735-119189	AS175_chr5:3139708-3141162	gb|contig39:129690+131102	gb|ACGJ01002906:61962+63374	146.35	245.26	221.08	111.16	11	11	19
Rab32, putative	GL50803_16979	AS175_3810	GLP15_514	GL50581_3361	gb|CH991768:282092-282916	AS175_chr5:1637913-1638737	gb|contig20:20947-21867	gb|ACGJ01002858:31606-32430	146.15	234.15	36.6	92.87	73		76
Tenascin-37	GL50803_16477	AS175_1672	GLP15_421	GL50581_3575	gb|CH991782:815002-816750	AS175_chr3:1126498-1128246	gb|contig18:1994-3742	gb|ACGJ01002895:16369-18117	145.92	240.03	180.6	402.99	42	42	45	45
Hypothetical protein	GL50803_16602	AS175_1095	GLP15_1516	GL50581_2685	gb|CH991763:597663-600011	AS175_chr2:1058677-1061025	gb|contig45:115305+117653	gb|ACGJ01002365:35004+37349	145.87	100.82	84.51	98.24	10	8	8	10
hypothetical protein	GL50803_4364	AS175_3986	GLP15_3059	GL50581_2551	gb|CH991767:1684641+1685075	AS175_chr5:2029623+2030057	gb|contig315:12460-12903	gb|ACGJ01002334:7657+8118	145.17	111.67	131.07	28.54	747		787	488
Mob1-like protein	GL50803_11044	AS175_1641	GLP15_2076	GL50581_4113	gb|CH991782:741862+742497	AS175_chr3:1053428+1054063	gb|contig78:56829+57464	gb|ACGJ01002920:56868+57503	144.29	178.72	195.18	589.69	27	27	27	489
Hexose transporter	GL50803_11540	AS175_1545	GLP15_1232	GL50581_4029	gb|CH991782:539244-540782	AS175_chr3:850890-852428	gb|contig38:53412+54956	gb|ACGJ01002918:23536-25104	144.17	240.75	205.93	905.46	26	26	16	24
Protein 21.1	GL50803_11165	AS175_3829	GLP15_492	GL50581_1034	gb|CH991768:326798-329044	AS175_chr5:1682613-1684859	gb|contig19:56035+58275	gb|ACGJ01001410:19520-21742	143.63	119.92	68.32	229.49	5	8	7	5
Hypothetical protein	GL50803_13874	AS175_2821	GLP15_4542	GL50581_2172	gb|CH991793:138753-139256	AS175_chr4:1961371-1961874	gb|contig684:23855-24358	gb|ACGJ01002278:19890+20393	143.36	335.36	97.35	230.96	103	103	106	106
Centromere/microtubule binding protein CBF5	GL50803_16311	AS175_4538	GLP15_238	GL50581_1974	gb|CH991761:277717-278658	AS175_contig6:10965-11906	gb|contig9:95192-96133	gb|ACGJ01002248:9465-10730	143.34	158.53	110.45	308.52	44	44	45	22
Ser/Thr phosphatase 2C, putative	GL50803_11740	AS175_1052	GLP15_5093	GL50581_4150	gb|CH991763:503891+504973	AS175_chr2:964930+966012	gb|contig802:44-1102	gb|ACGJ01002922:20467-21546	143.21	246.94	95.51	719.03	33	33		39
Hypothetical protein	GL50803_17296	AS175_734	GLP15_1462	GL50581_3069	gb|CH991763:1128996-1130618	AS175_chr2:253035-254657	gb|contig44:35274+36896	gb|ACGJ01002526:25563+27185	143.21	88.54	199.88	54.4	16	8	17
Hypothetical protein	GL50803_8038	AS175_4545	GLP15_245	GL50581_1981	gb|CH991761:289442+290707	AS175_contig6:22690+23955	gb|contig9:106916+108181	gb|ACGJ01002248:21191+22450	143.02	173.27	145.98	124.01	32	342	30	191
Hypothetical protein	GL50803_90425	AS175_552	GLP15_2523	GL50581_4336	gb|CH991762:162428-163981	AS175_chr1:1233479-1235032	gb|contig173:47485-49035	gb|ACGJ01002926:4176+5729	142.94	168.25	199.99	86.43	99	99	92
Protein phosphatase 2A regulatory subunit, putative	GL50803_9894	AS175_2639	GLP15_1017	GL50581_4290	gb|CH991779:1081972+1084650	AS175_chr4:1585007+1587685	gb|contig32:62202-64880	gb|ACGJ01002925:23972-26650	142.71	189.61	69.61	112.2	4333		53
Kinesin-9	GL50803_6404	AS175_2674	GLP15_4408	GL50581_1923	gb|CH991779:1147662-1149965	AS175_chr4:1650667-1652970	gb|contig628:22419-24722	gb|ACGJ01002227:23128-25428	142.36	205.22	135.9	110.32	12	10	10	8
Hypothetical protein	GL50803_9506	AS175_1178	GLP15_2984	GL50581_3878	gb|CH991763:118801-119451	AS175_chr2:1290271-1290921	gb|contig305:75142-75792	gb|ACGJ01002913:27499-28149	141.93	101.44	42.77	21.93	423	423	419	405
Long-flagella protein, kinase, CMGC RCK	GL50803_14004	AS175_481	GLP15_4508	GL50581_2985	gb|CH991762:384846-386483	AS175_chr1:1061722-1063359	gb|contig664:1-1028	gb|ACGJ01002473:38348-39991	141.28	187.01	25.71	176.67	9	9
Kinase, NEK	GL50803_3546	AS175_1971	GLP15_4581	GL50581_4489	gb|CH991814:351313-352866	AS175_chr4:69395-70948	gb|contig688:64725-66269	gb|ACGJ01002929:37547+39100	141	152.49	90.59	14.84	15	20	26	527
Kinase, NEK-frag	GL50803_102034	AS175_3344	GLP15_1422	GL50581_2915	gb|CH991776:226492+229428	AS175_chr5:540452+543388	gb|contig42:45946-48879	gb|ACGJ01002453:677+3610	140.16	121.64	71.15	57.19	15		15
Hypothetical protein	GL50803_8135	AS175_3957	GLP15_2452	GL50581_1409	gb|CH991767:1629116-1629670	AS175_chr5:1974151-1974705	gb|contig161:30196+30750	gb|ACGJ01002075:859+1416	140.04	300.69	15.54	60.68	284	6139	1572	279
Hypothetical protein	GL50803_14971	AS175_1169	GLP15_2974	GL50581_3867	gb|CH991763:101571-103595	AS175_chr2:1273041-1275065	gb|contig305:57903-59927	gb|ACGJ01002913:10375-12390	139.94	193.23	153.68	246.18	12	12	8	20
Hypothetical protein	GL50803_13354	AS175_1244	GLP15_4823	GL50581_2648	gb|CH991771:75819-76331	AS175_chr3:85171-85683	gb|contig728:7155+7667	gb|ACGJ01002352:6599+7111	139.75	334.77	133.21	197.97	188	188	189	1059
Dynein light chain	GL50803_4463	AS175_4626	GLP15_2591	GL50581_3016	gb|CH991776:316722-317285	AS175_contig1:37796-38359	gb|contig185:3166+3729	gb|ACGJ01002492:528+1091	139.55	119.62	198.87	39.17	33	33	31	37
Yip	GL50803_8565	AS175_4471	GLP15_1333	GL50581_3757	gb|CH991767:149620-150387	AS175_chr5:3171593-3172360	gb|contig39:98383+99150	gb|ACGJ01002906:30735+31523	139.22	158.22	74.78	136.16	6691	8300	8	5365
hypothetical protein	GL50803_6558	AS175_3298	GLP15_2388	GL50581_1119	gb|CH991776:99127+100077	AS175_chr5:413198+414148	gb|contig137:89039+89989	gb|ACGJ01001520:12698-13648	139.2	285.05	114.54	185.19	270	270	270	268
Kinase, AGC NDR	GL50803_8587	AS175_755	GLP15_796	GL50581_2450	gb|CH991763:1180610-1182058	AS175_chr2:304594-306042	gb|contig27:83038+84486	gb|ACGJ01002318:16634-18076	139.04	288.78	96.91	253.18	28	28	29	929
ATP-dependent RNA helicase	GL50803_95898	AS175_1242	GLP15_4825	GL50581_2650	gb|CH991771:72852-74534	AS175_chr3:82204-83886	gb|contig728:8895+10628	gb|ACGJ01002352:8357+10036	138.88	123.41	115.32	64.2	22	22	19	1943
Major facilitator family transporter	GL50803_6427	AS175_3356	GLP15_1410	GL50581_2927	gb|CH991776:247321+248880	AS175_chr5:561280+562830	gb|contig42:26508-28058	gb|ACGJ01002453:21453+22988	138.19	83.11	109.05	49.25	33	753	33
Hypothetical protein	GL50803_15918	AS175_3934	GLP15_3761	GL50581_169	gb|CH991817:63149-63835	AS175_chr5:1919865-1920551	gb|contig430:47339-48025	gb|ACGJ01000219:15962+16648	137.97	107.68	328.95	251.57	12	12	15	15
Hypothetical protein	GL50803_9060	AS175_1158	GLP15_2962	GL50581_2577	gb|CH991763:76784-77497	AS175_chr2:1248262-1248975	gb|contig305:32975-33688	gb|ACGJ01002340:6914-7627	137	162.07	119	445.75	9	9	12	7
Protein 21.1	GL50803_14133	AS175_1346	GLP15_1126	GL50581_4522	gb|CH991782:64592+65383	AS175_chr3:382257+383048	gb|contig34:24168-24959	gb|ACGJ01002930:15374+16165	136.59	108.58	22.82	25.55	50		476	487
Kinase, CMGC RCK	GL50803_6700	AS175_3134	GLP15_2836	GL50581_2044	gb|CH991812:39920+41113	AS175_chr5:39857+41050	gb|contig261:36454+37647	gb|ACGJ01002263:2881-4074	135.95	177.48	126.62	152.27	92	92	95	90
Hypothetical protein	GL50803_16596	AS175_1693	GLP15_442	GS_ORF_309	gb|CH991782:850846+852645	AS175_chr3:1162317+1164116	gb|contig18:37992+39803	gb|ACGJ01000635:12+1493	135.58	254.72	149.84	126.3	66	66	64	68
Hypothetical protein	GL50803_8725	AS175_3897	GLP15_3013	GL50581_3123	gb|CH991768:49197-50606	AS175_chr5:1832930-1834339	gb|contig307:14883+16295	gb|ACGJ01002568:11646+13052	134.5	103.97	77.34	86.51	39	36	39	2707
Protein phosphatase 2C	GL50803_32312	AS175_1013	GLP15_3360	GL50581_2076	gb|CH991763:432020+433555	AS175_chr2:893129+894664	gb|contig371:65500+67035	gb|ACGJ01002266:18129+19667	134.06	207.92	207.38	515.32	12	12	12	13
Pyruvate kinase	GL50803_3206	AS175_1432	GLP15_1129	GL50581_2643	gb|CH991782:249633-251597	AS175_chr3:566486-568450	gb|contig35:2870+4834	gb|ACGJ01002351:21575-23533	133.64	356.87	126.43	542.89	28	28	26	27
Hypothetical protein	GL50803_16929	AS175_310	GLP15_4321	GL50581_291	gb|CH991769:332501-334072	AS175_chr1:685056-686627	gb|contig594:53291+54862	gb|ACGJ01000426:13959+15530	133.57	260.13	64.86	150.42	56	56	42
hypothetical protein	GL50803_9913	AS175_2628	GLP15_1028	GL50581_4301	gb|CH991779:1066537-1067895	AS175_chr4:1569572-1570930	gb|contig32:78963+80321	gb|ACGJ01002925:40710+42089	133.49	152.62	213.63	115.74	9	9	9	10
hypothetical protein	GL50803_16297	AS175_3160	GLP15_28	GL50581_2791	gb|CH991761:187540+188082	AS175_chr5:116756+117298	gb|contig2:36297+36839	gb|ACGJ01002407:3842-4381	133.46	292.26	105.57	421.27	460	458	723	726
Tenascin-X	GL50803_14573	AS175_4828	GLP15_2279	GL50581_1475	gb|CH991779:965189+966688	AS175_chr4:1474929+1476428	gb|contig113:17870+19363	gb|ACGJ01002141:15327-16823	133.31	146.74	472.34	226.91			95
hypothetical protein	GL50803_2973	AS175_2709	GLP15_1001	GL50581_636	gb|CH991779:1232453+1232815	AS175_chr4:1735518+1735880	gb|contig32:29119+29481	gb|ACGJ01000837:25645+26004	133.1	187.34	55.06	113.23			757
Hypothetical protein	GL50803_17286	AS175_3447	GLP15_4736	GL50581_153	gb|CH991768:806098+806751	AS175_chr5:755242+755895	gb|contig704:3539+4192	gb|ACGJ01000166:55000+55653	132.93	224.34	107.06	140.92	42	36	37
Amino acid transporter, putative	GL50803_11299	AS175_2551	GLP15_3104	GL50581_3507	gb|CH991779:895822+897591	AS175_chr4:1405617+1407380	gb|contig335:46843-48618	gb|ACGJ01002893:10941-12728	132.9	184.37	113.77	174.4	9	15	15	14
Hypothetical protein, similar to AMMECR1	GL50803_9349	AS175_4319	GLP15_2619	GL50581_2606	gb|CH991767:513958+514551	AS175_chr5:2838557+2839150	gb|contig189:7196+7789	gb|ACGJ01002346:3157+3744	132.63	124.09	403.51	1151.07	31	1839	28
RNA polymerase II subunit Rpb8	GL50803_15144	AS175_319	GLP15_4310	GL50581_1014	gb|CH991769:354289-354741	AS175_chr1:706805-707257	gb|contig594:30011+30463	gb|ACGJ01001296:55801+56253	132.23	94.08	202.54	34.41	10		11	11
Splicing factor 3A subunit 2	GL50803_10755	AS175_2448	GLP15_3935	GL50581_2308	gb|CH991779:692154-692822	AS175_chr4:1201906-1202574	gb|contig467:38087-38752	gb|ACGJ01002292:29635+30282	132.1	240.47	138.6	196.71	46		268	1336
hypothetical protein	GL50803_14828	AS175_656	GLP15_1585	GL50581_3428	gb|CH991798:30834-31649	AS175_chr2:30833-31648	gb|contig46:90505-91275	gb|ACGJ01002888:2234+3043	131.89	87.55	28.54	46.6	9	9	9	9
Hypothetical protein	GL50803_10608	AS175_3183	GLP15_1541	GL50581_916	gb|CH991761:248414-251203	AS175_chr5:177491-180280	gb|contig46:10834-13623	gb|ACGJ01001128:5792-8578	131.88	56.73	114.14	77.42	47	47	46	39
UDP-glucose 4-epimerase	GL50803_7982	AS175_1829	GLP15_4908	GL50581_2384	gb|CH991782:1203667+1204824	AS175_chr3:1514975+1516132	gb|contig753:42166+43323	gb|ACGJ01002308:7900-9057	131.84	43.77	49.68	16.9	31	31	39	38
Hypothetical protein	GL50803_5927	AS175_433	GLP15_1933	GL50581_3308	gb|CH991769:254526+255539	AS175_chr1:979579+980592	gb|contig59:126495+127370	gb|ACGJ01002748:24854-25726	131.66	485.54	175.42	253.5	394	394	402
Oxidoreductase, short chain dehydrogenase/reductase family	GL50803_14626	AS175_3611	GLP15_4650	GL50581_1756	gb|CH991768:1161789-1162745	AS175_chr5:1110803-1111759	gb|contig696:76926-77882	gb|ACGJ01002197:34505+35461	131.01	116.38	58.59	90.46	11		11
Hypothetical protein	GL50803_13601	AS175_4573	GLP15_2773	GL50581_2187	gb|CH991771:17435+18190	AS175_contig3:17432+18187	gb|contig236:1763+2515	gb|ACGJ01002279:14050+14688	130.97	147.86	215.78	103.81	35	48	9
Neurogenic locus notch-like protein	GL50803_24512	AS175_2224	GLP15_3975	GL50581_534	gb|CH991779:174536-175336	AS175_chr4:684399-685199	gb|contig483:3732-4532	gb|ACGJ01000686:3688-4488	130.89	203	50.65	50.54	101	250	3
Histone deacetylase	GL50803_3281	AS175_2963	GLP15_685	GL50581_407	gb|CH991763:1343909-1345312	AS175_chr4:2261168-2262571	gb|contig25:3893-5296	gb|ACGJ01000532:116611+118014	130.52	174.85	145.3	143.76	108		114
Protein 21.1	GL50803_4383	AS175_2883	GLP15_4348	GL50581_1843	gb|CH991793:59577+61934	AS175_chr4:2091324+2093681	gb|contig606:142-2484	gb|ACGJ01002210:44676+47042	130.38	221.14	88.43	192.59	52	52		53
Phosphoglycolate phosphatase	GL50803_14546	AS175_4301	GLP15_5072	GL50581_1485	gb|CH991767:486566-487252	AS175_chr5:2811178-2811864	gb|contig788:21934+22620	gb|ACGJ01002149:4394-5206	130	130.32	45.1	91.8	114	528	0	1396
hypothetical protein	GL50803_2548	AS175_4366	GLP15_842	GL50581_3840	gb|CH991767:388945-390444	AS175_chr5:2914390-2915889	gb|contig28:42378+43877	gb|ACGJ01002911:38490+39989	129.99	157.91	13.43	67.93	78	2009	80	2016
Hypothetical protein	GL50803_15213	AS175_591	GLP15_727	GL50581_2528	gb|CH991762:237554-239407	AS175_chr1:1308518-1310359	gb|contig25:81488-83329	gb|ACGJ01002331:20259-22064	129.79	176.85	88.15	146.89	76	76	71	76
Signal recognition particle receptor	GL50803_14856	AS175_3438	GLP15_362	GL50581_145	gb|CH991768:787963-789678	AS175_chr5:737107-738822	gb|contig15:26516-28231	gb|ACGJ01000166:36973-38691	129.77	121.89	100.3	108.1	11	11	12	14
ABC transporter family protein	GL50803_87446	AS175_116	GLP15_5171	GL50581_2283	gb|CH991769:771468-774341	AS175_chr1:293490-296363	gb|contig818:78657-81530	gb|ACGJ01002287:32643+35516	129.77	109.88	164.99	295.95	26	26	24	25
Pyruvate-flavodoxin oxidoreductase	GL50803_17063	AS175_3842	GLP15_480	GL50581_1047	gb|CH991768:351203+354802	AS175_chr5:1707018+1710617	gb|contig19:30204-33803	gb|ACGJ01001410:43449+47048	129.7	197.32	163.01	1101.48	18	18	18	17
Alpha-13 giardin	GL50803_1076	AS175_1211	GLP15_1737	GL50581_2197	gb|CH991771:250656-251693	AS175_chr3:7324-8361	gb|contig53:33778+34821	gb|ACGJ01002280:6313-7356	127.71	109.17	197.73	107.33	31	31	30	30
Alanine aminotransferase, putative	GL50803_16363	AS175_3175	GLP15_43	GL50581_499	gb|CH991761:219854+221293	AS175_chr5:149019+150458	gb|contig2:60924+62362	gb|ACGJ01000657:2982-4421	127.55	209.77	225.07	255.66	23	21	23	8
Glucose-6-phosphate 1-dehydrogenase	GL50803_8682	AS175_2611	GLP15_1045	GL50581_4318	gb|CH991779:1029436+1031664	AS175_chr4:1539402+1541630	gb|contig32:105805-108033	gb|ACGJ01002925:64197-66425	127.52	323.79	274.42	188.4	24	24	24	17
Pelo protein	GL50803_5892	AS175_299	GLP15_4332	GL50581_302	gb|CH991769:318146+319321	AS175_chr1:670703+671878	gb|contig594:68002-69177	gb|ACGJ01000426:28439-29614	127.2	369.91	121.77	599.55	295	295	295	224
Hypothetical protein	GL50803_16367	AS175_2593	GLP15_2291	GL50581_1463	gb|CH991779:979373-981013	AS175_chr4:1489112-1490752	gb|contig113:32065-33705	gb|ACGJ01002141:1004+2650	126.86	224.95	159.89	328.1	39	39	39	7
Tyrosyl-tRNA synthetase	GL50803_16612	AS175_1161	GLP15_2965	GL50581_2580	gb|CH991763:81159-82322	AS175_chr2:1252637-1253800	gb|contig305:37353-38516	gb|ACGJ01002340:11290-12450	126.82	128.03	88.65	161	93	3281	93	97
Hypothetical protein	GL50803_7081	AS175_2187	GLP15_4697	GL50581_3250	gb|CH991779:76062-77033	AS175_chr4:585975-586916	gb|contig698:93827+94798	gb|ACGJ01002726:75402+76379	126.45	319.67	76.51	198.84	412	441	412	2697
Hypothetical protein	GL50803_5866	AS175_2531	GLP15_3125	GL50581_3527	gb|CH991779:868527-869192	AS175_chr4:1378334-1378999	gb|contig335:75236+75901	gb|ACGJ01002893:39314+39982	126.2	59.85	83.14	54.24	20	20	21
FKBP-type peptidyl-prolyl cis-trans isomerase	GL50803_7246	AS175_609	GLP15_413	GL50581_711	gb|CH991762:280243+280578	AS175_chr1:1351189+1351524	gb|contig17:33662+33997	gb|ACGJ01000922:21513+21848	126.16	125.77	102.44	12	174	649	651	3408
G2/mitotic-specific cyclin B	GL50803_3977	AS175_1094	GLP15_1517	GL50581_2686	gb|CH991763:596626+597651	AS175_chr2:1057640+1058665	gb|contig45:117665-118690	gb|ACGJ01002365:37361-38386	126.13	169.93	111.02	123.54	18	21	18	18
Eukaryotic initiation factor 4A	GL50803_13156	AS175_4455	GLP15_4378	GL50581_2796	gb|CH991767:109383-110669	AS175_chr5:3131371-3132657	gb|contig610:38521-39807	gb|ACGJ01002408:7108-8391	126	52.99	190.87	115.23	25	25	26
Hypothetical protein	GL50803_8464	AS175_1476	GLP15_2914	GL50581_2903	gb|CH991782:396304-397716	AS175_chr3:708044-709456	gb|contig282:26811+28223	gb|ACGJ01002435:19482+20666	125.79	135.65	93.91	47.6	25	25	26	146
Syntaxin 16	GL50803_3869	AS175_2384	GLP15_1847	GL50581_3778	gb|CH991779:533809-534624	AS175_chr4:1043431-1044246	gb|contig57:25578-26402	gb|ACGJ01002908:6414+7229	125.71	268.29	168.46	370.78	97	97	99	96
Hypothetical protein	GL50803_3755	AS175_3174	GLP15_42	GL50581_500	gb|CH991761:219106-219687	AS175_chr5:148271-148852	gb|contig2:60177-60758	gb|ACGJ01000657:4575+5135	125.66	245.27	68.56	60.63	394	395	193	2128
Flagella associated protein	GL50803_41512	AS175_4305	GLP15_5068	GL50581_1489	gb|CH991767:491502-493445	AS175_chr5:2816114-2818057	gb|contig788:15710+17683	gb|ACGJ01002149:9414-11357	125.63	133.15	102.31	236.98	31	31		91
Hypothetical protein	GL50803_13133	AS175_268	GLP15_3231	GL50581_4421	gb|CH991769:608234-609814	AS175_chr1:618226-619806	gb|contig348:26841+28421	gb|ACGJ01002928:24048+25631	125.35	294.03	114.66	522.4	23	23	23	14
Ribosomal protein L3	GL50803_16525	AS175_3025	GLP15_2797	GL50581_348	gb|CH991801:71613+72752	AS175_chr4:2391242+2392381	gb|contig251:13508+14647	gb|ACGJ01000532:9459-10598	125.31	174.86	305.74	472.77	31	31	30	33
Axonemal p66.0	GL50803_114462	AS175_1308	GLP15_972	GL50581_769	gb|CH991780:29873-31531	AS175_chr3:280822-282480	gb|contig31:22304-23962	gb|ACGJ01000950:9261-10919	125.25	300.73	91.03	363.2	33	33	33	30
Hypothetical protein	GL50803_17154	AS175_3205	GLP15_4758	GL50581_2470	gb|CH991761:54638+55465	AS175_chr5:231160+231987	gb|contig704:52069+52896	gb|ACGJ01002319:14454+15281	125.15	191.23	90.16	154.21	287	287	448	3664
Kinase, NEK	GL50803_15049	AS175_3407	GLP15_2382	GL50581_3101	gb|CH991768:1295125-1297182	AS175_chr5:669135-671192	gb|contig137:76749-78806	gb|ACGJ01002558:7936+9996	124.96	88.54	74.11	78.21	8		9	8
Kinase, NAK	GL50803_12223	AS175_2898	GLP15_3416	GL50581_3414	gb|CH991793:98660-100588	AS175_chr4:2130400-2132328	gb|contig375:16545+18470	gb|ACGJ01002887:31774-33729	124.77	131.2	282.66	186.84	6	5	5	6
Hypothetical protein	GL50803_1979	AS175_1564	GLP15_1212	GL50581_4049	gb|CH991782:587096+587677	AS175_chr3:898704+899285	gb|contig38:18144-18725	gb|ACGJ01002918:55272+55853	124.21	243.12	268.53	363.98	44	44	44	2854
ATP-dependent RNA helicase	GL50803_13791	AS175_2690	GLP15_4026	GL50581_1629	gb|CH991779:1197337-1199214	AS175_chr4:1700404-1702281	gb|contig499:10386-12263	gb|ACGJ01002175:10109-11986	124.21	212.23	102.47	106.65	86	86	83
Hypothetical protein	GL50803_6464	AS175_2180	GLP15_4707	GL50581_3260	gb|CH991779:54204-57989	AS175_chr4:564088-567873	gb|contig698:113080+116874	gb|ACGJ01002726:94154+97939	124.09	171.29	73.11	168.07	46	46	44	42
Hypothetical protein	GL50803_12885	AS175_3096	GLP15_2680	GL50581_1781	gb|CH991764:25218+26414	AS175_chr4:2565405+2566601	gb|contig192:52939-54135	gb|ACGJ01002198:45221-46435	123.97	262.31	136.9	329.34	33	34	32	20
Hypothetical protein	GL50803_17367	AS175_2813	GLP15_4534	GL50581_2763	gb|CH991793:130622-131170	AS175_chr4:1953240-1953788	gb|contig684:15720-16259	gb|ACGJ01002401:8870-9409	123.93	319.7	73.93	93.91	58	58	57
Serine/Threonine-protein kinase pkwA, putative	GL50803_9173	AS175_4150	GLP15_2201	GL50581_874	gb|CH991767:1327136+1328263	AS175_chr5:2469122+2470249	gb|contig88:139620-140747	gb|ACGJ01001055:4763-5890	123.77	244.15	405.95	250.17	225	15	2	232
hypothetical protein	GL50803_7521	AS175_336	GLP15_133	GL50581_997	gb|CH991769:390670-391104	AS175_chr1:743186-743620	gb|contig5:81644+82084	gb|ACGJ01001296:19525+19986	123.66	184.15	75.26	115.16	10	9
Hypothetical protein	GL50803_15296	AS175_555	GLP15_2526	GL50581_4333	gb|CH991762:166028+167008	AS175_chr1:1237079+1238059	gb|contig173:51058+52038	gb|ACGJ01002926:1194-2174	123.33	250.27	97.22	128.11	184	183	183
CTP synthase	GL50803_17587	AS175_2298	GLP15_578	GL50581_99	gb|CH991779:325226-327088	AS175_chr4:835006-836868	gb|contig22:61184-63043	gb|ACGJ01000112:22709-24571	123.11	93.82	63.29	98.72	18	17	18
Hypothetical protein	GL50803_2750	AS175_724	GLP15_390	GL50581_105	gb|CH991763:1086520-1087068	AS175_chr2:210573-211121	gb|contig16:44176-44724	gb|ACGJ01000123:9956-10504	123.07	120.58	762.45	232.68	19	19	35	19
Dipeptidyl-peptidase I precursor	GL50803_14566	AS175_2335	GLP15_3781	GL50581_1260	gb|CH991779:404385+406010	AS175_chr4:914094+915719	gb|contig430:81024+82646	gb|ACGJ01001793:89-1702	123.06	216.64	105.3	452.11	105	107	105	82
Fibrillarin-like pre-rRNA processing protein Narcisi et al	GL50803_97219	AS175_4488	GLP15_1315	GL50581_3741	gb|CH991767:179182+180165	AS175_chr5:3201145+3202128	gb|contig39:68519-69502	gb|ACGJ01002906:963-1946	122.93	87.49	115.14	421.88	58	58	62	62
Hypothetical protein	GL50803_3095	AS175_1352	GLP15_1120	GL50581_4528	gb|CH991782:74672+75172	AS175_chr3:392337+392837	gb|contig34:14347-14877	gb|ACGJ01002930:25450+25980	122.81	201.57	99.9	69.76	125	3	137	1700
Amino acid transporter family	GL50803_7909	AS175_1679	GLP15_428	GL50581_3582	gb|CH991782:827762-829435	AS175_chr3:1139258-1140931	gb|contig18:14765-16438	gb|ACGJ01002895:29146-30810	122.8	132.9	31.99	51.44	25	25	25	24
Hypothetical protein	GL50803_137753	AS175_4577	GLP15_2808	GL50581_2191	gb|CH991771:21681+26042	AS175_contig3:21676+26037	gb|contig253:1905+6275	gb|ACGJ01002279:18105+22424	122.7	196.48	225.37	201.01	44	44	43	41
Copine I	GL50803_8903	AS175_141	GLP15_5199	GL50581_1282	gb|CH991769:820891-821655	AS175_chr1:342907-343671	gb|contig818:128148-128912	gb|ACGJ01001805:11874-12638	122.68	642.03	42.54	180.52	567	54	341	549
Hypothetical protein	GL50803_10569	AS175_219	GLP15_1979	GL50581_4473	gb|CH991769:500854-502371	AS175_chr1:510916-512433	gb|contig60:13775+15292	gb|ACGJ01002928:127768+129285	122.39	222.32	76.88	285.71	15	13	12	614
Hypothetical protein	GL50803_14868	AS175_3766	GLP15_4121	GL50581_4278	gb|CH991768:187010-188533	AS175_chr5:1542960-1544483	gb|contig523:40889+42403	gb|ACGJ01002924:96007-97521	121.97	203.55	154.99	239.27	9	9	9	9
Hypothetical protein	GL50803_4985	AS175_1847	GLP15_4216	GL50581_2027	gb|CH991767:1070302-1070730	AS175_chr3:1555527-1555955	gb|contig536:16044-16472	gb|ACGJ01002259:3725+4153	121.84	220.57	41.33	103.25	521		521	517
Hypothetical protein	GL50803_101278	AS175_4116	GLP15_1760	GL50581_693	gb|CH991767:1236104-1240096	AS175_chr5:2378130-2382122	gb|contig53:84809+88801	gb|ACGJ01000911:35727+39719	121.78	86.27	66.88	128.78	41	41	39	47
Plasma membrane calcium-transporting ATPase 2	GL50803_32658	AS175_4505	GLP15_1298	GL50581_4551	gb|CH991767:230060-233347	AS175_chr5:3251973-3255260	gb|contig39:16277+19564	gb|ACGJ01002931:16163+18940	121.31	150.99	74.92	120.06	57	57	57	59
Hypothetical protein	GL50803_11380	AS175_391	GLP15_1641	GL50581_4015	gb|CH991769:150885+152366	AS175_chr1:876029+877510	gb|contig50:14130-15605	gb|ACGJ01002917:133025+134476	121.05	135.82	192.62	457.7	94		104	106
Phosphatidylinositol-4-phosphate 5-kinase, putative	GL50803_14628	AS175_3481	GLP15_606	GL50581_649	gb|CH991768:889496+891202	AS175_chr5:838606+840312	gb|contig24:57625+59334	gb|ACGJ01000857:871-2580	120.76	230.26	135.22	373.98	277	1158	278	276
Preimplantation protein 3	GL50803_3417	AS175_2471	GLP15_3684	GL50581_2847	gb|CH991779:734834-735523	AS175_chr4:1244539-1245228	gb|contig416:2990+3679	gb|ACGJ01002423:4628-5317	120.58	209.93	84.29	212.76	102	91	90	56
CDC72	GL50803_5772	AS175_1724	GLP15_3456	GL50581_474	gb|CH991782:925956+927185	AS175_chr3:1237367+1238596	gb|contig377:64603+65832	gb|ACGJ01000635:72758+73987	120.51	221.36	80.27	135.09	16	16	16	16
Hypothetical protein	GL50803_8652	AS175_4611	GLP15_2606	GL50581_743	gb|CH991776:292938+294272	AS175_contig1:14012+15346	gb|contig185:26157-27515	gb|ACGJ01000930:24041-25381	120.41	323.09	33.63	69.27	35	35	34
Protein 21.1	GL50803_3147	AS175_783	GLP15_768	GL50581_2341	gb|CH991763:1246884+1248662	AS175_chr2:370836+372614	gb|contig27:16380-18158	gb|ACGJ01002301:2314+4095	120.16	64.83	196.56	142.61	14		14	9
Hypothetical protein	GL50803_3582	AS175_61	GLP15_3192	GL50581_277	gb|CH991767:1878554+1879639	AS175_chr1:158325+159410	gb|contig343:30647+31732	gb|ACGJ01000415:15942+17030	120.12	199.72	292.52	421.27	39	39	39	43
High cysteine membrane protein Group 5	GL50803_16716	AS175_2921	GLP15_4614	GS_ORF_171	gb|CH991767:808333-810357	AS175_chr5:2711462-2713423	gb|contig692:33438+35462	gb|ACGJ01002683:23368+25014	120.02	190.95	93.9	1736.95	13	75	16
Transglutaminase/protease, putative	GL50803_16817	AS175_4195	GLP15_3558	GL50581_4197	gb|CH991767:707776+709149	AS175_chr5:2610857+2612230	gb|contig393:27493-28866	gb|ACGJ01002923:48422+49795	120	80.7	167.08	216.75	55	55	50	53
Transcriptional repressor NOT4Hp, putative	GL50803_8427	AS175_3568	GLP15_4424	GL50581_2087	gb|CH991768:1080777+1081805	AS175_chr5:1029812+1030840	gb|contig632:9740+10768	gb|ACGJ01002272:9913+10938	119.89	164.99	209.16	126.54	26	26	27	618
Hypothetical protein	GL50803_17375	AS175_2949	GLP15_333	GL50581_3544	gb|CH991763:258106+259194	AS175_chr4:2225052+2226140	gb|contig12:87690+88778	gb|ACGJ01002894:8412-9500	119.87	209.46	53.09	307.45	30		30	31
Kinase, NEK-frag	GL50803_5489	AS175_1701	GLP15_450	GL50581_451	gb|CH991782:873207+874817	AS175_chr3:1184669+1186279	gb|contig18:60320+61930	gb|ACGJ01000635:21933+23543	119.73	188.22	212.32	168.95	20	19	20	20
Hypothetical protein	GL50803_29796	AS175_2901	GLP15_3413	GL50581_3417	gb|CH991793:103017+104111	AS175_chr4:2134757+2135851	gb|contig375:13022-14182	gb|ACGJ01002887:36140+37219	119.65	160.74	61.48	285.65	154	156	156	462
Hypothetical protein	GL50803_7240	AS175_614	GLP15_418	GL50581_717	gb|CH991762:285799+286791	AS175_chr1:1356745+1357737	gb|contig17:39222+40214	gb|ACGJ01000922:27045+28031	119.58	190.22	47.46	165.11	272	272	229	2034
Hypothetical protein	GL50803_8799	AS175_905	GLP15_2122	GL50581_792	gb|CH991763:1023048+1023989	AS175_chr2:627297+628238	gb|contig83:33653+34597	gb|ACGJ01001022:17116-18069	119.4	169.87	88.5	199.68	21	21	44
Chaperone protein DnaK HSP70	GL50803_14581	AS175_1673	GLP15_422	GL50581_3576	gb|CH991782:816822-818744	AS175_chr3:1128318-1130240	gb|contig18:3801-5750	gb|ACGJ01002895:18187-20136	119.4	202.71	240.93	147.65	28	28	10	276
Transducin	GL50803_14641	AS175_3964	GLP15_2446	GL50581_2561	gb|CH991767:1638158-1639795	AS175_chr5:1983151-1984788	gb|contig161:17177+18814	gb|ACGJ01002335:5426-7060	119.38	334.58	97.16	61.95	80	80	74	42
Hypothetical protein	GL50803_113723	AS175_1761	GLP15_3495	GL50581_3816	gb|CH991782:1001433+1002596	AS175_chr3:1312816+1313979	gb|contig377:140184+141347	gb|ACGJ01002910:44717+45880	119.37	139.37	230.46	299.63	33	33	9	19
Kinase, CAMK CAMKL	GL50803_17566	AS175_3103	GLP15_2672	GL50581_1774	gb|CH991764:42827+44758	AS175_chr4:2583013+2584944	gb|contig192:34592-36523	gb|ACGJ01002198:26892-28823	119.36	253.17	106.34	383.37	74	76	75	89
Hypothetical protein	GL50803_16162	AS175_3989	GLP15_3056	GL50581_2554	gb|CH991767:1689379-1689903	AS175_chr5:2034361-2034885	gb|contig315:7640+8164	gb|ACGJ01002334:12290-12814	119.32	136.18	66.14	106.44	20	20	16
Protein 21.1	GL50803_3760	AS175_2491	GLP15_1092	GL50581_1174	gb|CH991779:766407-767789	AS175_chr4:1276105-1277487	gb|contig33:49562+50944	gb|ACGJ01001597:5409+6782	119.03	186.5	72.76	208.45	14	14	12
Protein 21.1	GL50803_14434	AS175_1083	GLP15_1528	GL50581_1812	gb|CH991763:561036-562394	AS175_chr2:1022060-1023418	gb|contig45:152853+154211	gb|ACGJ01002209:6281-7639	118.76	124.5	188.49	304.41	14	14	14	28
Hypothetical protein	GL50803_7394	AS175_1729	GLP15_3461	GL50581_480	gb|CH991782:941304-942698	AS175_chr3:1252715-1254109	gb|contig377:79936-81339	gb|ACGJ01000635:88080-89486	118.4	136.08	76.89	61.13	13	1244	9	253
5'-AMP-activated protein kinase, beta-1 subunit	GL50803_101919	AS175_703	GLP15_2586	GL50581_3991	gb|CH991769:81369-82106	AS175_chr2:153739-154476	gb|contig184:79968-80705	gb|ACGJ01002917:78030-78767	118.39	106.06	39.88	290.86	118		138	4355
Clusterin associated protein 1, putative	GL50803_16707	AS175_379	GLP15_1655	GL50581_4002	gb|CH991769:123193+124488	AS175_chr1:848356+849651	gb|contig50:42041-43336	gb|ACGJ01002917:102898+104196	118.35	68.13	91.3	188.32	45	38	38	43
Hypothetical protein	GL50803_95693	AS175_1596	GLP15_2027	GL50581_4076	gb|CH991782:640480+641139	AS175_chr3:952071+952730	gb|contig67:19261+19920	gb|ACGJ01002919:39990-40649	118.17	110.92	190.88	310.84	165	165	174
Small glutamine-rich tetratricopeptide repeat-containing protein	GL50803_7287	AS175_2153	GLP15_4782	GL50581_1934	gb|CH991814:270162-271043	AS175_chr4:501541-502422	gb|contig707:80+961	gb|ACGJ01002231:9896+10777	117.88	74.76	93.18	93.52	16	18	16	16
Serine/threonine protein phosphatase 4	GL50803_2053	AS175_4564	GLP15_4098	GL50581_2177	gb|CH991771:4418+5338	AS175_contig3:4415+5335	gb|contig518:10865-11785	gb|ACGJ01002279:971+1891	117.54	160.88	127.11	232.17	64	64	78
Casein kinase II beta chain	GL50803_93671	AS175_2941	GLP15_325	GL50581_3552	gb|CH991763:248315-249010	AS175_chr4:2215261-2215956	gb|contig12:77891-78586	gb|ACGJ01002894:18535+19230	117.43	130.07	78.66	79.5	42	45	41	49
Protein 21.1	GL50803_11499	AS175_371	GLP15_1663	GL50581_3994	gb|CH991769:106730-107584	AS175_chr1:831895-832749	gb|contig50:58927+59781	gb|ACGJ01002917:86739-87563	117.16	64.06	294.8	50.4	28	28	28
Hypothetical protein	GL50803_16916	AS175_4450	GLP15_3033	GS_ORF_113	gb|CH991767:93435+98420	AS175_chr5:3115423+3120408	gb|contig307:49549-54528	gb|ACGJ01002215:15505+20334	116.62	96.24	69.58	303.95	13	13	14
Hypothetical protein	GL50803_2267	AS175_1377	GLP15_4811	GL50581_1250	gb|CH991782:134920+135627	AS175_chr3:452573+453280	gb|contig720:6741-7448	gb|ACGJ01001740:5243-5953	116.17	120.59	189.83	145.07	11	11	11	519
Topoisomerase II	GL50803_16795	AS175_3884	GLP15_3026	GL50581_3137	gb|CH991768:26617-28068	AS175_chr5:1810354-1811805	gb|contig307:37627+39078	gb|ACGJ01002568:34192+35463	116.02	183.71	87.99	139.49	9	9	9	258
26S protease regulatory subunit 7	GL50803_86683	AS175_4152	GLP15_2199	GL50581_872	gb|CH991767:1330991+1332523	AS175_chr5:2472977+2474509	gb|contig88:135362-136894	gb|ACGJ01001055:489-2021	115.85	178.12	74.37	255.51	36	42	42
Alpha mitochondrial protein peptidase like protein	GL50803_9478	AS175_456	GLP15_1958	GL50581_2609	gb|CH991769:283652+284869	AS175_chr1:1008704+1009921	gb|contig59:155460+156677	gb|ACGJ01002347:1322-2539	115.8	77.88	35.99	119.01	3	3	6
Sigma adaptin	GL50803_91198	AS175_2658	GLP15_623	GL50581_1906	gb|CH991779:1124669-1125112	AS175_chr4:1627674-1628117	gb|contig24:87476+87919	gb|ACGJ01002227:199-642	115.67	97.74	96.36	53.28	28		241
Kinase, NEK	GL50803_11311	AS175_2542	GLP15_3113	GL50581_3516	gb|CH991779:881615+882718	AS175_chr4:1391421+1392524	gb|contig335:61717-62820	gb|ACGJ01002893:25835-26938	115.43	162.28	155.34	295.47	50	49	49	50
Kinase, CMGC CDK	GL50803_15397	AS175_996	GLP15_4478	GL50581_1544	gb|CH991763:381808-382830	AS175_chr2:842939-843961	gb|contig647:23150+24172	gb|ACGJ01002165:14269+15291	115.3	241.17	158.28	347.23	129	129	30	119
	GL_UO_451	AS175_2678	GLP15_4412	GL50581_1927	gb|CH991779:1155366-1156079	AS175_chr4:1658371-1659084	gb|contig628:30124-30837	gb|ACGJ01002227:30836-31582	114.84	160.47	196.32	275.89	46	864	46	48
Protein 21.1	GL50803_9720	AS175_3453	GLP15_4742	GL50581_2695	gb|CH991768:821948+825022	AS175_chr5:771092+774166	gb|contig704:18657+21746	gb|ACGJ01002370:1826+4963	114.65	294.95	171.42	418.01	21	23	29
Uracil phosphoribosyltransferase	GL50803_6563	AS175_3301	GLP15_2392	GL50581_1116	gb|CH991776:105071+105706	AS175_chr5:419142+419777	gb|contig137:94956+95591	gb|ACGJ01001520:7075-7710	114.55	96.87	61.72	405.88	29	29	29	29
Protein 21.1	GL50803_10703	AS175_2723	GLP15_643	GL50581_1105	gb|CH991779:1258069-1259217	AS175_chr4:1761109-1762257	gb|contig24:123958-125169	gb|ACGJ01001509:20748+21896	114.32	232.66	154.01	144.19	53	53	53	40
Protein required for cell viability	GL50803_8782	AS175_3560	GLP15_745	GL50581_4516	gb|CH991768:1065104-1066813	AS175_chr5:1014152-1015858	gb|contig26:7545+9242	gb|ACGJ01002930:237+1931	114.18	127.49	53.84	54.59	40	40	40
Hypothetical protein	GL50803_9503	AS175_1180	GLP15_2987	GL50581_3881	gb|CH991763:120861-121784	AS175_chr2:1292331-1293254	gb|contig305:77207-78247	gb|ACGJ01002913:29552-30475	114.02	166.73	70.39	132.34	66	66	66	69
Kinase, CMGC CDK	GL50803_8037	AS175_4544	GLP15_244	GL50581_1980	gb|CH991761:288454+289380	AS175_contig6:21702+22628	gb|contig9:105927+106853	gb|ACGJ01002248:20202+21128	113.74	239.71	118.89	475.75	15		16	72
Glutamate-rich WD-repeat protein	GL50803_14174	AS175_938	GLP15_4844	GL50581_1708	gb|CH991763:726491+728086	AS175_chr2:696063+697658	gb|contig733:35860-37455	gb|ACGJ01002193:22226+23821	113.73	48.26	69.73	54.19	50	48	56
Phosphatidate cytidylyltransferase	GL50803_16906	AS175_1243	GLP15_4824	GL50581_2649	gb|CH991771:74603+75733	AS175_chr3:83955+85085	gb|contig728:7755-8885	gb|ACGJ01002352:7163-8293	113.45	84.87	342.66	136.29	12	16	15
Protein 21.1	GL50803_23492	AS175_3785	GLP15_4102	GL50581_1458	gb|CH991768:224828-227059	AS175_chr5:1580778-1583009	gb|contig523:2344+4575	gb|ACGJ01002106:32054-34219	113.24	95.24	89.39	134.76	27	27	27	4596
Hypothetical protein	GL50803_22543	AS175_162	GLP15_5221	GL50581_2758	gb|CH991769:868506+872438	AS175_chr1:390522+394454	gb|contig818:176024+179956	gb|ACGJ01002397:6802+10758	113.06	112.24	72.16	206.92	83	83	84	83
Hypothetical protein	GL50803_15193	AS175_2405	GLP15_3832	GL50581_2599	gb|CH991779:580361-581263	AS175_chr4:1089948-1090850	gb|contig453:12338-13240	gb|ACGJ01002343:9101-10003	113.03	190.08	97.54	263.31	6		6
Hypothetical protein	GL50803_10162	AS175_1807	GLP15_3893	GL50581_1673	gb|CH991782:1145227-1146813	AS175_chr3:1456585-1458171	gb|contig461:35930+37549	gb|ACGJ01002186:2480-4042	113	87.49	68.17	143.84	50	47	64	47
Kinase, NEK	GL50803_8856	AS175_132	GLP15_5190	GL50581_2264	gb|CH991769:800071-801744	AS175_chr1:322087-323760	gb|contig818:107269-108939	gb|ACGJ01002287:573-2222	112.58	165.43	82.59	115.17	2	2	2
Hypothetical protein	GL50803_15130	AS175_2744	GLP15_666	GL50581_933	gb|CH991779:1302244-1302654	AS175_chr4:1805224-1805634	gb|contig24:160980-161390	gb|ACGJ01001179:10914-11324	112.51	441.29	32.46	116.61	375	965	378
hypothetical protein	GL50803_13699	AS175_2943	GLP15_327	GL50581_3550	gb|CH991763:250978+251493	AS175_chr4:2217924+2218439	gb|contig12:80547+81062	gb|ACGJ01002894:16065-16580	112.19	180.21	181.67	71.8	55	55	56	55
Isoleucyl-tRNA synthetase	GL50803_104173	AS175_3014	GLP15_3581	GL50581_359	gb|CH991801:51576+55073	AS175_chr4:2371205+2374702	gb|contig396:3519-7016	gb|ACGJ01000532:27153-30650	112.09	112.18	123.24	74.49	23	23	25	48
hypothetical protein	GL50803_12147	AS175_1435	GLP15_4381	GL50581_2960	gb|CH991782:258143+259078	AS175_chr3:574996+575931	gb|contig621:3091-4026	gb|ACGJ01002471:9959-10894	111.91	207.18	24.91	15.97	320		797	302
Alanyl-tRNA synthetase	GL50803_96460	AS175_2617	GLP15_1039	GL50581_4312	gb|CH991779:1038355-1041264	AS175_chr4:1548306-1551215	gb|contig32:95985+98894	gb|ACGJ01002925:54546+57455	111.83	81.82	72.1	76.15	9	9	9	10
hypothetical protein	GL50803_9899	AS175_2636	GLP15_1020	GL50581_4293	gb|CH991779:1079285-1080871	AS175_chr4:1582320-1583906	gb|contig32:65982+67568	gb|ACGJ01002925:27757+29343	111.75	133.3	74.95	112.44	19	19	17	10
Hypothetical protein	GL50803_16615	AS175_1165	GLP15_2969	GL50581_3861	gb|CH991763:92747-94354	AS175_chr2:1264217-1265824	gb|contig305:49109-50716	gb|ACGJ01002913:1578-3212	111.75	79.89	32.87	86.75	101		513	623
Dynein heavy chain	GL50803_17243	AS175_1398	GLP15_936	GL50581_2424	gb|CH991782:169631+173833	AS175_chr3:487278+491480	gb|contig30:114246-118394	gb|ACGJ01002314:1029-5156	111.64	43.71	89.91	73.45	2112	1886	2137
RNA polymerase I subunit A43	GL50803_17422	AS175_2745	GLP15_667	GL50581_934	gb|CH991779:1302721+1303410	AS175_chr4:1805701+1806390	gb|contig24:161457+162146	gb|ACGJ01001179:11388+12101	111.52	297.51	104.91	86.39	198	195	195	191
Bet3-like protein	GL50803_8003	AS175_1070	GLP15_2733	GL50581_981	gb|CH991763:533402+533902	AS175_chr2:994431+994931	gb|contig225:9102-9602	gb|ACGJ01001265:3082+3582	111.41	145.97	63.33	163.73	116	250	20
Rho GAP, putative	GL50803_13550	AS175_2565	GLP15_3090	GL50581_1429	gb|CH991779:929297+929866	AS175_chr4:1439085+1439654	gb|contig335:14589-15158	gb|ACGJ01002085:13774-14343	111	376.4	37.21	53.82	195	195	225
Kinase, NEK-like	GL50803_15035	AS175_2039	GLP15_2335	GL50581_1534	gb|CH991814:504064-505590	AS175_chr4:222110-223636	gb|contig126:84371-85897	gb|ACGJ01002162:85915-87492	111	184.7	153.71	239.25	23	23	24	3884
GA binding protein beta-1 chain	GL50803_6259	AS175_2358	GLP15_3805	GL50581_579	gb|CH991779:468403-469065	AS175_chr4:978052-978714	gb|contig430:139289-139951	gb|ACGJ01000736:19649-20311	110.99	70.43	112.36	90.96	27	1427	26	27
Kinase, CMGC CDKL	GL50803_96616	AS175_3190	GLP15_3528	GL50581_224	gb|CH991761:20575-22203	AS175_chr5:197112-198740	gb|contig380:17402+19030	gb|ACGJ01000362:1615-3252	110.92	196.02	79.82	193.67	24	24	24	16
Hypothetical protein	GL50803_7538	AS175_4582	GLP15_2814	GL50581_3030	gb|CH991771:35457+35771	AS175_contig3:35452+35766	gb|contig253:15698+16012	gb|ACGJ01002494:577-867	110.87	140.74	39.72	14.04	154
Hypothetical protein	GL50803_9916	AS175_2626	GLP15_1030	GL50581_4303	gb|CH991779:1064111-1064752	AS175_chr4:1567146-1567787	gb|contig32:82109+82750	gb|ACGJ01002925:43682+44323	110.84	187.36	168.29	775.31	121	121	356
Hypothetical protein	GL50803_13413	AS175_3973	GLP15_3074	GL50581_552	gb|CH991767:1660251+1660802	AS175_chr5:2005236+2005787	gb|contig315:36794-37345	gb|ACGJ01000696:15867+16418	110.68	193.02	143.56	440.67	38	36	83	290
hypothetical protein	GL50803_14275	AS175_3916	GLP15_3739	GL50581_517	gb|CH991817:25319-26212	AS175_chr5:1882087-1882980	gb|contig430:10929-11822	gb|ACGJ01000668:12922-13815	110.67	239.6	129.51	382.39	50	50	50	27
Serpin 1	GL50803_4653	AS175_247	GLP15_5037	GL50581_4443	gb|CH991769:556525+557580	AS175_chr1:566549+567604	gb|contig780:40838+41893	gb|ACGJ01002928:72811-73869	110.52	92.71	194.57	154.91	20	20	20	23
RNA polymerase II subunit Rpb11	GL50803_3036	AS175_1014	GLP15_3361	GL50581_2077	gb|CH991763:433668-434063	AS175_chr2:894776-895171	gb|contig371:67159-67554	gb|ACGJ01002266:19749-20144	110.36	182.55	157.7	62.97	100	99	80	70
Nucleolar GTPase	GL50803_16498	AS175_2050	GLP15_3870	GL50581_1147	gb|CH991814:23450-25075	AS175_chr4:254917-256542	gb|contig457:64960+66585	gb|ACGJ01001574:10229-11854	110.3	79.07	23.99	118.71	28	28	168
Alanyl dipeptidyl peptidase	GL50803_6148	AS175_168	GLP15_8	GL50581_2060	gb|CH991769:883332-885578	AS175_chr1:405327-407612	gb|contig1:24055+26265	gb|ACGJ01002264:13759+16044	110.23	179.1	133.9	185.91	27	27	27	340
Hypothetical protein	GL50803_16940	AS175_1582	GLP15_2719	GL50581_666	gb|CH991782:610630-611565	AS175_chr3:922222-923157	gb|contig214:3291-4229	gb|ACGJ01000870:3337-4275	110.03	140.78	42.64	179.81	102	102	106	99
Eukaryotic translation initiation factor 3 subunit 2	GL50803_13661	AS175_4368	GLP15_840	GL50581_3838	gb|CH991767:391820+392872	AS175_chr5:2917265+2918317	gb|contig28:39966-41018	gb|ACGJ01002911:36080-37132	110.02	310.77	57.43	176.79	150	42	151
Kinase, NEK	GL50803_15953	AS175_912	GLP15_2130	GL50581_785	gb|CH991763:1032792-1036145	AS175_chr2:637041-640394	gb|contig83:43149-46502	gb|ACGJ01001022:5497+8850	109.89	81.77	107.7	133.16	12	12	14	20
L-asparaginase	GL50803_14547	AS175_4300	GLP15_5073	GL50581_1484	gb|CH991767:485418+486560	AS175_chr5:2810030+2811172	gb|contig788:22626-23768	gb|ACGJ01002149:3372+4514	109.8	70.18	46.31	197.86	10	10	10	11
DNA-directed RNA polymerase subunit D	GL50803_10055	AS175_4425	GLP15_1355	GL50581_1872	gb|CH991767:39476-40528	AS175_chr5:3061494-3062546	gb|contig40:6836+7888	gb|ACGJ01002214:18144-19196	109.74	112.32	69.41	120.51	10	10	20	14
Hypothetical protein	GL50803_16663	AS175_2255	GLP15_2876	GL50581_606	gb|CH991779:245827-246666	AS175_chr4:755682-756521	gb|contig272:43701-44543	gb|ACGJ01000782:12698-13540	109.45	245.37	190.39	591.2	20	20	19	18
ERP3	GL50803_15204	AS175_2524	GLP15_882	GL50581_1313	gb|CH991779:838905-839525	AS175_chr4:1348723-1349343	gb|contig29:24158+24694	gb|ACGJ01001902:23131+23751	109.43	176.13	130.09	305.29	100		100	535
Hypothetical protein	GL50803_15834	AS175_4359	GLP15_852	GL50581_3478	gb|CH991767:375903+376715	AS175_chr5:2901384+2902196	gb|contig28:62748-63560	gb|ACGJ01002891:25960+26772	109.04	138.9	78.38	384.02	16	16	16
Hypothetical protein	GL50803_14621	AS175_494	GLP15_3386	GL50581_3375	gb|CH991762:35110+35862	AS175_chr1:1106265+1107017	gb|contig371:125688-126440	gb|ACGJ01002881:6424-7197	109.04	123.48	368.55	213.58	14	14	14
DEAD box RNA helicase Vasa	GL50803_34684	AS175_3239	GLP15_3910	GL50581_3622	gb|CH991776:21916+23994	AS175_chr5:291085+293163	gb|contig463:20951-22942	gb|ACGJ01002900:4220+6196	108.83	124.66	197.88	112.14	16		16	17
Hypothetical protein	GL50803_15446	AS175_2794	GLP15_4067	GL50581_1395	gb|CH991779:1400620-1401636	AS175_chr4:1903595-1904611	gb|contig505:23868+24884	gb|ACGJ01002054:2628+3647	108.78	135.84	48.97	86.81	5293		107	105
Hypothetical protein	GL50803_94143	AS175_280	GLP15_3217	GL50581_4407	gb|CH991769:624135-624554	AS175_chr1:634127-634546	gb|contig348:12073+12492	gb|ACGJ01002928:9448+9786	108.75	54.18	44.16	4.55	56	1137	54	1012
Uridine kinase	GL50803_8217	AS175_1335	GLP15_2004	GL50581_1634	gb|CH991782:28799+30547	AS175_chr3:346229+347977	gb|contig65:7715+9463	gb|ACGJ01002182:3951+5699	108.67	166.18	109.33	246.18	55	55	66	49
Hypothetical protein	GL50803_10879	AS175_1881	GLP15_4951	GL50581_1556	gb|CH991767:949745-952204	AS175_chr3:1628465-1630924	gb|contig760:49639+52161	gb|ACGJ01002166:13718-16216	108.53	125.41	49.71	55.72	210	416	212
Translation initiation factor 6	GL50803_14606	AS175_1067	GLP15_2736	GL50581_978	gb|CH991763:531138+531878	AS175_chr2:992167+992907	gb|contig225:11131-11871	gb|ACGJ01001265:815+1555	108.41	96.92	128.48	306.3	13	13	14	16
Hypothetical protein	GL50803_11034	AS175_1649	GLP15_2084	GL50581_4121	gb|CH991782:762866-763537	AS175_chr3:1074432-1075103	gb|contig78:77924-78607	gb|ACGJ01002920:78523-79203	108.31	158.85	153.22	230.62	44	44	32	9193
Hypothetical protein	GL50803_11866	AS175_86	GLP15_5139	GL50581_1024	gb|CH991769:694820-695290	AS175_chr1:216846-217316	gb|contig818:668-1138	gb|ACGJ01001336:12354+12824	108.18	128.49	54.62	222.89	38
Hypothetical protein	GL50803_114546	AS175_4645	GLP15_3504	GL50581_1215	gb|CH991762:431006-432031	AS175_contig5:28824-29849	gb|contig379:3416+4441	gb|ACGJ01001651:25038-26066	108.08	209.05	75.92	180.98	75	75	90	51
Hypothetical protein	GL50803_16658	AS175_2634	GLP15_1022	GL50581_4295	gb|CH991779:1076754+1078382	AS175_chr4:1579789+1581417	gb|contig32:68480-70099	gb|ACGJ01002925:30252-31874	108.03	108.05	75.03	167.95	11	11	11	14
Hypothetical protein	GL50803_11149	AS175_3080	GLP15_1488	GL50581_3707	gb|CH991764:133291+134160	AS175_chr4:2523340+2524209	gb|contig45:45881+46696	gb|ACGJ01002904:30679+31497	107.97	240.35	99.22	29.29	24	751	73
hypothetical protein	GL50803_4689	AS175_2946	GLP15_330	GL50581_3547	gb|CH991763:256036+256689	AS175_chr4:2222982+2223635	gb|contig12:85608+86258	gb|ACGJ01002894:10912-11565	107.94	169.67	56.21	199.67	28	35	42	31
Hypothetical protein	GL50803_12942	AS175_3637	GLP15_3701	GL50581_2260	gb|CH991768:491568+492005	AS175_chr5:1199189+1199626	gb|contig421:20948+21385	gb|ACGJ01002286:20679+21116	107.49	185.38	46.8	139.35	382	382	382
WD-40 repeat protein	GL50803_16264	AS175_3259	GLP15_2424	GL50581_1387	gb|CH991776:59983-63108	AS175_chr5:329145-332270	gb|contig158:13943-17068	gb|ACGJ01002013:6666-9782	107.17	62.26	42.04	40.86	10	10	26	9
Hypothetical protein	GL50803_88888	AS175_4226	GLP15_3167	GL50581_4230	gb|CH991767:760136+761314	AS175_chr5:2663210+2664388	gb|contig342:24922+26097	gb|ACGJ01002923:104632+105795	106.95	318.23	72.87	200.24	38	38	38	184
Replication factor C, subunit 4	GL50803_14095	AS175_2936	GLP15_320	GL50581_3556	gb|CH991763:242534+243502	AS175_chr4:2209480+2210448	gb|contig12:72098+73066	gb|ACGJ01002894:23990-24958	106.54	172.14	69.98	62.47	40	40	41
Hypothetical protein	GL50803_6377	AS175_3616	GLP15_4656	GL50581_1750	gb|CH991768:1184697-1187165	AS175_chr5:1133710-1136178	gb|contig696:99847-102315	gb|ACGJ01002197:10103+12571	106.4	145.67	187.89	229.53	80	2364	83	2413
Hypothetical protein	GL50803_13467	AS175_580	GLP15_716	GL50581_2517	gb|CH991762:218786+219718	AS175_chr1:1289773+1290705	gb|contig25:62844+63776	gb|ACGJ01002331:1792+2724	106.37	283.61	293.51	248.61	6	122	375	806
Hydrolase, putative	GL50803_12220	AS175_2897	GLP15_3417	GL50581_3413	gb|CH991793:97956+98642	AS175_chr4:2129696+2130382	gb|contig375:18488-19174	gb|ACGJ01002887:31079+31762	106.34	238.28	112.79	124.3	3	158	8	166
Hypothetical protein	GL50803_7139	AS175_1460	GLP15_1864	GL50581_1961	gb|CH991782:335144+335932	AS175_chr3:647861+648649	gb|contig57:67967+68755	gb|ACGJ01002244:5876+6664	106.25	159.33	69.93	104.54	71	397	80	1675
Hypothetical protein	GL50803_9036	AS175_3278	GLP15_1167	GL50581_1344	gb|CH991776:339847+341004	AS175_chr5:372002+373159	gb|contig36:25514-26671	gb|ACGJ01001936:10635+11792	105.96	233.37	81.47	175.32	1100	89	87	80
5' nucleotidase family protein	GL50803_3983	AS175_2069	GLP15_3850	GL50581_1167	gb|CH991814:66130+67929	AS175_chr4:297595+299394	gb|contig457:21932-23728	gb|ACGJ01001574:52861+54654	105.9	234.28	95.75	73.42	171	171	174
Transducin	GL50803_113971	AS175_2288	GLP15_568	GL50581_89	gb|CH991779:310541+311986	AS175_chr4:820321+821766	gb|contig22:46628+48112	gb|ACGJ01000112:8047+9492	105.89	129.9	63.07	246.68	13		10
Hypothetical protein	GL50803_8770	AS175_3553	GLP15_752	GL50581_2689	gb|CH991768:1050477-1051253	AS175_chr5:999526-1000302	gb|contig26:23066+23842	gb|ACGJ01002367:383-1159	105.29	215.31	112.33	102.37	407	407	408	13
26S protease regulatory subunit 6A	GL50803_4365	AS175_3987	GLP15_3058	GL50581_2552	gb|CH991767:1685117+1686622	AS175_chr5:2030099+2031604	gb|contig315:10920-12425	gb|ACGJ01002334:8119+9624	105.28	175.08	141.27	137.06	133	133	132	85
ATP-dependent RNA helicase-like protein	GL50803_15048	AS175_3408	GLP15_2383	GL50581_3100	gb|CH991768:1297275-1299245	AS175_chr5:671285-673255	gb|contig137:78906-80873	gb|ACGJ01002558:5867+7840	104.76	59.19	65.95	114.08	15	15	15	14
Importin beta-3 subunit	GL50803_15106	AS175_4419	GLP15_1361	GL50581_1866	gb|CH991767:29340+32795	AS175_chr5:3051358+3054813	gb|contig40:14579-18034	gb|ACGJ01002214:8018+11473	104.67	158.63	132.56	73.05	48	48	47
HesB domain-containing protein	GL50803_14821	AS175_151	GLP15_5209	GL50581_1292	gb|CH991769:853231+853626	AS175_chr1:375247+375642	gb|contig818:160726+161121	gb|ACGJ01001805:44523+44918	104.54	150.6	48.66	112.86	237	498	484
Dynein light chain	GL50803_13575	AS175_3041	GLP15_1440	GL50581_72	gb|CH991801:117457+117780	AS175_chr4:2435551+2435874	gb|contig43:22173+22496	gb|ACGJ01000111:18826+19149	104.31	114.88	140.1	797.86	30	572	52	54
Hypothetical protein	GL50803_24528	AS175_2540	GLP15_3115	GL50581_3518	gb|CH991779:879871-881085	AS175_chr4:1389677-1390891	gb|contig335:63344+64558	gb|ACGJ01002893:27470+28684	104.05	167.16	75.54	167.6	41	43	43	44
Hypothetical protein	GL50803_13694	AS175_673	GLP15_2556	GL50581_3960	gb|CH991769:11123-11842	AS175_chr2:83508-84227	gb|contig184:9937-10656	gb|ACGJ01002917:8914-9633	103.65	102.47	282.22	260.77	97		83	76
Phosphomannomutase-2	GL50803_11448	AS175_3727	GLP15_547	GL50581_2216	gb|CH991768:715633-717216	AS175_chr5:1423126-1424709	gb|contig21:36945-38525	gb|ACGJ01002282:3574+5097	103.46	496.52	260.23	688.07	85	9	313	389
Kinase, NEK	GL50803_17231	AS175_1357	GLP15_1115	GL50581_4533	gb|CH991782:80392-83412	AS175_chr3:398057-401077	gb|contig34:6112+9132	gb|ACGJ01002930:32312-34198	103.45	110.25	43.19	133.67	20	20	29	767
Hypothetical protein	GL50803_10315	AS175_1581	GLP15_2718	GL50581_665	gb|CH991782:609861+610529	AS175_chr3:921453+922121	gb|contig214:2518+3186	gb|ACGJ01000870:2571+3239	103.41	234.76	228.73	387.39	89	89	93	2293
U2 small nuclear ribonucleoprotein A', putative	GL50803_7296	AS175_2155	GLP15_3656	GL50581_1931	gb|CH991814:274806-275363	AS175_chr4:506185-506742	gb|contig411:4936-5493	gb|ACGJ01002231:252-809	103.4	113.97	84.3	43.03	17	17	17	18
Protein 21.1	GL50803_6081	AS175_2855	GLP15_4926	GL50581_760	gb|CH991793:198698-202273	AS175_chr4:2021303-2024878	gb|contig754:22636+26211	gb|ACGJ01000948:30630+34199	103.25	116.58	95.75	83.23	10	9	10
Hypothetical protein	GL50803_1909	AS175_4286	GLP15_4977	GL50581_2816	gb|CH991767:875033-875698	AS175_chr5:2777993-2778658	gb|contig761:19123-19788	gb|ACGJ01002414:19145-19810	103.25	270.71	167.54	269.58		213	17
Amino acid transporter system N2, putative	GL50803_14168	AS175_259	GLP15_3240	GL50581_4430	gb|CH991769:584922+586211	AS175_chr1:594917+596206	gb|contig348:50445-51734	gb|ACGJ01002928:47676-48965	103.18	80.84	67.8	97.99	41	41	43	16
Hypothetical protein	GL50803_8243	AS175_509	GLP15_206	GL50581_3167	gb|CH991762:65455-67479	AS175_chr1:1136588-1138612	gb|contig9:22363-24387	gb|ACGJ01002599:476+2500	103.16	161.14	110.99	50.35	70		70
Phosphatase	GL50803_14404	AS175_382	GLP15_1651	GL50581_4005	gb|CH991769:131061+132218	AS175_chr1:856205+857362	gb|contig50:34281-35477	gb|ACGJ01002917:113331+114488	103.04	130.57	74.5	297.86	48	48	57	711
hypothetical protein	GL50803_14318	AS175_2273	GLP15_556	GL50581_1883	gb|CH991779:280924+281679	AS175_chr4:790742+791497	gb|contig22:21066+21863	gb|ACGJ01002218:7945-8640	103.01	120.41	158.63	194.08	32	5782	31	6348
Peptide methionine sulfoxide reductase msrB	GL50803_5180	AS175_4010	GLP15_2162	GL50581_3084	gb|CH991767:1396044-1396520	AS175_chr5:2095654-2096130	gb|contig88:70000+70476	gb|ACGJ01002540:6324-6800	102.9	61.17	68.23	93.83	5		4	24
Hypothetical protein	GL50803_13143	AS175_2441	GLP15_3928	GL50581_3147	gb|CH991779:681113-681880	AS175_chr4:1190865-1191632	gb|contig467:27016-27783	gb|ACGJ01002589:5149+5916	102.89	149.47	69.42	111.72	66	66	66	58
Spindle pole protein, putative	GL50803_24122	AS175_2764	GLP15_4221	GL50581_853	gb|CH991779:1334143-1336014	AS175_chr4:1837121-1838992	gb|contig539:1668+3539	gb|ACGJ01001044:9582-11453	102.64	193.66	94.85	219.63	37	39	35	42
Hypothetical protein	GL50803_2833	AS175_3154	GLP15_23	GL50581_2751	gb|CH991761:182463+183185	AS175_chr5:111680+112402	gb|contig2:31222+31944	gb|ACGJ01002395:3021-3743	102.55	124.92	33.21	111.49	418	418	476
Hypothetical protein	GL50803_11956	AS175_2323	GLP15_88	GL50581_328	gb|CH991779:379173-379484	AS175_chr4:888894-889205	gb|contig4:44806-45117	gb|ACGJ01000491:12455+12766	102.55	337.11	104.59	100.58	167	403	100
Hypothetical protein	GL50803_12105	AS175_2016	GLP15_2311	GL50581_1510	gb|CH991814:458066-459931	AS175_chr4:176113-177978	gb|contig126:38400-40265	gb|ACGJ01002162:40025-41890	102.35	150.28	50.47	65.92	24	13	27	90
Histidinol-phosphatase, putative	GL50803_13941	AS175_4061	GLP15_2250	GL50581_57	gb|CH991767:1518962-1519957	AS175_chr5:2218554-2219549	gb|contig107:66323+67312	gb|ACGJ01000089:62609+63559	102.35	46.96	5.22	43.96	3			43
26S proteasome non-ATPase regulatory subunit 7	GL50803_7896	AS175_3928	GLP15_3752	GL50581_530	gb|CH991817:46595-47455	AS175_chr5:1903362-1904222	gb|contig430:32166-33026	gb|ACGJ01000668:33941-34801	102.28	219.39	202.45	238.37	26	26	26	30
LEK1	GL50803_86761	AS175_3320	GLP15_3437	GL50581_1130	gb|CH991776:183268-185418	AS175_chr5:497250-499400	gb|contig377:14813+16963	gb|ACGJ01001563:22425-24470	102.26	147.82	66.15	188.97	8	8	4	12
Hypothetical protein	GL50803_9359	AS175_2370	GLP15_3271	GL50581_586	gb|CH991779:497678+498622	AS175_chr4:1007300+1008244	gb|contig351:6576+7520	gb|ACGJ01000736:35785-36750	102.25	101.21	123.36	122.54	52	54	48	25
Protein 21.1	GL50803_24009	AS175_1403	GLP15_931	GL50581_192	gb|CH991782:177740-179047	AS175_chr3:495387-496694	gb|contig30:108993+110300	gb|ACGJ01000263:24679+25986	102.16	189.29	448	143.49	126	126	27
Ubiquitin carboxyl-terminal hydrolase 14	GL50803_8189	AS175_1372	GLP15_1372	GL50581_1255	gb|CH991782:110820+112199	AS175_chr3:428482+429861	gb|contig41:36623-38002	gb|ACGJ01001740:27284-28663	101.98	163.55	64.01	162.1	55		55
Hypothetical protein	GL50803_14100	AS175_4107	GLP15_1769	GL50581_702	gb|CH991767:1219552-1220763	AS175_chr5:2361579-2362790	gb|contig53:104085+105296	gb|ACGJ01000911:54988+56205	101.86	211.1	30.23	230.36	110	110	614	10
Hypothetical protein	GL50803_40007	AS175_2572	GLP15_3083	GL50581_1422	gb|CH991779:936525+937247	AS175_chr4:1446313+1447035	gb|contig335:7169-7891	gb|ACGJ01002085:6387-7181	101.84	119.49	88.65	50.85	3939		446
Gamma tubulin	GL50803_114218	AS175_669	GLP15_2552	GL50581_3956	gb|CH991769:3929+5404	AS175_chr2:76317+77792	gb|contig184:2809+4227	gb|ACGJ01002917:1866+3284	101.63	192.43	107.82	198.96	33	33	33
Hypothetical protein	GL50803_4257	AS175_428	GLP15_1928	GL50581_3313	gb|CH991769:242354+244732	AS175_chr1:967407+969785	gb|contig59:114201+116579	gb|ACGJ01002748:35597-37975	101.6	61.17	63.92	63.89	3	2833	3	101
NADPH oxidoreductase, putative	GL50803_17151	AS175_3214	GLP15_4768	GL50581_2479	gb|CH991761:69772-70278	AS175_chr5:246294-246800	gb|contig704:67192-67698	gb|ACGJ01002319:29577-30083	101.48	75.57	349.92	111.11	19	7476	22	7095
ATP-binding protein	GL50803_15164	AS175_2208	GLP15_4674	GL50581_3229	gb|CH991779:149173+150282	AS175_chr4:659045+660154	gb|contig698:19724-20833	gb|ACGJ01002726:5668-6777	101.48	172.62	75.31	78.02	36	36	40
Protein 21.1	GL50803_17046	AS175_4651	GLP15_1705	GL50581_3912	gb|CH991769:657126-659168	AS175_contig7:8873-10915	gb|contig52:68529-70571	gb|ACGJ01002914:18982+21024	101.15	99.57	73.49	147.9	36	36	37	38
Hypothetical protein	GL50803_14362	AS175_3326	GLP15_4882	GL50581_1136	gb|CH991776:192587+193717	AS175_chr5:506569+507699	gb|contig751:1615+2739	gb|ACGJ01001563:31773+32897	101.15	116.5	73	80.92	54	54	54
Tubulin tyrosine ligase	GL50803_14498	AS175_2426	GLP15_4628	GL50581_2411	gb|CH991779:625224+626435	AS175_chr4:1134805+1136016	gb|contig696:17231-18442	gb|ACGJ01002311:32664+33875	100.95	266.47	64.92	231.09	162	353	167	159
Hypothetical protein	GL50803_15310	AS175_3805	GLP15_509	GL50581_3356	gb|CH991768:274702+276903	AS175_chr5:1630523+1632724	gb|contig20:13548+15749	gb|ACGJ01002858:24249+26441	100.72	71.38	60.18	26.23	8	8	8	16
ABC transporter family protein	GL50803_16575	AS175_3395	GLP15_2369	GL50581_2335	gb|CH991768:1271278+1274535	AS175_chr5:645288+648545	gb|contig137:52601+55846	gb|ACGJ01002298:25624+28854	100.58	126.53	118.48	126.01	40	40	40	40
Hypothetical protein	GL50803_104982	AS175_1557	GLP15_1219	GL50581_4043	gb|CH991782:565728-566069	AS175_chr3:877374-877715	gb|contig38:28068+28409	gb|ACGJ01002918:49640-49981	100.56	332.93	68.5	61.18	224	224	207
Kinase, NEK	GL50803_16824	AS175_2038	GLP15_2334	GL50581_1533	gb|CH991814:501557+504028	AS175_chr4:219603+222074	gb|contig126:81863+84334	gb|ACGJ01002162:83406+85877	100.34	136.41	135.53	374.72	15	19	19	18
Hypothetical protein	GL50803_16812	AS175_4202	GLP15_3551	GL50581_4204	gb|CH991767:716836+717858	AS175_chr5:2619917+2620939	gb|contig393:18788-19810	gb|ACGJ01002923:57384+58406	100.27	77.51	49.08	179.02	56	56	56
Kinase, NEK	GL50803_91220	AS175_2676	GLP15_4410	GL50581_1925	gb|CH991779:1151157-1154591	AS175_chr4:1654162-1657596	gb|contig628:25915-29349	gb|ACGJ01002227:26620-30048	100.16	169.95	267.61	199.56	9	9	9	3386
Kinase, CMGC CK2	GL50803_27520	AS175_1251	GLP15_3335	GL50581_3599	gb|CH991771:89313-90671	AS175_chr3:98659-100017	gb|contig371:5134+6492	gb|ACGJ01002896:20373+21752	99.94	190.13	65.52	211.89	129		127	124
Kinesin-1	GL50803_13825	AS175_1930	GLP15_3343	GL50581_3851	gb|CH991767:586787+589726	AS175_chr3:1769925+1772864	gb|contig371:23881+26820	gb|ACGJ01002912:10938+13907	99.57	177.59	80.46	83.02	10	11	12	5513
Protein kinase, putative	GL50803_16454	AS175_786	GLP15_765	GL50581_2345	gb|CH991763:1252679+1254841	AS175_chr2:376631+378793	gb|contig27:10186-12375	gb|ACGJ01002301:8106+10286	99.33	85.94	88.62	111.15	11	11	11	10
Hypothetical protein	GL50803_8892	AS175_2512	GLP15_1070	GL50581_1090	gb|CH991779:814643+816049	AS175_chr4:1324294+1325700	gb|contig33:4868-6241	gb|ACGJ01001476:32388+33794	98.8	172.24	133.62	70.33	20		54
Hypothetical protein	GL50803_4789	AS175_3990	GLP15_3055	GL50581_2555	gb|CH991767:1690030+1691688	AS175_chr5:2035012+2036670	gb|contig315:5859-7514	gb|ACGJ01002334:12929+14593	98.61	92.34	87.84	219.43	9	12	11	9
Hypothetical protein	GL50803_10881	AS175_1883	GLP15_4949	GL50581_1558	gb|CH991767:953904-955445	AS175_chr3:1632623-1634164	gb|contig760:46407+47948	gb|ACGJ01002166:17962-19503	98.6	158.24	139.77	410.68	31	31	24	83
26S proteasome ATPase subunit S4, putative	GL50803_113554	AS175_1353	GLP15_1119	GL50581_4529	gb|CH991782:75368-76711	AS175_chr3:393033-394376	gb|contig34:12814+14157	gb|ACGJ01002930:26168-27511	98.53	232.78	103.14	98.32	318	318	172
Hypothetical protein	GL50803_15292	AS175_746	GLP15_2882	GL50581_2443	gb|CH991763:1156621+1157628	AS175_chr2:280675+281652	gb|contig277:3424+4407	gb|ACGJ01002318:181+1146	98.43	35.01	30.63	71.4	1	408	408
Acidic ribosomal protein P0	GL50803_13412	AS175_3972	GLP15_3075	GL50581_551	gb|CH991767:1659439-1660194	AS175_chr5:2004424-2005179	gb|contig315:37432+38157	gb|ACGJ01000696:15055-15780	98.38	84.04	124.17	212.36	67	67	65	53
DUB-1	GL50803_5533	AS175_4460	GLP15_1344	GL50581_3769	gb|CH991767:123373-125187	AS175_chr5:3145346-3147160	gb|contig39:123630+125447	gb|ACGJ01002906:55909+57729	98.23	138.73	76.49	125.33	220	221	228	229
Hypothetical protein	GL50803_114199	AS175_698	GLP15_2581	GL50581_3986	gb|CH991769:70926+71843	AS175_chr2:143300+144217	gb|contig184:69787+70704	gb|ACGJ01002917:67846+68763	98.22	138.41	81.43	102.93	70	69	70	3130
Kinase, NEK	GL50803_2483	AS175_485	GLP15_3396	GL50581_1017	gb|CH991762:16339-17868	AS175_chr1:1087494-1089023	gb|contig371:143677+145206	gb|ACGJ01001307:6067-7596	98.01	104.65	138.41	243.15	55		55	3551
Hypothetical protein	GL50803_10232	AS175_4845	GLP15_3349	GL50581_3857	gb|CH991767:599072-601081	AS175_chr3:1782210-1784213	gb|contig371:36164-38173	gb|ACGJ01002912:23156-25162	97.79	143.26	67.77	108.2	43	43	45	883
Kinase, NEK	GL50803_8428	AS175_3567	GLP15_4423	GL50581_2086	gb|CH991768:1078667+1080730	AS175_chr5:1027702+1029765	gb|contig632:7636+9693	gb|ACGJ01002272:7805+9730	97.75	97.93	81.67	50.11	3	3	3	140
Nucleotide-binding protein 1	GL50803_15324	AS175_813	GLP15_4264	GL50581_2003	gb|CH991763:1295837-1296955	AS175_chr2:419782-420900	gb|contig571:31007-32125	gb|ACGJ01002258:9830+10939	97.73	277.77	168.74	129.49	63	63	63
Hypothetical protein	GL50803_13316	AS175_572	GLP15_2544	GL50581_3923	gb|CH991762:194861+195841	AS175_chr1:1265887+1266867	gb|contig173:78739+79719	gb|ACGJ01002915:13503-14483	97.58	89.62	37.09	142.47	1	1	3	1
Non ATPase subunit MPR1 of 26S proteasome	GL50803_16823	AS175_2040	GLP15_2336	GL50581_1535	gb|CH991814:505640-506608	AS175_chr4:223686-224654	gb|contig126:85946-86914	gb|ACGJ01002162:87496-88500	97.39	165.58	109.74	155.31	7	7	6	7
Protein 21.1	GL50803_17096	AS175_1898	GLP15_4933	GL50581_1574	gb|CH991767:990134+992416	AS175_chr3:1668842+1671124	gb|contig760:9431-11689	gb|ACGJ01002166:54128+56401	97.23	261.96	54.93	329.48	344	86	85	367
Hypothetical protein	GL50803_9483	AS175_452	GLP15_1953	GL50581_3289	gb|CH991769:279116-279457	AS175_chr1:1004168-1004509	gb|contig59:150947-151327	gb|ACGJ01002748:1228+1569	97.17	95.74	167.93	30.83	17	17	18
hypothetical protein	GL50803_17617	AS175_1484	GLP15_2906	GL50581_2895	gb|CH991782:411208+411978	AS175_chr3:722948+723718	gb|contig282:12584-13354	gb|ACGJ01002435:5414-6181	97.08	417.72	67.55	172.43	209	297	295	292
Hypothetical protein	GL50803_3590	AS175_2474	GLP15_1110	GL50581_1191	gb|CH991779:738209+738541	AS175_chr4:1247913+1248245	gb|contig33:78744-79076	gb|ACGJ01001597:34559-34879	96.99	217.31	140.06	790.49	533	715	512	499
hypothetical protein	GL50803_12218	AS175_2895	GLP15_3419	GL50581_3411	gb|CH991793:95580-97247	AS175_chr4:2127320-2128987	gb|contig375:19884+21551	gb|ACGJ01002887:28703-30370	96.93	78.36	92.47	98.38	21	24	21	26
D4Ertd196e protein-like protein	GL50803_3636	AS175_2694	GLP15_985	GL50581_764	gb|CH991779:1206749+1207207	AS175_chr4:1709816+1710274	gb|contig32:3470+3928	gb|ACGJ01000949:872+1279	96.93	228.26	134.22	316.23	166	3317
Serine/threonine protein phosphatase PP1 isozyme 7	GL50803_14545	AS175_4302	GLP15_5071	GL50581_1486	gb|CH991767:487332-488318	AS175_chr5:2811944-2812930	gb|contig788:20869+21855	gb|ACGJ01002149:5284-6267	96.73	155.47	71.87	190.88	39	39	40	38
Hypothetical protein	GL50803_14921	AS175_3672	GLP15_266	GL50581_1302	gb|CH991768:587599-589095	AS175_chr5:1295163-1296659	gb|contig10:37163+38659	gb|ACGJ01001859:16085+17578	96.68	243.9	143.65	374.26	56	54	56	56
DNA topoisomerase II	GL50803_16975	AS175_3800	GLP15_503	GL50581_3350	gb|CH991768:263803+268278	AS175_chr5:1619624+1624099	gb|contig20:2647+7125	gb|ACGJ01002858:13353+17831	96.63	94.19	59.24	54.89	65	65	11	46
Hypothetical protein	GL50803_6751	AS175_1708	GLP15_459	GL50581_460	gb|CH991782:891390-894470	AS175_chr3:1202830-1205910	gb|contig18:78456-81536	gb|ACGJ01000635:40089-43172	96.59	111.22	51.14	44.93	10	2203	10
Hypothetical protein	GL50803_20601	AS175_921	GLP15_4863	GL50581_3050	gb|CH991763:699892-700206	AS175_chr2:669470-669784	gb|contig733:63707+64021	gb|ACGJ01002513:3670+3960	96.55	76.77	49.77	89.85	749		2425	449
Hypothetical protein	GL50803_6581	AS175_526	GLP15_225	GL50581_2548	gb|CH991762:100687+101748	AS175_chr1:1171813+1172874	gb|contig9:57584+58645	gb|ACGJ01002332:18188+19249	96.26	146.94	103.89	98.23	27	27	28	29
Hypothetical protein	GL50803_102022	AS175_4454	GLP15_4377	GL50581_2795	gb|CH991767:106468-109347	AS175_chr5:3128456-3131335	gb|contig610:35607-38483	gb|ACGJ01002408:4225-7071	96.25	68.74	74.63	72.47	14	14	14	15
Dual-specificity protein phosphatase	GL50803_9073	AS175_3436	GLP15_360	GL50581_143	gb|CH991768:780820-781341	AS175_chr5:729964-730485	gb|contig15:19389-19910	gb|ACGJ01000166:29796-30317	96.25	128.65	433.5	287.23	10	10	11	10
Hypothetical protein	GL50803_14963	AS175_2374	GLP15_1836	GL50581_3788	gb|CH991779:508285+510882	AS175_chr4:1017907+1020504	gb|contig57:74+2677	gb|ACGJ01002908:29907-32513	96.12	201.32	100.92	260.18	8	8	8	7
Hypothetical protein	GL50803_9782	AS175_2027	GLP15_2322	GL50581_1521	gb|CH991814:490125+490892	AS175_chr4:208171+208938	gb|contig126:70443+71210	gb|ACGJ01002162:72000+72767	95.84	113.15	349.56	272.77	16	16	16	16
Hypothetical protein	GL50803_10460	AS175_601	GLP15_737	GL50581_2537	gb|CH991762:256546-258255	AS175_chr1:1327495-1329204	gb|contig25:100429-102129	gb|ACGJ01002331:39141-40847	95.62	137.88	101.28	121.53	49		50	52
Dynein intermediate chain	GL50803_33218	AS175_972	GLP15_1610	GL50581_1860	gb|CH991763:820017-822290	AS175_chr2:789533-791806	gb|contig48:16539+18812	gb|ACGJ01002213:46663-48936	95.37	141.47	160.32	154.46	35	35	35	4602
U3 small nucleolar ribonucleoprotein protein IMP4, putative	GL50803_16173	AS175_192	GLP15_2486	GL50581_907	gb|CH991769:943501-944352	AS175_chr1:465399-466250	gb|contig171:4038+4889	gb|ACGJ01001087:18211-19062	95.36	89.08	52.57	33.7	8	8	7	72
Coiled-coil protein	GL50803_23930	AS175_3866	GLP15_4168	GL50581_3683	gb|CH991768:402243-403436	AS175_chr5:1758046-1759239	gb|contig532:43539-44735	gb|ACGJ01002903:17358-18551	95.25	112.75	30.75	83.03	786		773
Hypothetical protein	GL50803_8460	AS175_1478	GLP15_2912	GL50581_2901	gb|CH991782:398528+401023	AS175_chr3:710268+712763	gb|contig282:23516-26011	gb|ACGJ01002435:16225-18708	94.89	132.64	105.41	99.44	11	730	12	9
Cyst wall protein 3	GL50803_2421	AS175_4276	GLP15_4965	GL50581_2806	gb|CH991767:860196+860939	AS175_chr5:2763157+2763900	gb|contig761:4300+5043	gb|ACGJ01002414:4441+5169	94.89	226.07	46.41	40.37	80	93	83	611
Hypothetical protein	GL50803_6026	AS175_2234	GLP15_2852	GL50581_1243	gb|CH991779:202703+203233	AS175_chr4:712565+713095	gb|contig272:389+919	gb|ACGJ01001718:16633-17163	94.85	213.99	359.54	236.82	6	701	6	3297
Translation initiation factor IF-2, putative	GL50803_115239	AS175_1924	GLP15_340	GL50581_2909	gb|CH991767:572295+575075	AS175_chr3:1755450+1758227	gb|contig13:864-3638	gb|ACGJ01002445:5766+8543	94.79	189.44	92.62	214.19	20	20	20	19
Hypothetical protein	GL50803_2007	AS175_3604	GLP15_4462	GL50581_2122	gb|CH991768:1143840+1144610	AS175_chr5:1092871+1093641	gb|contig632:73018+73788	gb|ACGJ01002272:72944+73714	94.68	183.65	191.55	88.3	78	78	78	75
Hypothetical protein	GL50803_24485	AS175_446	GLP15_1947	GL50581_3295	gb|CH991769:269059-270204	AS175_chr1:994111-995256	gb|contig59:140869-142014	gb|ACGJ01002748:10497+11630	94.58	274.63	85.32	123.43	12	12	12	112
SnRNP Sm-like protein, putative	GL50803_2597	AS175_ORF_267	GLP15_4415	GL50581_1930	gb|CH991779:1159304-1159558	AS175_chr4:1662308-1662562	gb|contig628:34062-34316	gb|ACGJ01002227:34794-35054	94.5	96.24	462.82	60.18		3658		2940
Hypothetical protein	GL50803_3062	AS175_4182	GLP15_3572	GL50581_4184	gb|CH991767:683767+685296	AS175_chr5:2586849+2588378	gb|contig393:51400-52932	gb|ACGJ01002923:24701+26227	94.36	113.01	49.66	78.76	23	3565	52	25
Hypothetical protein	GL50803_11131	AS175_3074	GLP15_1482	GL50581_3699	gb|CH991764:116315+117955	AS175_chr4:2506376+2508016	gb|contig45:28389+30017	gb|ACGJ01002904:12858+14483	94.25	127.02	168.76	184.83	15		15
Hypothetical protein	GL50803_5823	AS175_4079	GLP15_2231	GL50581_39	gb|CH991767:1561915+1562703	AS175_chr5:2261499+2262287	gb|contig107:23287-24075	gb|ACGJ01000089:21007-21801	94.07	83.85	20.83	316.23	21		22	16
Hypothetical protein	GL50803_4259	AS175_429	GLP15_1929	GL50581_3312	gb|CH991769:245043-245894	AS175_chr1:970096-970947	gb|contig59:116863-117726	gb|ACGJ01002748:34478+35356	94.07	155.7	118.39	255.18	49	49	47
Protein 21.1	GL50803_17097	AS175_1897	GLP15_4934	GL50581_1573	gb|CH991767:985631-989947	AS175_chr3:1664339-1668655	gb|contig760:11880+16202	gb|ACGJ01002166:49610-53938	93.58	89.83	83.17	76.41	28	28	29	777
Hypothetical protein	GL50803_10791	AS175_732	GLP15_398	GL50581_114	gb|CH991763:1123083+1123574	AS175_chr2:247135+247626	gb|contig16:80937+81428	gb|ACGJ01000123:46734+47225	93.49	71.24	166.5	224.77	38	38	37	34
Translation initiation factor eIF-2B alpha subunit	GL50803_91911	AS175_2472	GLP15_3683	GL50581_2848	gb|CH991779:735667+736665	AS175_chr4:1245372+1246370	gb|contig416:1844-2842	gb|ACGJ01002423:5465+6463	93.44	246.88	616.51	241.98	28	27	30	26
Hypothetical protein	GL50803_14696	AS175_1063	GLP15_1828	GL50581_4138	gb|CH991763:524303-525244	AS175_chr2:985341-986282	gb|contig56:19790-20731	gb|ACGJ01002922:248+1189	93.42	94.86	42.49	84.33	52	94	135	128
Hypothetical protein	GL50803_21531	AS175_2668	GLP15_4402	GL50581_1917	gb|CH991779:1136670+1137068	AS175_chr4:1639675+1640073	gb|contig628:11434+11832	gb|ACGJ01002227:12165+12563	93.41	158.74	110.3	376.06	27		27	1850
ATP-dependent RNA helicase HAS1, putative	GL50803_16887	AS175_851	GLP15_3600	GL50581_964	gb|CH991763:909549+911192	AS175_chr2:513832+515475	gb|contig399:43486+45129	gb|ACGJ01001242:6119-7756	93.04	72.9	25.62	160.46	37	37	41	35
Tenascin-like	GL50803_16833	AS175_633	GLP15_1559	GL50581_1227	gb|CH991762:321227-323044	AS175_chr1:1392170-1393987	gb|contig46:33376+35193	gb|ACGJ01001662:11207+13024	92.96	318.96	667.32	259.75	33	35	34	35
Hypothetical protein	GL50803_16794	AS175_3885	GLP15_3025	GL50581_3135	gb|CH991768:28219+28908	AS175_chr5:1811956+1812645	gb|contig307:36788-37477	gb|ACGJ01002568:33354-34043	92.81	102.37	135.64	76.69	170	170	95	96
Hypothetical protein	GL50803_10939	AS175_3026	GLP15_2798	GL50581_347	gb|CH991801:72804-73961	AS175_chr4:2392433-2393590	gb|contig251:14699-15736	gb|ACGJ01000532:8235+9392	92.4	119.28	416.69	108.8	23	26	26	1322
Vacuolar ATP synthase subunit H	GL50803_14961	AS175_455	GLP15_1957	GL50581_2610	gb|CH991769:281882-283474	AS175_chr1:1006934-1008526	gb|contig59:153691-155283	gb|ACGJ01002347:2712+4304	92.36	183.78	83.33	212.03	52	52	52	53
Hypothetical protein	GL50803_2555	AS175_2277	GLP15_561	GL50581_1879	gb|CH991779:288675+289253	AS175_chr4:798492+799070	gb|contig22:28867+29445	gb|ACGJ01002218:402-980	92.21	119.51	48.1	1233.14		1198	1290
Developmentally regulated GTP-binding protein 1	GL50803_16200	AS175_675	GLP15_2558	GL50581_3962	gb|CH991769:17206-18327	AS175_chr2:89591-90712	gb|contig184:16032-17153	gb|ACGJ01002917:14946-16067	92.07	170.92	218.96	197.68	198	197	8
Translation initiation factor	GL50803_16129	AS175_3634	GLP15_3698	GL50581_2257	gb|CH991768:488075-490132	AS175_chr5:1195696-1197753	gb|contig421:17444-19498	gb|ACGJ01002286:17194-19248	91.95	63.84	97.42	63.19	7	13	8	16
Grp94/Hsp90	GL50803_15247	AS175_224	GLP15_1974	GL50581_4468	gb|CH991769:508052-510685	AS175_chr1:518114-520747	gb|contig60:5426+8059	gb|ACGJ01002928:119445+122051	91.94	360.94	166.13	166.57	45	45	62	83
Eukaryotic translation initiation factor 2 beta subunit	GL50803_91398	AS175_3279	GLP15_1166	GL50581_1345	gb|CH991776:341167+342159	AS175_chr5:373322+374314	gb|contig36:24356-25348	gb|ACGJ01001936:11953+12945	91.89	237.27	69.79	122.7	419	422	395
Hypothetical protein	GL50803_92132	AS175_3851	GLP15_471	GL50581_1056	gb|CH991768:373577-378619	AS175_chr5:1729391-1734433	gb|contig19:6755+11797	gb|ACGJ01001410:65445-70436	91.8	63.3	55.69	27.41	13	13	9	2791
Cyst wall protein 2	GL50803_5435	AS175_1775	GLP15_4138	GL50581_1724	gb|CH991782:1061837-1062925	AS175_chr3:1373197-1374285	gb|contig531:21386+22474	gb|ACGJ01002195:6151-7242	91.77	70.9	113.75	77.3	56		56
Spindle pole protein, putative	GL50803_7031	AS175_198	GLP15_3051	GL50581_2356	gb|CH991769:949257+952244	AS175_chr1:471154+474129	gb|contig307:101339-104317	gb|ACGJ01002302:3943+6936	91.69	152.49	152.4	182.81	37	37	37	41
Kinase, NEK	GL50803_114937	AS175_2302	GLP15_62	GL50581_3331	gb|CH991779:341645-343963	AS175_chr4:851374-853692	gb|contig4:7582-9894	gb|ACGJ01002771:15204+17519	91.57	81	50.46	111.79	56		57
Hypothetical protein	GL50803_5779	AS175_1595	GLP15_2025	GL50581_4077	gb|CH991782:639286-640095	AS175_chr3:950877-951686	gb|contig67:18071-18877	gb|ACGJ01002919:41040+41849	91.49	179.9	37.88	25	31	31	8	32
Hypothetical protein	GL50803_13262	AS175_2812	GLP15_4533	GL50581_2762	gb|CH991793:129561+130565	AS175_chr4:1952179+1953183	gb|contig684:14648+15661	gb|ACGJ01002401:7833+8828	91.48	209.12	40.17	76.12			303	1386
Hypothetical protein	GL50803_9353	AS175_4322	GLP15_2622	GL50581_1611	gb|CH991767:521881+523218	AS175_chr5:2846480+2847817	gb|contig189:15117+16454	gb|ACGJ01002173:24198-25535	91.47	137.97	53.22	93.38	2597	4938	111	4875
Protein 21.1	GL50803_16435	AS175_340	GLP15_129	GL50581_993	gb|CH991769:395377+397464	AS175_chr1:747893+749980	gb|contig5:75284-77371	gb|ACGJ01001296:13188-15272	91.34	127.71	55.12	140.47	95	95	111	9469
Translation initiation factor 2 gamma subunit	GL50803_2970	AS175_2712	GLP15_1004	GL50581_639	gb|CH991779:1235056+1236492	AS175_chr4:1738121+1739557	gb|contig32:31755+33191	gb|ACGJ01000837:28260+29696	91.24	177.43	144.3	199.85	106	106	103	106
Myb 1-like protein	GL50803_5347	AS175_4206	GLP15_3546	GL50581_4209	gb|CH991767:724280+725722	AS175_chr5:2627361+2628644	gb|contig393:10921-12366	gb|ACGJ01002923:64763+66205	91.16	146.73	99.55	81.97	9	168	9	12
Nin one binding protein-like protein	GL50803_34141	AS175_2056	GLP15_3864	GL50581_1153	gb|CH991814:38681-40066	AS175_chr4:270146-271531	gb|contig457:50043+51332	gb|ACGJ01001574:25378-26733	90.91	149.94	40.41	79.67	145	198	196
Hypothetical protein	GL50803_25235	AS175_4247	GLP15_4619	GL50581_2439	gb|CH991767:802665-804056	AS175_chr5:2705739-2707130	gb|contig692:39857+41248	gb|ACGJ01002315:20512-21903	90.9	55.52	58.34	58.56	13	13	16	13
RNase L inhibitor	GL50803_7662	AS175_946	GLP15_4834	GL50581_1717	gb|CH991763:744138-746162	AS175_chr2:713710-715734	gb|contig733:17773+19797	gb|ACGJ01002193:39789-41816	90.88	150.35	192.91	184.19	30	30	24	17
DNA pol epsilon, sub B	GL50803_3706	AS175_3883	GLP15_3027	GL50581_911	gb|CH991768:24978-26606	AS175_chr5:1808715-1810343	gb|contig307:39089+40717	gb|ACGJ01001097:7691-9319	90.88	40.47	42.87	67.49	12		9	5239
Hypothetical protein	GL50803_15219	AS175_602	GLP15_738	GL50581_2538	gb|CH991762:258324-259499	AS175_chr1:1329273-1330448	gb|contig25:102199-103374	gb|ACGJ01002331:40918-42093	90.86	108.9	20.71	146.91	38
Hypothetical protein	GL50803_10836	AS175_549	GLP15_2520	GL50581_4340	gb|CH991762:148054-148629	AS175_chr1:1219105-1219680	gb|contig173:33124-33699	gb|ACGJ01002926:19523+20098	90.83	225.43	62.95	213.29	211	211		189
Hypothetical protein	GL50803_8410	AS175_3264	GLP15_2429	GL50581_1392	gb|CH991776:74838+75647	AS175_chr5:344000+344809	gb|contig158:28805+29614	gb|ACGJ01002013:21319+22128	90.79	192.27	77.48	106.5	317	317	315	301
Acid sphingomyelinase-like phosphodiesterase 3b precursor	GL50803_8360	AS175_3004	GLP15_809	GL50581_370	gb|CH991801:30424+31743	AS175_chr4:2350053+2351372	gb|contig27:111845-113164	gb|ACGJ01000532:50367-51686	90.65	140.17	267.04	278.2	17	17	17	15
Hypothetical protein	GL50803_11170	AS175_3832	GLP15_489	GL50581_1037	gb|CH991768:334204+335835	AS175_chr5:1690019+1691650	gb|contig19:49239-50879	gb|ACGJ01001410:26862+28496	90.42	132.09	93.86	93.67	52		52	54
Hypothetical protein	GL50803_16637	AS175_587	GLP15_723	GL50581_2524	gb|CH991762:230032-230940	AS175_chr1:1301019-1301927	gb|contig25:74020-74928	gb|ACGJ01002331:12944-13852	90.34	188.14	66.39	39.44	188	189	187
Protein 21.1	GL50803_24842	AS175_1728	GLP15_3460	GL50581_479	gb|CH991782:935603-941158	AS175_chr3:1247014-1252569	gb|contig377:74239-79791	gb|ACGJ01000635:82397-87958	90.1	103.41	142.52	110.17	164	165	163	159
hypothetical protein	GL50803_14086	AS175_1202	GLP15_2408	GL50581_3204	gb|CH991763:168054-168836	AS175_chr2:1339493-1340275	gb|contig157:17019-17801	gb|ACGJ01002662:18142+18921	90	95.39	114.22	39.97	284	284	286	286
Nicotinate phosphoribosyltransferase	GL50803_9038	AS175_3280	GLP15_1165	GL50581_1346	gb|CH991776:342249-344105	AS175_chr5:374404-376260	gb|contig36:22437+24293	gb|ACGJ01001936:13038-14894	89.88	150.75	91.16	152.01	19	22	18	5417
Short-chain dehydrogenase, putative	GL50803_8382	AS175_313	GLP15_4318	GL50581_288	gb|CH991769:336863-337705	AS175_chr1:689418-690260	gb|contig594:49611+50453	gb|ACGJ01000426:10295+11137	89.47	59.94	111.16	158	9	9	9
Kinase, CMGC DYRK	GL50803_137695	AS175_45	GLP15_285	GL50581_1063	gb|CH991767:1846090-1848672	AS175_chr1:125874-128456	gb|contig11:23100-25766	gb|ACGJ01001410:91422-94001	89.27	256.97	143	192.59	31	29	29	29
Alanyl dipeptidyl peptidase	GL50803_15574	AS175_4821	GLP15_2301	GL50581_1499	gb|CH991814:437953-440091	AS175_chr4:156001-158190	gb|contig126:18231-20369	gb|ACGJ01002162:18153-20294	89.03	152.65	188.28	116.16	37	37	29	22
Protein 21.1	GL50803_14254	AS175_2880	GLP15_4351	GL50581_1840	gb|CH991793:52514+54928	AS175_chr4:2084263+2086677	gb|contig606:7133-9547	gb|ACGJ01002210:37623+40028	88.86	72.46	98	121.84	16	16	15	16
Hypothetical protein	GL50803_16973	AS175_3824	GLP15_497	GL50581_1029	gb|CH991768:318881+320443	AS175_chr5:1674696+1676258	gb|contig19:64640-66202	gb|ACGJ01001410:11607+13169	88.8	108.98	79.38	147.8	13	13	13	11
Hypothetical protein	GL50803_3291	AS175_1428	GLP15_1133	GL50581_2639	gb|CH991782:245762+246358	AS175_chr3:562615+563211	gb|contig35:8165-8761	gb|ACGJ01002351:17671+18267	88.73	89.02	144.52	515.99	10	8	8	8
26S proteasome non-ATPase regulatory subunit 6	GL50803_4331	AS175_4574	GLP15_2774	GL50581_2188	gb|CH991771:18257+19483	AS175_contig3:18252+19478	gb|contig236:2575+3813	gb|ACGJ01002279:14733+15959	88.72	170.5	54.42	148.06	23	23	24	1179
Hypothetical protein	GL50803_28232	AS175_334	GLP15_135	GL50581_999	gb|CH991769:388520-388888	AS175_chr1:741036-741404	gb|contig5:83860+84228	gb|ACGJ01001296:21778+22143	88.7	45.99	122.68	13.6			5
Hypothetical protein	GL50803_8415	AS175_3261	GLP15_2426	GL50581_1389	gb|CH991776:64286+65497	AS175_chr5:333448+334659	gb|contig158:18254+19462	gb|ACGJ01002013:10957+12165	88.68	208.63	165.19	124.58	59	59	59	3186
Kinase, NEK	GL50803_14223	AS175_3430	GLP15_354	GL50581_137	gb|CH991768:769249-770157	AS175_chr5:718378-719301	gb|contig15:7805-8728	gb|ACGJ01000166:18167-19090	88.67	201.26	144.29	190.16		322	9
Hypothetical protein	GL50803_17606	AS175_1531	GLP15_1247	GL50581_263	gb|CH991782:504394-507198	AS175_chr3:816057-818861	gb|contig38:89986+92766	gb|ACGJ01000395:18968-21751	88.57	51.84	38.89	40.46	2	2	2
hypothetical protein	GL50803_12941	AS175_3635	GLP15_3699	GL50581_2258	gb|CH991768:490215+491021	AS175_chr5:1197836+1198642	gb|contig421:19581+20387	gb|ACGJ01002286:19326+20132	88.31	79.25	39.61	47.66	6	6	6	13
Protein 21.1	GL50803_95192	AS175_1823	GLP15_4902	GL50581_1442	gb|CH991782:1187606-1191046	AS175_chr3:1498914-1502354	gb|contig753:26069-29566	gb|ACGJ01002096:1079-4540	88.21	82.07	99.66	100.97	23	23	23
Leucine-rich repeat protein	GL50803_4039	AS175_1396	GLP15_938	GL50581_2426	gb|CH991782:165842+167929	AS175_chr3:483489+485576	gb|contig30:120100-122238	gb|ACGJ01002314:7246-8937	87.87	115.25	198.28	163.8	34	34	5	435
tRNA 2-methylthioadenosine synthase	GL50803_102963	AS175_1187	GLP15_2994	GL50581_3888	gb|CH991763:131961-133538	AS175_chr2:1303431-1305008	gb|contig305:88302-89879	gb|ACGJ01002913:40651-42228	87.76	65.37	72.52	48.99	8	8	8
Hypothetical protein	GL50803_11105	AS175_3531	GLP15_3296	GL50581_4380	gb|CH991768:980313-982079	AS175_chr5:929381-931147	gb|contig369:18475+20244	gb|ACGJ01002927:69418-71217	87.49	182.49	78.24	199.89	7447		8218	27
Hypothetical protein	GL50803_13622	AS175_3046	GLP15_1445	GL50581_77	gb|CH991801:124782-125435	AS175_chr4:2442864-2443517	gb|contig43:29503-30156	gb|ACGJ01000111:26118-26771	87.48	113.03	51.67	38.23	8	8	8	5194
Ubiquitin-conjugating enzyme E2-28.4 kDa	GL50803_8638	AS175_696	GLP15_2579	GL50581_3984	gb|CH991769:69006+69491	AS175_chr2:141380+141865	gb|contig184:67871+68356	gb|ACGJ01002917:65935+66420	87.13	113.1	57	354.61	155	155	153
Coiled-coil protein	GL50803_95653	AS175_3126	GLP15_2827	GL50581_2052	gb|CH991812:21326+23728	AS175_chr5:21263+23665	gb|contig261:17858+20260	gb|ACGJ01002263:20171-22573	87.08	143.38	104.44	78.69	9	9	9	7
Hypothetical protein	GL50803_2342	AS175_439	GLP15_1940	GL50581_3302	gb|CH991769:262154-262459	AS175_chr1:987207-987512	gb|contig59:134020-134334	gb|ACGJ01002748:18057+18347	86.63	124.49	330.09	60.83	451		447
WD-40 repeat protein	GL50803_7807	AS175_1285	GLP15_904	GL50581_1666	gb|CH991771:212390+214066	AS175_chr3:221682+223358	gb|contig30:45232+46908	gb|ACGJ01002184:19557-21233	86.54	182.3	103.22	72.93	63	63	64
Hypothetical protein	GL50803_16844	AS175_2979	GLP15_701	GL50581_390	gb|CH991763:1380285+1381259	AS175_chr4:2297541+2298515	gb|contig25:40374+41348	gb|ACGJ01000532:80768-81742	86.38	74.41	83.39	173.37	27	27	27	27
Hypothetical protein	GL50803_4344	AS175_1488	GLP15_2902	GL50581_2891	gb|CH991782:416592+417005	AS175_chr3:728332+728745	gb|contig282:7561-7974	gb|ACGJ01002435:445-858	86.31	117.51	201.55	97.38	68		68
Protein 21.1	GL50803_14807	AS175_3690	GLP15_1908	GL50581_428	gb|CH991768:626906-628294	AS175_chr5:1334454-1335842	gb|contig59:48836-50224	gb|ACGJ01000614:15169-16557	86.29	125.46	64.88	131.9			2	1549
Kinase, CAMK CAMKL	GL50803_14364	AS175_3322	GLP15_3435	GL50581_1132	gb|CH991776:186801-188690	AS175_chr5:500783-502672	gb|contig377:11462+13429	gb|ACGJ01001563:25986-27875	86.25	124.55	115.32	187.36	70	70	75	81
Hypothetical protein	GL50803_112348	AS175_1600	GLP15_2031	GL50581_4072	gb|CH991782:649434-650387	AS175_chr3:961009-961962	gb|contig67:28197-29150	gb|ACGJ01002919:30769+31722	86.18	84.67	112.63	181.49	6	6	6	2209
Hypothetical protein	GL50803_14104	AS175_1738	GLP15_3470	GL50581_3792	gb|CH991782:960465-962768	AS175_chr3:1271874-1274177	gb|contig377:99079-101382	gb|ACGJ01002910:4016-6322	86.12	150.11	75.9	85.77	17	17	17	3662
Protein phosphatase 2A B' regulatory subunit Wdb1	GL50803_16443	AS175_2149	GLP15_4788	GL50581_1938	gb|CH991814:259766-262231	AS175_chr4:491145-493610	gb|contig707:8901+11366	gb|ACGJ01002231:18707+21172	85.79	107.01	120.98	115.24	6	6	6	5
Hypothetical protein	GL50803_6413	AS175_2666	GLP15_4400	GL50581_1915	gb|CH991779:1135323-1135688	AS175_chr4:1638328-1638693	gb|contig628:10104-10469	gb|ACGJ01002227:10845-11210	85.59	88.4	36.27	242.06	74	74	76	77
Hypothetical protein	GL50803_13914	AS175_1965	GLP15_4575	GL50581_4495	gb|CH991814:343831-345840	AS175_chr4:61913-63922	gb|contig688:57233-59242	gb|ACGJ01002929:44400+46556	85.49	122.02	172.18	132.51	11	11	11	13
Hypothetical protein	GL50803_33592	AS175_2391	GLP15_1854	GL50581_3534	gb|CH991779:549887+552304	AS175_chr4:1059509+1061926	gb|contig57:41676+44093	gb|ACGJ01002893:54859-57276	85.48	135.73	25.35	34.85	9	213	212	565
Hypothetical protein	GL50803_16485	AS175_4270	GLP15_4598	GL50581_2778	gb|CH991767:850752-851351	AS175_chr5:2753713-2754312	gb|contig692:5085+5684	gb|ACGJ01002404:4673+5272	85.25	288.9	44.58	58.09		101	552	774
Hypothetical protein	GL50803_12093	AS175_2009	GLP15_2304	GL50581_1502	gb|CH991814:441926+443422	AS175_chr4:159974+161470	gb|contig126:22205+23701	gb|ACGJ01002162:22131+23627	85.24	80.99	89.91	35.65	46	52	38
Hypothetical protein	GL50803_6888	AS175_930	GLP15_4854	GL50581_1700	gb|CH991763:712347+713051	AS175_chr2:681919+682623	gb|contig733:50901-51563	gb|ACGJ01002193:8167+8829	85.17	45.24	258.46	43.29	10		10
Protein 21.1	GL50803_8438	AS175_3128	GLP15_2830	GL50581_2050	gb|CH991812:26202-27317	AS175_chr5:26139-27254	gb|contig261:22733-23848	gb|ACGJ01002263:16658+17776	85.04	30.83	32.42	35.57	10	10	16	8
Coatomer zeta subunit	GL50803_17345	AS175_277	GLP15_3221	GL50581_4411	gb|CH991769:622116+622595	AS175_chr1:632108+632587	gb|contig348:14044-14523	gb|ACGJ01002928:11301-11780	84.58	154.91	459.65	70.26	61	68	41	48
Hypothetical protein	GL50803_4188	AS175_677	GLP15_2560	GL50581_3964	gb|CH991769:20442-21332	AS175_chr2:92816-93706	gb|contig184:19253-20188	gb|ACGJ01002917:18096-18974	84.3	228.64	188.23	287.09	81	197	81	1030
Hemoglobin and proliferation regulated protein	GL50803_17258	AS175_347	GLP15_122	GL50581_2698	gb|CH991769:417416+418066	AS175_chr1:769895+770545	gb|contig5:56173-56823	gb|ACGJ01002371:1925-2575	84.3	96.38	17.11	26.37	9	9	1477
Hypothetical protein	GL50803_15039	AS175_2035	GLP15_2330	GL50581_1529	gb|CH991814:497680+498789	AS175_chr4:215726+216835	gb|contig126:77975+79093	gb|ACGJ01002162:79513+80631	84.09	109.04	17.16	222.98	164	164	164	4505
Hypothetical protein	GL50803_12109	AS175_2018	GLP15_2313	GL50581_1512	gb|CH991814:463044-464252	AS175_chr4:181091-182299	gb|contig126:43368-44576	gb|ACGJ01002162:44982-46190	84.07	86.8	66.48	158.79	9	3306	9
Hypothetical protein	GL50803_10943	AS175_3027	GLP15_2799	GL50581_345	gb|CH991801:74277+76808	AS175_chr4:2393906+2396437	gb|contig251:16178+18709	gb|ACGJ01000532:5394-7925	83.98	47.47	21.63	12.91	11			515
Hypothetical protein	GL50803_8865	AS175_125	GLP15_5183	GL50581_2273	gb|CH991769:788846-790060	AS175_chr1:310862-312076	gb|contig818:96029-97243	gb|ACGJ01002287:16960+18174	83.9	174.04	33.94	132.56	727	723	722
Hypothetical protein	GL50803_16678	AS175_126	GLP15_5184	GL50581_2272	gb|CH991769:790086-791066	AS175_chr1:312102-313082	gb|contig818:97269-98249	gb|ACGJ01002287:15969+16937	83.88	133.13	109.7	231.51	7	7	14	13
Hypothetical protein	GL50803_16935	AS175_1593	GLP15_2023	GL50581_4079	gb|CH991782:636179+638803	AS175_chr3:947770+950394	gb|contig67:14930+17590	gb|ACGJ01002919:42333-44966	83.68	171.53	101.19	248.49	15	9	15	9
Hypothetical protein	GL50803_7876	AS175_2590	GLP15_2288	GL50581_1466	gb|CH991779:976779-977147	AS175_chr4:1486518-1486886	gb|contig113:29470-29838	gb|ACGJ01002141:4869+5237	83.57	150.83	196.72	355.71	166	170	33	167
Hypothetical protein	GL50803_3951	AS175_729	GLP15_395	GL50581_110	gb|CH991763:1097510+1098337	AS175_chr2:221562+222389	gb|contig16:55409+56236	gb|ACGJ01000123:21148+21975	83.53	117.52	55.48	156.07	118	118	88	95
Hypothetical protein	GL50803_8657	AS175_4609	GLP15_2609	GL50581_747	gb|CH991776:290194-290790	AS175_contig1:11268-11864	gb|contig185:29740+30336	gb|ACGJ01000930:27543+28139	83.49	307.8	71.64	356.98	274		723	660
Protein 21.1	GL50803_5171	AS175_4015	GLP15_2159	GL50581_3006	gb|CH991767:1403936-1405204	AS175_chr5:2103546-2104814	gb|contig88:67591+68859	gb|ACGJ01002483:28686+29954	83.4	144.45	123.51	148.97	8	181	8	10
Protein 21.1	GL50803_103807	AS175_3543	GLP15_4033	GL50581_4392	gb|CH991768:1017741-1020581	AS175_chr5:966802-969642	gb|contig503:13186-16029	gb|ACGJ01002927:106867-109722	83.21	69.78	76.22	83.63	25	25	23	19
Kinase, NEK	GL50803_6680	AS175_3915	GLP15_3738	GL50581_516	gb|CH991817:24203-25252	AS175_chr5:1880971-1882020	gb|contig430:9828-10862	gb|ACGJ01000668:11826-12863	83.2	140.87	271.55	315.7	8	8	8	26
Hypothetical protein	GL50803_10316	AS175_1580	GLP15_2717	GL50581_664	gb|CH991782:608830+609822	AS175_chr3:920422+921414	gb|contig214:1486+2478	gb|ACGJ01000870:1514+2530	83.15	84.19	66.51	227.74	34		35	430
Kinase, Wnk	GL50803_90343	AS175_2562	GLP15_3093	GL50581_1432	gb|CH991779:925440-927146	AS175_chr4:1435228-1436934	gb|contig335:17308+19014	gb|ACGJ01002085:16492+18198	82.91	234.32	74.19	272.18	108	101	100	95
CAMP-dependent protein kinase regulatory chain	GL50803_9117	AS175_3773	GLP15_4114	GL50581_1446	gb|CH991768:200398-201780	AS175_chr5:1556348-1557730	gb|contig523:27652+29034	gb|ACGJ01002106:7678-9060	82.84	116.8	270.64	198.73	31	25	32	321
Kinesin-3	GL50803_102101	AS175_ORF_70	GLP15_1835	GS_ORF_92	gb|CH991779:475046+478126	AS175_chr4:985654+987759	gb|contig56:38903-41983	gb|ACGJ01000736:56253-58127	82.72	237.68	66.51	107.36	9	9	33	11
Hypothetical protein	GL50803_32676	AS175_4076	GLP15_2234	GL50581_42	gb|CH991767:1554044-1556233	AS175_chr5:2253628-2255817	gb|contig107:29744+31957	gb|ACGJ01000089:27455+29623	82.72	174.36	44.95	155.65	155	155	154
Hypothetical protein	GL50803_11621	AS175_2785	GLP15_4076	GL50581_1404	gb|CH991779:1376993+1378480	AS175_chr4:1879968+1881455	gb|contig505:46987-48459	gb|ACGJ01002054:25707-27164	81.77	75.02	41.45	126.19	19	680	19	19
Hypothetical protein	GL50803_13288	AS175_2433	GLP15_3920	GL50581_3155	gb|CH991779:670937+673063	AS175_chr4:1180690+1182816	gb|contig467:16904+19006	gb|ACGJ01002589:13856-15961	81.53	162.88	85.4	196.88	137		136
Phenylalanyl-tRNA synthetase alpha chain	GL50803_12162	AS175_33	GLP15_2948	GL50581_1070	gb|CH991767:459747+461372	AS175_chr1:75609+77234	gb|contig303:18923+20548	gb|ACGJ01001465:5868-7493	81.5	136.1	101.54	268.07	23	23	25	60
hypothetical protein	GL50803_8616	AS175_71	GLP15_1803	GL50581_2861	gb|CH991785:17921+18367	AS175_chr1:181761+182207	gb|contig55:14880+15326	gb|ACGJ01002424:26637-27083	81.39	122.09	94.5	53	141	141	143	560
Hypothetical protein	GL50803_10181	AS175_242	GLP15_5032	GL50581_4448	gb|CH991769:544016-546292	AS175_chr1:554040-556316	gb|contig780:28364-30640	gb|ACGJ01002928:84106+86382	80.84	168.72	48.23	172.46	18	18	18
HIT family protein	GL50803_4156	AS175_2563	GLP15_3092	GL50581_1431	gb|CH991779:927280+927681	AS175_chr4:1437068+1437469	gb|contig335:16773-17174	gb|ACGJ01002085:15962-16363	80.79	237.93	105.78	55.01	199	199	198
ARF GAP	GL50803_2834	AS175_3153	GLP15_22	GL50581_2752	gb|CH991761:181179+182375	AS175_chr5:110396+111592	gb|contig2:29863+31098	gb|ACGJ01002395:3874-5178	80.66	98.82	127.19	491.04	49	49	84	98
Molybdenum cofactor sulfurase	GL50803_14200	AS175_3355	GLP15_1411	GL50581_2926	gb|CH991776:245434+247293	AS175_chr5:559393+561252	gb|contig42:28086-29945	gb|ACGJ01002453:19568+21427	80.62	126.52	120.57	147.04	7	7	6	10
Hypothetical protein	GL50803_87926	AS175_1638	GLP15_2072	GL50581_4110	gb|CH991782:735114+736403	AS175_chr3:1046680+1047969	gb|contig78:50048+51337	gb|ACGJ01002920:50595+51884	80.55	57.88	142.53	131.86	9	9	9	9
Hypothetical protein	GL50803_17255	AS175_2102	GLP15_4813	GL50581_3659	gb|CH991814:143122-145116	AS175_chr4:374574-376568	gb|contig727:2322-4316	gb|ACGJ01002902:17466+19460	80.42	140.16	84.15	262.47	42	42	48	45
Hypothetical protein	GL50803_137746	AS175_1621	GLP15_2053	GL50581_4093	gb|CH991782:693480-695147	AS175_chr3:1005048-1006715	gb|contig78:8431-10098	gb|ACGJ01002920:8953-10605	80.18	125.05	147	108.61	29		29	29
Vacuolar protein sorting 29	GL50803_103855	AS175_1081	GLP15_1530	GL50581_1810	gb|CH991763:557874-559232	AS175_chr2:1018898-1020256	gb|contig45:156007+157392	gb|ACGJ01002209:3050-4474	80.13	10.77	128.31	34.25	38		41
WD-40 repeat protein	GL50803_15218	AS175_599	GLP15_735	GL50581_2535	gb|CH991762:253353-255692	AS175_chr1:1324305-1326644	gb|contig25:97253-99592	gb|ACGJ01002331:35936-38275	80.08	97.11	48.63	225.63	101	101	101
TFIIH P44	GL50803_15000	AS175_716	GLP15_380	GL50581_3396	gb|CH991763:1068788-1070008	AS175_chr2:192854-194074	gb|contig16:26440-27690	gb|ACGJ01002884:4734+5915	80.02	78.05	64.56	69.03	54	54	52	443
Intraflagellar transport protein component IFT74/72	GL50803_9750	AS175_4240	GLP15_4389	GL50581_2433	gb|CH991767:790879+792588	AS175_chr5:2693953+2695662	gb|contig624:9692+11401	gb|ACGJ01002315:8800+10482	79.99	162.96	42.92	173.01	17		16
Protein 21.1	GL50803_40390	AS175_3753	GLP15_3640	GL50581_4265	gb|CH991768:152285+156049	AS175_chr5:1508235+1511999	gb|contig404:54363+58121	gb|ACGJ01002924:61372+65136	79.86	62.22	47.63	36.17	27	27	31
RNA 3'-terminal phosphate cyclase-like protein	GL50803_6590	AS175_1522	GLP15_1256	GL50581_254	gb|CH991782:492529+493671	AS175_chr3:804192+805334	gb|contig38:103513-104703	gb|ACGJ01000395:7142+8284	79.65	38.19	32.55	9.39	52		52
Sec23	GL50803_9376	AS175_982	GLP15_4493	GL50581_3185	gb|CH991763:360922-363507	AS175_chr2:822064-824649	gb|contig647:42475+45060	gb|ACGJ01002611:15971+18553	79.48	63.12	100.32	78.07	23	23	23	19
Hypothetical protein	GL50803_13783	AS175_4266	GLP15_4602	GL50581_2782	gb|CH991767:847472-848437	AS175_chr5:2750433-2751398	gb|contig692:8059+9024	gb|ACGJ01002404:7435+8475	79.46	77.41	44.5	134.89	25	25	25	19
ARF2	GL50803_7562	AS175_4124	GLP15_1752	GL50581_684	gb|CH991767:1256919+1257425	AS175_chr5:2398943+2399449	gb|contig53:67425-67925	gb|ACGJ01000911:18446-18952	79.34	250.69	48.73	93.26		548	38	34
Protein 21.1	GL50803_17060	AS175_3827	GLP15_494	GL50581_1032	gb|CH991768:322650-324521	AS175_chr5:1678465-1680336	gb|contig19:60551+62434	gb|ACGJ01001410:15370-17241	79.23	208.12	64.77	274.37	41	41	43	41
hypothetical protein	GL50803_5167	AS175_1288	GLP15_909	GL50581_1662	gb|CH991771:218504-219979	AS175_chr3:227784-229259	gb|contig30:53731-55206	gb|ACGJ01002184:13642+15117	79.21	118.09	89.09	115.84	22	22	22	79
Hypothetical protein	GL50803_12800	AS175_4360	GLP15_851	GL50581_3479	gb|CH991767:376741+377892	AS175_chr5:2902222+2903373	gb|contig28:61571-62722	gb|ACGJ01002891:26794+27945	79.2	94.94	17.95	95.36	7
Hypothetical protein	GL50803_6448	AS175_2177	GLP15_4710	GL50581_3263	gb|CH991779:47963+48667	AS175_chr4:557848+558552	gb|contig698:122530-123234	gb|ACGJ01002726:103543-104247	79.19	151.12	97.45	290.9	169	324	239	68
Hypothetical protein	GL50803_7948	AS175_1757	GLP15_3491	GL50581_3812	gb|CH991782:997975+998436	AS175_chr3:1309358+1309819	gb|contig377:136700+137161	gb|ACGJ01002910:41265+41726	79.02	15.91	108.27	388.58	109	109		725
Nucleotide-binding protein 1	GL50803_14604	AS175_1832	GLP15_4911	GL50581_2381	gb|CH991782:1208568+1209806	AS175_chr3:1519876+1521114	gb|contig753:47056+48294	gb|ACGJ01002308:2941-4179	78.84	233.13	217.97	283.13	9	9	9
BUB3	GL50803_102890	AS175_1496	GLP15_1283	GS_ORF_147	gb|CH991782:438559-439650	AS175_chr3:750225-751316	gb|contig38:157509+158600	gb|ACGJ01001161:5866-6678	78.74	91.59	36.33	100.11	20	20	20	1537
Hypothetical protein	GL50803_3958	AS175_3846	GLP15_476	GL50581_1051	gb|CH991768:359885-360835	AS175_chr5:1715700-1716650	gb|contig19:24090+25037	gb|ACGJ01001410:52225-53175	78.7	142.89	66.88	200.33	133		85	98
Protein 21.1	GL50803_7021	AS175_191	GLP15_2487	GL50581_906	gb|CH991769:941814-943265	AS175_chr1:463724-465175	gb|contig171:5158+6612	gb|ACGJ01001087:16498-17952	78.68	131.82	69.29	195.38	36	43	38	31
Hypothetical protein	GL50803_8854	AS175_134	GLP15_5192	GL50581_2266	gb|CH991769:804670+806586	AS175_chr1:326686+328602	gb|contig818:111868+113784	gb|ACGJ01002287:5140+7056	78.6	148.37	42.38	140.95	115	115	224	618
NSF	GL50803_114776	AS175_4836	GLP15_1734	GL50581_2200	gb|CH991771:253583-256057	AS175_chr3:10242-12653	gb|contig53:29422+31905	gb|ACGJ01002280:9097-11508	78.58	140.28	82.22	155.12	76	76	75
Ubiquitin-conjugating enzyme E2-28.4 kDa	GL50803_5921	AS175_569	GLP15_2541	GL50581_3926	gb|CH991762:191084-192058	AS175_chr1:1262110-1263084	gb|contig173:74893-75876	gb|ACGJ01002915:17355+18422	78.44	204.29	81.48	158.37	86	83	136	129
Dmc1b	GL50803_13346	AS175_1602	GLP15_2034	GL50581_4070	gb|CH991782:651927-653033	AS175_chr3:963501-964607	gb|contig67:30678-31784	gb|ACGJ01002919:28134+29240	78.42	217.91	60.31	106.57	169	170	158	678
HSP70 subfamily B suppressor 1	GL50803_16111	AS175_2654	GLP15_627	GL50581_4136	gb|CH991779:1115475-1117289	AS175_chr4:1618502-1620316	gb|contig24:92829+94661	gb|ACGJ01002921:7388-9262	78.25	114.89	59.17	65.87	10	10	8	10
Hypothetical protein	GL50803_4950	AS175_4269	GLP15_4599	GL50581_2779	gb|CH991767:850262+850828	AS175_chr5:2753223+2753789	gb|contig692:5608-6174	gb|ACGJ01002404:5196-5762	78.23	150.17	98.92	93.28	249	249	249
Zinc finger protein	GL50803_1935	AS175_1235	GLP15_4522	GL50581_2392	gb|CH991771:51239-52639	AS175_chr3:60593-61993	gb|contig674:19682+21082	gb|ACGJ01002309:5302-6705	78.07	142.82	106.44	114.67	91	91	111	99
Kinase, CAMK CAMK1	GL50803_11178	AS175_3838	GLP15_484	GL50581_1043	gb|CH991768:344777-345784	AS175_chr5:1700592-1701599	gb|contig19:39238+40245	gb|ACGJ01001410:37410-38417	77.94	104.73	38.39	532.09	106	103	103	46
Glyceraldehyde 3-phosphate dehydrogenase	GL50803_17043	AS175_4656	GLP15_1710	GL50581_3907	gb|CH991769:662753-663976	AS175_contig7:14500-15723	gb|contig52:74155-75378	gb|ACGJ01002914:14167+15390	77.89	46.13	17.43	93.05	8	8	6	9
Hypothetical protein	GL50803_17241	AS175_1391	GLP15_2001	GL50581_3221	gb|CH991782:158069-158524	AS175_chr3:475722-476177	gb|contig65:3993-4448	gb|ACGJ01002693:568+1023	77.86	231.85	185.17	219.73	83		83
Splicing factor U2AF subunit, putative	GL50803_16554	AS175_4797	GLP15_3442	GL50581_1126	gb|CH991776:179973-180554	AS175_chr5:493958-494533	gb|contig377:18966+19541	gb|ACGJ01001563:19847-20422	77.85	53.08	146.67	193.17	29	4817	29	4160
Kinase, NEK	GL50803_16765	AS175_4100	GLP15_4344	GL50581_2713	gb|CH991767:1190378-1192300	AS175_chr5:2332406-2334328	gb|contig599:5473-7395	gb|ACGJ01002381:6637+8553	77.62	107.81	64.66	84.72	1487		15
Protein 21.1	GL50803_16227	AS175_2226	GLP15_3977	GL50581_536	gb|CH991779:176237-177694	AS175_chr4:686100-687557	gb|contig483:5433-6890	gb|ACGJ01000686:5386-6843	77.58	155.27	24.61	281.72			264	88
Hypothetical protein	GL50803_8585	AS175_757	GLP15_794	GL50581_2452	gb|CH991763:1184722+1185294	AS175_chr2:308706+309278	gb|contig27:79797-80369	gb|ACGJ01002318:20733+21287	77.49	26.22	48.38	28.02	21		21	1186
Spindle pole protein, putative	GL50803_14895	AS175_3782	GLP15_4105	GL50581_1455	gb|CH991768:219401-221347	AS175_chr5:1575351-1577297	gb|contig523:8009+9997	gb|ACGJ01002106:26649-28595	77.48	108.87	90.21	179.33	62	62	51	37
ATP-binding cassette protein 5	GL50803_8227	AS175_503	GLP15_3377	GL50581_3399	gb|CH991762:52881+56078	AS175_chr1:1124036+1127233	gb|contig371:105491-108688	gb|ACGJ01002885:10-3222	77.03	226.89	76.58	87.39	72	72	76
Kinase, NEK	GL50803_11554	AS175_1552	GLP15_1224	GL50581_4037	gb|CH991782:549618+550439	AS175_chr3:861264+862085	gb|contig38:43682-44503	gb|ACGJ01002918:33322+34143	76.97	142.09	111.67	796.35	41	41	41	42
Kinase, CMGC CDK	GL50803_9422	AS175_2779	GLP15_1779	GL50581_869	gb|CH991779:1367528-1368583	AS175_chr4:1870505-1871560	gb|contig54:2493+3548	gb|ACGJ01001044:42840-43895	76.91	99.41	221.27	193.64	5	5	5	5
hypothetical protein	GL50803_22455	AS175_832	GLP15_168	GL50581_3013	gb|CH991763:858333-860174	AS175_chr2:462654-464495	gb|contig7:427-2409	gb|ACGJ01002485:10385+12379	76.87	58.65	43.47	90.91	59		56	17
Hypothetical protein	GL50803_101955	AS175_4147	GLP15_2204	GL50581_877	gb|CH991767:1322531+1324825	AS175_chr5:2464517+2466811	gb|contig88:143067-145361	gb|ACGJ01001055:8206-10500	76.86	73.82	45.36	107.34	5	5	5	6
Hypothetical protein	GL50803_3007	AS175_1977	GLP15_4587	GL50581_4482	gb|CH991814:364210-365871	AS175_chr4:82291-83952	gb|contig688:77853-79505	gb|ACGJ01002929:21557+23158	76.72	96.35	36.7	195.77	9	9	11	10
Hypothetical protein	GL50803_9157	AS175_4520	GLP15_4000	GL50581_1349	gb|CH991767:260016-260828	AS175_chr5:3281897-3282709	gb|contig490:10967-11782	gb|ACGJ01001979:6410-7225	76.67	186.98	190.42	189.99	61	60	58	91
Hypothetical protein	GL50803_16954	AS175_3581	GLP15_4437	GL50581_2100	gb|CH991768:1100806-1104234	AS175_chr5:1049840-1053268	gb|contig632:29774-33204	gb|ACGJ01002272:29885-33313	76.63	52.71	39.79	31.69	57	57	57	2981
Hypothetical protein	GL50803_32686	AS175_3913	GLP15_3736	GL50581_514	gb|CH991817:22136-23242	AS175_chr5:1878904-1880010	gb|contig430:7750-8865	gb|ACGJ01000668:9809-10900	76.59	116.21	193.35	322.97	88	87	77
Chaperone protein dnaJ	GL50803_14843	AS175_3277	GLP15_1168	GL50581_1343	gb|CH991776:338027+339739	AS175_chr5:370182+371894	gb|contig36:26779-28491	gb|ACGJ01001936:8841+10544	76.47	98.14	39.03	95.74	75	75	76	70
Hypothetical protein	GL50803_14475	AS175_4580	GLP15_2812	GS_ORF_100	gb|CH991771:30540-33971	AS175_contig3:30535-33966	gb|contig253:10778-14212	gb|ACGJ01002279:26895-29378	76.35	95.64	28.42	84.93	27	3058	10
Alpha adaptin	GL50803_17304	AS175_715	GLP15_379	GL50581_3397	gb|CH991763:1066216-1068567	AS175_chr2:190286-192634	gb|contig16:23868-26231	gb|ACGJ01002884:6109+8463	76.22	89.05	100.23	155.44	10	10	7	7
Zinc finger domain	GL50803_13007	AS175_2951	GLP15_335	GL50581_3542	gb|CH991763:260226-261629	AS175_chr4:2227172-2228575	gb|contig12:89809-91212	gb|ACGJ01002894:5967+7370	76.16	132.31	85.24	103.69	1133	54	5815	61
CTP synthase/UTP-ammonia lyase	GL50803_4507	AS175_1786	GLP15_4191	GL50581_2652	gb|CH991782:1086765-1089452	AS175_chr3:1398125-1400812	gb|contig535:1810-4497	gb|ACGJ01002358:1983-4655	76.07	129.39	34.04	280.7	9	11	11	11
Long chain fatty acid CoA ligase 5	GL50803_21118	AS175_4320	GLP15_2620	GL50581_2104	gb|CH991767:514822-517062	AS175_chr5:2839421-2841661	gb|contig189:8060-10300	gb|ACGJ01002272:44134+46365	75.97	142.5	168.15	209.03	44	40	40	43
Hypothetical protein	GL50803_17484	AS175_1973	GLP15_4583	GL50581_4486	gb|CH991814:354230+356392	AS175_chr4:72311+74473	gb|contig688:67820+69982	gb|ACGJ01002929:31050-33212	75.87	99.61	39.79	145.77	11	11	11	9
Hypothetical protein	GL50803_20020	AS175_1579	GLP15_2716	GL50581_663	gb|CH991782:607982+608776	AS175_chr3:919574+920368	gb|contig214:639+1433	gb|ACGJ01000870:664+1467	75.84	18.16	13.25	13.73	11		11
Hypothetical protein	GL50803_34160	AS175_1330	GLP15_945	GL50581_2887	gb|CH991782:18725+19603	AS175_chr3:336187+337065	gb|contig30:134580-135422	gb|ACGJ01002434:2642+3508	75.77	139.96	163.61	422.16	52	52	61	21
Hypothetical protein	GL50803_15497	AS175_1035	GLP15_5110	GL50581_4166	gb|CH991763:479815+481368	AS175_chr2:940866+942419	gb|contig802:23540-25108	gb|ACGJ01002922:43868-45355	75.71	167.16	15.28	127.68	93	93	78	51
Hypothetical protein	GL50803_3746	AS175_2345	GLP15_3791	GL50581_3604	gb|CH991779:426688-429993	AS175_chr4:936391-939696	gb|contig430:102840-106136	gb|ACGJ01002897:10113-13436	75.65	80.44	45.45	75.35	23	23	22	25
Hypothetical protein	GL50803_8883	AS175_2506	GLP15_1076	GL50581_1084	gb|CH991779:799654+801036	AS175_chr4:1309305+1310687	gb|contig33:19863-21245	gb|ACGJ01001476:17476+18894	75.61	121.52	76.85	159.32	38	38	37	38
Hypothetical protein	GL50803_16384	AS175_4309	GLP15_2648	GL50581_1692	gb|CH991767:498706+499443	AS175_chr5:2823316+2824053	gb|contig189:65039-65776	gb|ACGJ01002192:7243-7980	75.6	213.77	151.65	254.36	16	16	16	16
Hypothetical protein	GL50803_3581	AS175_62	GLP15_3193	GL50581_278	gb|CH991767:1879688+1880092	AS175_chr1:159459+159863	gb|contig343:31781+32185	gb|ACGJ01000415:17083+17487	75.45	210.42	505	100.84		88	162
Dephospho-CoA kinase	GL50803_16483	AS175_4274	GLP15_4963	GL50581_2804	gb|CH991767:857937-858800	AS175_chr5:2760898-2761761	gb|contig761:2035-2889	gb|ACGJ01002414:2169-3023	75.39	224.38	112.81	54.06	49	53	66	91
hypothetical protein	GL50803_2777	AS175_3475	GLP15_600	GL50581_655	gb|CH991768:874616-875038	AS175_chr5:823726-824148	gb|contig24:42819-43241	gb|ACGJ01000857:17021+17443	75.35	61.38	52.49	58.45	95	4448	97
Hypothetical protein	GL50803_95787	AS175_4587	GLP15_1886	GL50581_2567	gb|CH991767:1115776-1119564	AS175_contig2:9633-13421	gb|contig59:8740-12531	gb|ACGJ01002336:11951-15730	75.06	164.03	63.42	173.76		461	526	404
Protein 21.1	GL50803_11164	AS175_3828	GLP15_493	GL50581_1033	gb|CH991768:324591-326741	AS175_chr5:1680406-1682556	gb|contig19:58332+60479	gb|ACGJ01001410:17313-19463	74.91	292.4	77.15	141.6	9	127	9	129
Hypothetical protein	GL50803_32999	AS175_4591	GLP15_1881	GS_ORF_320	gb|CH991767:1140362+1145860	AS175_contig2:34190+39688	gb|contig58:12040+17538	gb|ACGJ01000604:2134+6108	74.78	132.04	76.11	96.18	46		47
Intraflagellar transport particle protein IFT88	GL50803_16660	AS175_2621	GLP15_1035	GL50581_4308	gb|CH991779:1055562+1058057	AS175_chr4:1558597+1561092	gb|contig32:88798-91293	gb|ACGJ01002925:50354-52843	74.68	154.1	93.17	133.35	97	99	98	95
Glycerol kinase	GL50803_8173	AS175_3380	GLP15_2354	GL50581_2319	gb|CH991768:1245905-1247527	AS175_chr5:619916-621538	gb|contig137:27222-28844	gb|ACGJ01002298:285-1907	74.65	147.28	102.77	43.35	16	16	16	16
Hypothetical protein	GL50803_32697	AS175_2659	GLP15_4393	GL50581_1907	gb|CH991779:1125137+1127197	AS175_chr4:1628142+1630202	gb|contig628:1+2001	gb|ACGJ01002227:667+2730	74.6	93.54	27.68	57.94	75	75	42	4022
Beta adaptin	GL50803_21423	AS175_4508	GLP15_1295	GL50581_4548	gb|CH991767:236940+240338	AS175_chr5:3258853+3262251	gb|contig39:9271-12672	gb|ACGJ01002931:8591-12025	74.27	65.4	61.92	154.89	14		14	2243
Manganese-dependent inorganic pyrophosphatase, putative	GL50803_8163	AS175_3515	GLP15_3312	GL50581_4366	gb|CH991768:951648-953660	AS175_chr5:900716-902728	gb|contig369:47126+49156	gb|ACGJ01002927:40729-42735	74.19	90.1	29.49	119.3	9	9	133	9
hypothetical protein	GL50803_87577	AS175_2618	GLP15_1038	GL50581_4311	gb|CH991779:1041288+1042196	AS175_chr4:1551239+1552147	gb|contig32:95050-95958	gb|ACGJ01002925:53612-54520	74.08	188.14	88.43	160.15	85		936	864
Protein 21.1	GL50803_27836	AS175_3191	GLP15_3527	GL50581_225	gb|CH991761:22310-23920	AS175_chr5:198847-200457	gb|contig380:15684+17294	gb|ACGJ01000362:3374-4993	74	132.18	62.54	104.46	60	60	67	79
High cysteine membrane protein Group 1	GL50803_15317	AS175_3020	GLP15_2791	GL50581_353	gb|CH991801:62390-67237	AS175_chr4:2382019-2386866	gb|contig251:4286-9133	gb|ACGJ01000532:14969+19837	73.99	106.06	50.19	129.4	16	16	15	14
Hypothetical protein	GL50803_21803	AS175_4416	GLP15_1364	GL50581_1863	gb|CH991767:24956+26596	AS175_chr5:3046974+3048614	gb|contig40:20826-22466	gb|ACGJ01002214:3176+4816	73.92	111.74	37.65	191.48	23	23	21	20
Hypothetical protein	GL50803_6120	AS175_2836	GLP15_1386	GL50581_4535	gb|CH991782:86034-87155	AS175_chr3:403699-404817	gb|contig41:61929+63050	gb|ACGJ01002930:36825-37865	73.89	116.1	70.99	204.57	52	52	55	43
Hypothetical protein	GL50803_12062	AS175_1993	GLP15_1998	GL50581_2621	gb|CH991814:405260-406063	AS175_chr4:123318-124121	gb|contig64:35661+36434	gb|ACGJ01002349:16837-17640	73.75	68.37	31.53	66.89	29	944	35	998
Hypothetical protein	GL50803_14458	AS175_4551	GLP15_5012	GL50581_1325	gb|CH991776:391935-392543	AS175_contig4:9259-9867	gb|contig778:17998-18606	gb|ACGJ01001903:3427-4035	73.68	124.97	145.47	128.04	155	155	166	134
Protein 21.1	GL50803_13438	AS175_2487	GLP15_1096	GL50581_1178	gb|CH991779:761680-762261	AS175_chr4:1271378-1271959	gb|contig33:55074+55670	gb|ACGJ01001597:10882+11454	73.56	39.91	43.57	50.43		571	2342	1727
Hypothetical protein	GL50803_9573	AS175_2606	GLP15_1053	GL50581_4323	gb|CH991779:1012795-1015104	AS175_chr4:1522761-1525070	gb|contig32:122342+124651	gb|ACGJ01002925:80664+82904	73.53	140.77	93.13	122.89	9	9	9
20S proteasome alpha subunit 6	GL50803_7962	AS175_846	GLP15_254	GL50581_969	gb|CH991763:893869-894636	AS175_chr2:498165-498932	gb|contig10:7102+7869	gb|ACGJ01001242:22239+23006	73.4	66.19	184.1	263.29	20	148	148
Serologically defined colon cancer antigen 1	GL50803_4043	AS175_2529	GLP15_877	GL50581_1308	gb|CH991779:859003-862194	AS175_chr4:1368819-1372010	gb|contig29:1432+4623	gb|ACGJ01001902:480+3677	73.38	135.79	55.64	51.46	42	41	40
Cyclin A	GL50803_14488	AS175_3221	GLP15_4775	GL50581_2486	gb|CH991761:79354-80418	AS175_chr5:255858-256922	gb|contig704:76741-77721	gb|ACGJ01002319:39070-40050	73.28	115.84	25.64	74.31	39	39	37	37
Hypothetical protein	GL50803_16894	AS175_836	GLP15_172	GL50581_3009	gb|CH991763:865819-867333	AS175_chr2:470140-471654	gb|contig7:8096-9610	gb|ACGJ01002485:3250+4764	73.08	89.86	54.84	99.89	46	43	49	40
Hypothetical protein	GL50803_28962	AS175_3406	GLP15_2381	GL50581_3102	gb|CH991768:1294061-1294984	AS175_chr5:668071-668994	gb|contig137:75684-76607	gb|ACGJ01002558:10130+11059	72.99	264.75	57.56	244.87	81	81	83
Spindle pole protein, putative	GL50803_33660	AS175_3701	GLP15_1919	GL50581_439	gb|CH991768:663786+666590	AS175_chr5:1371334+1374138	gb|contig59:85650+88499	gb|ACGJ01000614:51984+54794	72.97	94.62	88.51	153.79	8	8	12
Vacuolar protein sorting 35	GL50803_23833	AS175_3489	GLP15_614	GL50581_4348	gb|CH991768:901899+904196	AS175_chr5:851008+853305	gb|contig24:70406+72703	gb|ACGJ01002927:14098-16395	72.72	150.14	121.54	256.86	40	40	40	39
Hypothetical protein	GL50803_8627	AS175_80	GLP15_1812	GL50581_2852	gb|CH991785:37658-38431	AS175_chr1:201498-202265	gb|contig55:34581-35309	gb|ACGJ01002424:6702+7451	72.47	83.28	240.43	127.63	27	27	27	2675
Hypothetical protein	GL50803_137747	AS175_1624	GLP15_2057	GL50581_4096	gb|CH991782:697554-700817	AS175_chr3:1009122-1012385	gb|contig78:12498-15755	gb|ACGJ01002920:13012-16332	72.42	73.58	24.79	74.79	34	34	34	269
Yip paralog	GL50803_8781	AS175_3559	GLP15_746	GL50581_4517	gb|CH991768:1064260+1064997	AS175_chr5:1013309+1014046	gb|contig26:9328-10071	gb|ACGJ01002930:2043-2780	72.39	385.67	355.92	360.17	77	76	56	79
Hypothetical protein	GL50803_3538	AS175_65	GLP15_1797	GL50581_2867	gb|CH991785:7755+8609	AS175_chr1:171595+172449	gb|contig55:4733+5587	gb|ACGJ01002424:36344-37195	72.38	246.93	217.02	490.75	117	117	120	115
Hypothetical protein	GL50803_17011	AS175_4364	GLP15_844	GL50581_3842	gb|CH991767:385587-388067	AS175_chr5:2911032-2913512	gb|contig28:44758+47241	gb|ACGJ01002911:40857+43340	72.38	121.89	51.05	216.56	33	33	33
Protein 21.1	GL50803_13982	AS175_1421	GLP15_1141	GL50581_2632	gb|CH991782:232730-234388	AS175_chr3:549586-551244	gb|contig35:20198+21865	gb|ACGJ01002351:4668-6326	72.36	95.55	69.19	116.16	1	145	136
Hypothetical protein	GL50803_28657	AS175_2505	GLP15_1077	GL50581_1083	gb|CH991779:799183-799629	AS175_chr4:1308834-1309280	gb|contig33:21272+21718	gb|ACGJ01001476:17003-17449	72.2	185.36	97.11	270.88	339	335	336	335
Hypothetical protein	GL50803_22739	AS175_985	GLP15_4490	GL50581_3182	gb|CH991763:365244-366233	AS175_chr2:826386-827375	gb|contig647:39715+40725	gb|ACGJ01002611:13254+14258	72.08	100.7	32.07	91.32	640	1200	273	1271
DNA-directed RNA polymerase I 13.1 kDa polypeptide	GL50803_8518	AS175_799	GLP15_4249	GL50581_2017	gb|CH991763:1272728-1273039	AS175_chr2:396675-396986	gb|contig571:7893-8204	gb|ACGJ01002258:33586+33897	72.04	152.78	52.53	101.27	85	85	72	48
Dihydrouridine synthase, putative	GL50803_3565	AS175_3371	GLP15_2345	GL50581_171	gb|CH991768:1222398-1224065	AS175_chr5:596411-598078	gb|contig137:3713-5383	gb|ACGJ01000230:3119-4780	71.76	109.58	89.79	49.13	3	3	3	2664
Coiled-coil protein	GL50803_9515	AS175_1172	GLP15_2977	GL50581_3871	gb|CH991763:105804-109928	AS175_chr2:1277274-1281398	gb|contig305:62153-66277	gb|ACGJ01002913:14594-18664	71.75	59.27	93.35	267.95	197	197	195	195
Cathepsin L precursor	GL50803_3169	AS175_989	GLP15_4486	GL50581_3178	gb|CH991763:369512+371206	AS175_chr2:830654+832348	gb|contig647:34763-36472	gb|ACGJ01002611:8308-9993	71.71	153.73	136.36	114.61	36	36	34	72
Protein tyrosine phosphatase	GL50803_25035	AS175_1077	GLP15_1534	GL50581_1988	gb|CH991763:545452+547278	AS175_chr2:1006478+1008304	gb|contig45:167991-169817	gb|ACGJ01002250:361+2184	71.6	67.51	30.6	162.63	48	48	49	51
Phospholipase B	GL50803_17277	AS175_3422	GLP15_2398	GL50581_128	gb|CH991768:756741+758447	AS175_chr5:705886+707592	gb|contig141:3425-5131	gb|ACGJ01000166:5890+7596	71.49	116.36	40.41	143.5	121	126	137	87
Hypothetical protein	GL50803_4323	AS175_3064	GLP15_1472	GL50581_2244	gb|CH991764:98334-99494	AS175_chr4:2488397-2489557	gb|contig45:10503-11660	gb|ACGJ01002285:4452-5591	71.46	139.19	149.81	175.16	4	4	6
Protein 21.1	GL50803_14800	AS175_143	GLP15_5201	GL50581_1284	gb|CH991769:824605-825780	AS175_chr1:346621-347796	gb|contig818:131940-133136	gb|ACGJ01001805:15625-16833	71.43	208.29	162.4	140.23	66	66	65	70
Hypothetical protein	GL50803_11566	AS175_1559	GLP15_1217	GL50581_4045	gb|CH991782:568187+568987	AS175_chr3:879833+880630	gb|contig38:25178-25966	gb|ACGJ01002918:52036+52836	71.4	111.09	212.75	364.22	147		150
Kinesin-3	GL50803_112846	AS175_ORF_71	GLP15_3274	GL50581_583	gb|CH991779:504865-508152	AS175_chr4:1014487-1016814	gb|contig351:13766-16093	gb|ACGJ01000736:26292+29573	71.25	103.4	200.66	91.14	15	13	16	13
Protein 21.1	GL50803_8174	AS175_3379	GLP15_2353	GS_ORF_8	gb|CH991768:1243377+1245881	AS175_chr5:617388+619892	gb|contig137:24694+27198	gb|ACGJ01000230:23841+25988	70.96	111.43	69.69	228.22	3	164	16
Hypothetical protein	GL50803_16607	AS175_878	GLP15_143	GL50581_822	gb|CH991763:966007-966981	AS175_chr2:570278-571252	gb|contig6:6870+7844	gb|ACGJ01001022:74013+74999	70.89	89.16	182.6	110.18	61	59	60
26S protease regulatory subunit 6B	GL50803_7950	AS175_1758	GLP15_3492	GL50581_3813	gb|CH991782:998537+999709	AS175_chr3:1309920+1311092	gb|contig377:137259+138431	gb|ACGJ01002910:41835+43007	70.86	93.84	122.37	172.91	12	12	9	10
Hypothetical protein	GL50803_97741	AS175_1193	GLP15_3001	GL50581_3895	gb|CH991763:143195-143833	AS175_chr2:1314663-1315301	gb|contig305:99558-100196	gb|ACGJ01002913:51793-52431	70.54	47.68	110.36	135.54	225		272	203
Phosphoprotein phosphatase 2A regulatory subunit	GL50803_17538	AS175_3778	GLP15_4109	GL50581_1451	gb|CH991768:206334+208628	AS175_chr5:1562284+1564578	gb|contig523:20770-23064	gb|ACGJ01002106:13643+15931	70.41	134.77	88.5	108.99	101	8099	109	82
Hypothetical protein	GL50803_7134	AS175_1463	GLP15_1869	GL50581_1966	gb|CH991782:339209+340885	AS175_chr3:651926+653602	gb|contig57:72004+73680	gb|ACGJ01002244:9932+11608	70.39	58.76	23.83	43.37	33	1208	33
Sda1, severe depolymerization of actin	GL50803_16299	AS175_3156	GLP15_25	GS_ORF_301	gb|CH991761:183766+186357	AS175_chr5:112983+115574	gb|contig2:32518+35103	gb|ACGJ01002395:2-2485	70.36	137.39	38.43	91.31	237	126	489
Syntaxin 1A	GL50803_96994	AS175_1573	GLP15_1202	GL50581_4059	gb|CH991782:603347-604270	AS175_chr3:914955-915878	gb|contig38:1542+2465	gb|ACGJ01002918:71704-72441	70.29	296.63	100.57	328.27	245	245	247	162
hypothetical protein	GL50803_14198	AS175_3358	GLP15_1408	GL50581_2930	gb|CH991776:250482-251579	AS175_chr5:564432-565529	gb|contig42:23762+24904	gb|ACGJ01002453:24562-25686	70.12	186.28	78.71	102.67	351	351	63
Leucyl-tRNA synthetase	GL50803_8621	AS175_75	GLP15_1807	GL50581_2857	gb|CH991785:23115-26636	AS175_chr1:186955-190476	gb|contig55:20032-23553	gb|ACGJ01002424:18482+21994	70.02	129.69	72.08	108.61	26	26	25	26
Hypothetical protein	GL50803_17012	AS175_4367	GLP15_841	GL50581_3839	gb|CH991767:390475+391734	AS175_chr5:2915920+2917179	gb|contig28:41101-42348	gb|ACGJ01002911:37215-38459	69.7	79.18	33.35	88.05	65	830	65	54
Periodic tryptophan protein 2-like protein	GL50803_94653	AS175_1980	GLP15_4590	GL50581_4479	gb|CH991814:369630+373148	AS175_chr4:87711+91229	gb|contig688:83264+86782	gb|ACGJ01002929:14240-17761	69.68	50.12	19.23	53.65	14		18
Protein 21.1	GL50803_9307	AS175_1869	GLP15_2258	GL50581_2724	gb|CH991767:928969-931419	AS175_chr3:1607690-1610140	gb|contig107:76057+78507	gb|ACGJ01002386:5446-7881	69.56	89.68	43.23	49.67	36	36	35	2121
Hypothetical protein	GL50803_12163	AS175_34	GLP15_2949	GL50581_1069	gb|CH991767:461408-462628	AS175_chr1:77270-78490	gb|contig303:20581-21801	gb|ACGJ01001465:4584+5804	69.47	212.79	205.09	342.92	70	70	67	98
Hypothetical protein	GL50803_17083	AS175_1142	GLP15_3669	GL50581_19	gb|CH991763:313763-315415	AS175_chr2:1176890-1178542	gb|contig412:22511-24163	gb|ACGJ01000078:16989+18641	69.45	204.61	47.07	128.1	30	30	29	3760
High cysteine membrane protein EGF-like	GL50803_16936	AS175_1589	GLP15_2017	GL50581_4085	gb|CH991782:625143+629708	AS175_chr3:936734+941299	gb|contig67:3875+6574	gb|ACGJ01002919:51416-55981	69.09	33.45	4.87	90.21	10	9		15
hypothetical protein	GL50803_16647	AS175_4229	GLP15_3170	GL50581_4233	gb|CH991767:765248+766006	AS175_chr5:2668322+2669080	gb|contig342:30034+30792	gb|ACGJ01002923:109981+110736	69.06	135.12	83.59	209.91	249	249	12
Hypothetical protein	GL50803_17412	AS175_1027	GLP15_5119	GL50581_4175	gb|CH991763:462545+464734	AS175_chr2:923607+925796	gb|contig802:40273-42459	gb|ACGJ01002922:60436-62625	69.06	126.61	66.2	166.43	20	20	22	19
Kinase, CMGC DYRK	GL50803_101850	AS175_480	GLP15_4053	GL50581_2984	gb|CH991762:383563-384777	AS175_chr1:1060439-1061653	gb|contig503:52223-53437	gb|ACGJ01002473:37067-38281	68.78	73.12	79.08	137.6	76	43	76	105
GPI-anchor transamidase, putative	GL50803_15267	AS175_2714	GLP15_634	GL50581_1114	gb|CH991779:1238545-1239297	AS175_chr4:1741601-1742356	gb|contig24:104631-105377	gb|ACGJ01001509:40541+41296	68.75	125.64	24.4	34.43	18		24	45
High cysteine membrane protein Group 2	GL50803_16721	AS175_4237	GLP15_4385	GL50581_2430	gb|CH991767:783396-785189	AS175_chr5:2686470-2688263	gb|contig624:2212-4004	gb|ACGJ01002315:1276-3162	68.71	101.22	47.78	245.75	82	82	83
U3 small nucleolar ribonucleoprotein protein MPP10, putative	GL50803_9274	AS175_2134	GLP15_4803	GL50581_237	gb|CH991814:233192-234316	AS175_chr4:464583-465707	gb|contig707:37610+38728	gb|ACGJ01000384:27781-28884	68.59	70.75	34.35	139.93				863
Phosphorylase B kinase gamma catalytic chain	GL50803_10698	AS175_2719	GLP15_639	GL50581_1109	gb|CH991779:1246453-1248765	AS175_chr4:1749508-1751820	gb|contig24:112358-114670	gb|ACGJ01001509:31164+33485	68.57	148.2	175.12	203.48	87	87	85	78
Hypothetical protein	GL50803_11125	AS175_3070	GLP15_1478	GL50581_3695	gb|CH991764:107808-109190	AS175_chr4:2497870-2499252	gb|contig45:19973-21310	gb|ACGJ01002904:4432-5769	68.57	149.29	21.68	5.92	115	115	115
Kinase, NEK	GL50803_9421	AS175_2778	GLP15_1780	GL50581_868	gb|CH991779:1365750-1367504	AS175_chr4:1868727-1870481	gb|contig54:3572+5326	gb|ACGJ01001044:41062-42816	68.33	227.1	117.11	176.91	244	244	9	244
Hypothetical protein	GL50803_16543	AS175_1274	GLP15_893	GL50581_2904	gb|CH991771:177682-179415	AS175_chr3:186974-188707	gb|contig30:10556-12289	gb|ACGJ01002439:2052-3785	68.27	286.96	128.07	168.77	201	201	204
High cysteine protein	GL50803_101832	AS175_676	GLP15_2559	GL50581_3963	gb|CH991769:18455-20065	AS175_chr2:90840-92450	gb|contig184:17342-18886	gb|ACGJ01002917:16188-17798	68.1	272.87	47.31	100.15	87	69	143	79
ATP-dependent RNA helicase	GL50803_16042	AS175_4177	GLP15_3577	GL50581_4179	gb|CH991767:664969-666867	AS175_chr5:2568051-2569949	gb|contig393:69848+71725	gb|ACGJ01002923:5954-7831	67.81	38.75	29.99	39.69			26
1,4-alpha-glucan branching enzyme	GL50803_15823	AS175_59	GLP15_3190	GL50581_275	gb|CH991767:1874075-1876426	AS175_chr1:153846-156197	gb|contig343:26139-28496	gb|ACGJ01000415:11464-13821	67.79	187	154.2	151.9	63	735	57	59
Protein 21.1	GL50803_16820	AS175_4184	GLP15_3569	GL50581_4187	gb|CH991767:689108+691468	AS175_chr5:2592190+2594550	gb|contig393:45161-47524	gb|ACGJ01002923:29915+32278	67.66	118.16	52.43	125.08	10	1271	11
Vacuolar ATP synthase subunit d	GL50803_13000	AS175_890	GLP15_2107	GL50581_808	gb|CH991763:995828+996883	AS175_chr2:600099+601154	gb|contig83:6456+7511	gb|ACGJ01001022:44128-45183	67.41	118.5	35.73	118.87	129	129	129	132
Kinase, SCY1	GL50803_8805	AS175_900	GLP15_2117	GL50581_797	gb|CH991763:1007383+1010193	AS175_chr2:611641+614451	gb|contig83:17999+20803	gb|ACGJ01001022:30905-33700	67.2	41.78	170.93	173.84	20	20	21	20
Cathepsin L precursor	GL50803_11209	AS175_4044	GLP15_4988	GL50581_3714	gb|CH991767:1480327+1481940	AS175_chr5:2179931+2181544	gb|contig767:17673-19289	gb|ACGJ01002905:2538-4145	67.13	37.07	67.34	43.44	5442	5442	113
Hypothetical protein	GL50803_15011	AS175_4599	GLP15_3137	GL50581_1646	gb|CH991768:447156+447875	AS175_contig8:18104+18823	gb|contig336:16530+17249	gb|ACGJ01002183:11703-12422	67.08	141.4	337.01	52.89	31	31	29
Hypothetical protein	GL50803_9099	AS175_1121	GLP15_3257	GL50581_2367	gb|CH991763:659702-660922	AS175_chr2:1120688-1121908	gb|contig348:81999-83219	gb|ACGJ01002305:10666-11868	67.03	63.86	120.3	128.56	11	11	8	13
Kinase, NEK	GL50803_8152	AS175_3510	GLP15_3318	GL50581_4360	gb|CH991768:944193-945938	AS175_chr5:893262-895007	gb|contig369:54950+56695	gb|ACGJ01002927:31680+33446	66.95	85.09	47.66	163.18	37	37	440	566
Kinase, CMGC CLK	GL50803_92741	AS175_3709	GLP15_529	GL50581_2235	gb|CH991768:687262-688596	AS175_chr5:1394767-1396101	gb|contig21:8653-9987	gb|ACGJ01002282:31743+33077	66.77	64.01	163.56	106.59	4		4	3
S-adenosylmethionine-dependent methyltransferase, putative	GL50803_21512	AS175_3943	GLP15_3770	GL50581_160	gb|CH991817:77886-78761	AS175_chr5:1934596-1935471	gb|contig430:62081-62956	gb|ACGJ01000219:1029+1904	66.64	120.95	118.55	86.37	272	272	288	530
Hypothetical protein	GL50803_13342	AS175_201	GLP15_3048	GL50581_2359	gb|CH991769:955444-956115	AS175_chr1:477329-478000	gb|contig307:97532+98128	gb|ACGJ01002302:10183-10779	66.29	148.63	145.85	43.89	27	27	26	535
Rab geranylgeranyltransferase	GL50803_15820	AS175_184	GLP15_2494	GL50581_899	gb|CH991769:931411+932355	AS175_chr1:453321+454265	gb|contig171:16059-17003	gb|ACGJ01001087:6448+7068	66.27	128.92	93.13	212.32	47	47	10	26
Hypothetical protein	GL50803_16679	AS175_124	GLP15_5182	GL50581_2274	gb|CH991769:787057+788838	AS175_chr1:309073+310854	gb|contig818:94243+96021	gb|ACGJ01002287:18180-20003	66.26	75.41	32.48	73.11	124	124	125	122
Protein 21.1	GL50803_88369	AS175_2884	GLP15_4418	GL50581_1844	gb|CH991793:62031+64562	AS175_chr4:2093778+2096309	gb|contig630:1353+3884	gb|ACGJ01002210:47136+49640	66.25	86.33	43.98	163.97	17	17	19	4
Hypothetical protein	GL50803_7188	AS175_4382	GLP15_825	GL50581_3822	gb|CH991767:411225+414536	AS175_chr5:2936670+2939981	gb|contig28:18313-21624	gb|ACGJ01002911:14472-17786	66.22	115.11	20.23	181.04	20	20	19	931
UTP-glucose-1-phosphate uridylyltransferase	GL50803_29307	AS175_2460	GLP15_3947	GL50581_2296	gb|CH991779:709595+710947	AS175_chr4:1219347+1220699	gb|contig467:55494+56846	gb|ACGJ01002292:11578-12930	66.1	84.98	188.63	495.06	9	9	9	9
hypothetical protein	GL50803_2118	AS175_4395	GLP15_4018	GL50581_1366	gb|CH991767:290040-290414	AS175_chr5:2966620-2966994	gb|contig490:41281-41658	gb|ACGJ01001979:36744-37121	66.01	212.82	64.22	221.53	384	382	139	518
IFT complex A	GL50803_17251	AS175_2118	GLP15_2697	GL50581_612	gb|CH991814:171316+177105	AS175_chr4:402758+408547	gb|contig195:8041+13836	gb|ACGJ01000820:890+6673	65.45	62.27	40.32	31.55	15	15	15	15
Nucleoside diphosphate kinase	GL50803_14135	AS175_1345	GLP15_2014	GL50581_2157	gb|CH991782:58822-59985	AS175_chr3:376487-377650	gb|contig65:34761-35924	gb|ACGJ01002276:14139-15302	65.18	107.59	41.47	80.74	134		128
Hypothetical protein	GL50803_16070	AS175_440	GLP15_1941	GL50581_3301	gb|CH991769:262577+264790	AS175_chr1:987629+989842	gb|contig59:134442+136649	gb|ACGJ01002748:15667-17922	65.06	31.91	29.28	40.47	27		24
Hypothetical protein	GL50803_28779	AS175_2133	GLP15_4804	GL50581_236	gb|CH991814:232137-233174	AS175_chr4:463528-464565	gb|contig707:38746+39783	gb|ACGJ01000384:26735-27763	64.78	100.4	36.38	186.18	10	5956	275
Hypothetical protein	GL50803_86815	AS175_2331	GLP15_3777	GL50581_1264	gb|CH991779:397790+401440	AS175_chr4:907499+911149	gb|contig430:74376+78035	gb|ACGJ01001793:4652-8299	64.65	80.64	78.87	126.67	9	9	9	20
Hypothetical protein	GL50803_5450	AS175_3013	GLP15_3582	GL50581_360	gb|CH991801:51221-51535	AS175_chr4:2370850-2371164	gb|contig396:7057+7371	gb|ACGJ01000532:30689+31003	64.64	167.93	37.89	5943.2	438	553	489	545
Hypothetical protein	GL50803_7520	AS175_335	GLP15_134	GL50581_998	gb|CH991769:389190+390638	AS175_chr1:741706+743154	gb|contig5:82110-83558	gb|ACGJ01001296:20018-21466	64.63	93.69	33.22	132.7	329	329	329	1249
Hypothetical protein	GL50803_16668	AS175_2250	GLP15_2870	GL50581_2508	gb|CH991779:228668+230752	AS175_chr4:738523+740607	gb|contig272:26572+28656	gb|ACGJ01002330:17315-19411	64.56	70.57	117.31	63.39	33	32	32
Serine/threonine protein phosphatase 5	GL50803_21498	AS175_3912	GLP15_3735	GL50581_513	gb|CH991817:20780+21940	AS175_chr5:1877548+1878708	gb|contig430:6400+7560	gb|ACGJ01000668:8482+9642	64.46	166.83	98.05	209.21	99	99	99	98
Serine/threonine protein phosphatase 5	GL50803_2198	AS175_1375	GLP15_1369	GL50581_1252	gb|CH991782:131629+133170	AS175_chr3:449285+450826	gb|contig41:15652-17193	gb|ACGJ01001740:6312-7862	64.44	197.51	209.38	132.21	34	34	34
Kinase, AGC AKT	GL50803_11364	AS175_1954	GLP15_4564	GL50581_4507	gb|CH991814:310909+312669	AS175_chr4:28992+30752	gb|contig688:24269+26032	gb|ACGJ01002929:77690-79453	64.32	160.91	113.13	281.24	38	38	38	1218
Hypothetical protein	GL50803_5939	AS175_272	GLP15_3226	GL50581_4417	gb|CH991769:613145+614014	AS175_chr1:623137+624006	gb|contig348:22642-23511	gb|ACGJ01002928:19840-20700	64.23	94.77	9.21	15.2	111	110	228
Hypothetical protein	GL50803_4337	AS175_805	GLP15_4255	GL50581_2011	gb|CH991763:1279900-1280730	AS175_chr2:403847-404677	gb|contig571:15075-15911	gb|ACGJ01002258:26065+26895	64.18	75.99	92.74	95.61	26	286	26
tumor suppressor protein-like protein	GL50803_4248	AS175_829	GLP15_4235	GL50581_3444	gb|CH991763:853347+854528	AS175_chr2:457679+458860	gb|contig547:10746+11900	gb|ACGJ01002889:16110+17264	64.15	132.73	136.19	75.9	68		10
Clathrin heavy chain	GL50803_102108	AS175_2371	GLP15_3272	GL50581_585	gb|CH991779:498744+504359	AS175_chr4:1008366+1013981	gb|contig351:7644+13259	gb|ACGJ01000736:30060-35684	64.1	87.57	69.58	158.84	50	50	49	34
Coiled-coil protein	GL50803_113677	AS175_ORF_244	GLP15_2958	GS_ORF_325	gb|CH991763:66556-73383	AS175_chr2:1240920-1244861	gb|contig305:22756-29586	gb|ACGJ01002340:1-3534	64.06	16.22	72.42	59.61	42		45
Hypothetical protein	GL50803_15094	AS175_1665	GLP15_2842	GL50581_3565	gb|CH991782:802058+802612	AS175_chr3:1113555+1114109	gb|contig262:6407+6961	gb|ACGJ01002895:3511+4065	64.01	58.49	31.19	35.32	802	801
Ribosome biogenesis protein NEP1, putative	GL50803_5786	AS175_1591	GLP15_2020	GL50581_4082	gb|CH991782:631169+631864	AS175_chr3:942760+943455	gb|contig67:9901+10596	gb|ACGJ01002919:49253-49948	63.81	95.07	40.66	137.04	64	64	75	663
Hypothetical protein	GL50803_4577	AS175_447	GLP15_1948	GL50581_3293	gb|CH991769:270249+270983	AS175_chr1:995301+996035	gb|contig59:142059+142793	gb|ACGJ01002748:9717-10451	63.81	106.8	160.25	155.38	65	60	66
Protein 21.1	GL50803_93011	AS175_1269	GLP15_3277	GL50581_599	gb|CH991771:162250-165378	AS175_chr3:171572-174700	gb|contig352:5008+7839	gb|ACGJ01000747:37692-40856	63.63	50.36	11.93	66.39	32	29	372	6229
Prenyltransferase	GL50803_9382	AS175_978	GLP15_4497	GL50581_2701	gb|CH991763:354260-355459	AS175_chr2:815402-816601	gb|contig647:50821+51996	gb|ACGJ01002372:2587-3801	63.57	89.02	58.61	38.04	76
Protein 21.1	GL50803_17284	AS175_3444	GLP15_368	GL50581_151	gb|CH991768:800204-802384	AS175_chr5:749348-751528	gb|contig15:38769-40916	gb|ACGJ01000166:49103-51274	63.52	53.67	12.94	66.95	36	36	116	277
Hypothetical protein	GL50803_17232	AS175_1360	GLP15_1385	GL50581_4536	gb|CH991782:87300-89348	AS175_chr3:404962-407010	gb|contig41:59749+61797	gb|ACGJ01002930:37998-40037	63.45	133.09	66.86	131.05	144	935	131	339
Translation initiation factor	GL50803_39587	AS175_4052	GLP15_4980	GL50581_1375	gb|CH991767:1493262-1497179	AS175_chr5:2192866-2196783	gb|contig767:2377+6297	gb|ACGJ01002000:9462-13373	63.44	57.25	33.64	39.62	30	30	30	1067
U3 small nucleolar RNA interacting protein, putative	GL50803_10297	AS175_2207	GLP15_4675	GL50581_3230	gb|CH991779:147791-149140	AS175_chr4:657663-659012	gb|contig698:20866+22215	gb|ACGJ01002726:6809+8155	63.36	152.26	11.84	74.34	681	681
Hypothetical protein	GL50803_14863	AS175_1117	GLP15_3253	GL50581_2363	gb|CH991763:650451+652373	AS175_chr2:1111448+1113370	gb|contig348:73096+74685	gb|ACGJ01002305:1544+3445	63.35	52.35	32.51	18.17	11	11
hypothetical protein	GL50803_14603	AS175_1831	GLP15_4910	GL50581_2382	gb|CH991782:1207459+1208457	AS175_chr3:1518767+1519765	gb|contig753:45945+46943	gb|ACGJ01002308:4266-5282	63.33	82.12	67.07	178.16	48	48	50	5
Kinase, NEK	GL50803_6140	AS175_4338	GLP15_873	GL50581_3458	gb|CH991767:350159-352075	AS175_chr5:2875640-2877556	gb|contig28:87407+89332	gb|ACGJ01002891:364-2334	63.25	88	40.84	29.79	22	30	27	54
Kinase, NEK	GL50803_17069	AS175_3856	GLP15_4158	GL50581_3673	gb|CH991768:387391+388962	AS175_chr5:1743194+1744765	gb|contig532:28654+30225	gb|ACGJ01002903:2713+4275	63.14	169.42	190.76	116.92	54	54	54	199
Hypothetical protein	GL50803_12945	AS175_4535	GLP15_235	GL50581_1970	gb|CH991761:275001+275900	AS175_contig6:8249+9148	gb|contig9:92477+93376	gb|ACGJ01002248:6725+7624	63.08	218.41	126.25	71.18	462	67	65	65
ENC6 protein	GL50803_24372	AS175_1182	GLP15_2989	GL50581_3883	gb|CH991763:123296-124357	AS175_chr2:1294766-1295827	gb|contig305:79642-80703	gb|ACGJ01002913:31993-33054	63.08	109.65	80.71	198.45	327		218	327
Hypothetical protein	GL50803_16985	AS175_27	GLP15_2942	GL50581_1075	gb|CH991767:448255+451542	AS175_chr1:64123+67410	gb|contig303:7381+10728	gb|ACGJ01001465:15600-18890	63.06	74.64	13.17	43.12	75	75	277	185
U3 small nucleolar RNA-associated protein 11, putative	GL50803_1894	AS175_2741	GLP15_663	GL50581_931	gb|CH991779:1297387-1298070	AS175_chr4:1800367-1801050	gb|contig24:156175-156846	gb|ACGJ01001179:6072-6755	62.95	185.49	248.06	225.84			90	451
Hypothetical protein	GL50803_15987	AS175_3941	GLP15_3768	GL50581_162	gb|CH991817:74873-75889	AS175_chr5:1931583-1932599	gb|contig430:59056-60072	gb|ACGJ01000219:3931+4950	62.92	100.64	96.63	191.09	12	12	12	13
Spindle pole protein, putative	GL50803_8512	AS175_793	GLP15_4243	GS_ORF_16	gb|CH991763:1265811-1267367	AS175_chr2:389760-391316	gb|contig571:970-2556	gb|ACGJ01002258:39242+40114	62.88	156.45	27.91	236.8	119		111
Hypothetical protein	GL50803_23552	AS175_1844	GLP15_4213	GL50581_2030	gb|CH991767:1066520-1066876	AS175_chr3:1551745-1552101	gb|contig536:12260-12616	gb|ACGJ01002259:7556+7912	62.83	160.25	303.78	84.8	309	309	308
hypothetical protein	GL50803_31833	AS175_2438	GLP15_3925	GL50581_3150	gb|CH991779:679394+679951	AS175_chr4:1189147+1189704	gb|contig467:25307+25858	gb|ACGJ01002589:7042-7509	62.8	205.27	37.41	216.02	519	995	991	4624
Hypothetical protein	GL50803_17166	AS175_93	GLP15_5146	GL50581_3482	gb|CH991769:710410-712605	AS175_chr1:232436-234631	gb|contig818:16295-18454	gb|ACGJ01002892:2840-4975	62.78	101.71	42.73	152.17	13	13	6	508
Hypothetical protein	GL50803_13851	AS175_1292	GLP15_913	GL50581_1658	gb|CH991771:224388+225101	AS175_chr3:233656+234369	gb|contig30:59561+60274	gb|ACGJ01002184:8542-9252	62.73	212.61	33.3	660.24	751		742	703
Lysosomal acid phosphatase precursor	GL50803_7556	AS175_4128	GLP15_1748	GL50581_680	gb|CH991767:1260463-1261665	AS175_chr5:2402487-2403689	gb|contig53:63167+64369	gb|ACGJ01000911:14230+15441	62.67	154.2	40.19	215.31	41	41	28	43
Cgi67 serine protease precursor-like protein	GL50803_13896	AS175_3161	GLP15_29	GL50581_2790	gb|CH991761:188044-189063	AS175_chr5:117260-118279	gb|contig2:36801-37820	gb|ACGJ01002407:2867+3880	62.66	152.07	108.72	184.15	271	788	47	558
N-acetyltransferase-like protein	GL50803_14277	AS175_3132	GLP15_2834	GL50581_2046	gb|CH991812:34706-37783	AS175_chr5:34643-37720	gb|contig261:31249-34326	gb|ACGJ01002263:6203+9274	62.63	56.2	51.31	55.18	4	4	4
Hypothetical protein	GL50803_115159	AS175_4132	GLP15_1744	GL50581_676	gb|CH991767:1268578+1270512	AS175_chr5:2410602+2412536	gb|contig53:54236-56170	gb|ACGJ01000911:5244-7178	62.62	145.73	91.46	161.65	124		123	3186
Hypothetical protein	GL50803_4018	AS175_4114	GLP15_1762	GL50581_695	gb|CH991767:1232078+1233916	AS175_chr5:2374104+2375942	gb|contig53:90991-92760	gb|ACGJ01000911:41880-43616	62.48	76.37	45.97	71.54	75	75	74	140
Hypothetical protein	GL50803_4152	AS175_2567	GLP15_3088	GL50581_1427	gb|CH991779:930340-930657	AS175_chr4:1440128-1440445	gb|contig335:13750+14067	gb|ACGJ01002085:12967+13284	62.45	87.87	66.13	119.55	258
Phosphatase 1 regulatory subunit, putative	GL50803_11885	AS175_1622	GLP15_2054	GL50581_4094	gb|CH991782:695268+696701	AS175_chr3:1006836+1008269	gb|contig78:10214+11647	gb|ACGJ01002920:10717+12150	62.21	143.56	114.58	108.98	154	154	153
Hypothetical protein	GL50803_4711	AS175_3099	GLP15_2677	GL50581_1778	gb|CH991764:35443-36357	AS175_chr4:2575630-2576544	gb|contig192:42998+43912	gb|ACGJ01002198:35298+36212	62.19	89.69	82.31	141.48	16	16	17	7442
Alpha-8 giardin	GL50803_11649	AS175_1223	GLP15_1723	GL50581_2211	gb|CH991771:272242-273177	AS175_chr3:28895-29830	gb|contig53:12272+13207	gb|ACGJ01002280:27709-28650	62.15	122.3	31.12	226.53	263	1139	268	262
Hypothetical protein	GL50803_100959	AS175_2673	GLP15_4407	GL50581_1922	gb|CH991779:1146654-1147625	AS175_chr4:1649659-1650630	gb|contig628:21412-22383	gb|ACGJ01002227:22130-23101	62.04	147.2	127.09	61.75		2776	158
Hypothetical protein	GL50803_28620	AS175_3891	GLP15_3019	GL50581_3129	gb|CH991768:37334-37750	AS175_chr5:1821071-1821487	gb|contig307:27836+28252	gb|ACGJ01002568:24497+24913	61.94	39.61	26.25	51.64	14	221	14	25
Protein 21.1	GL50803_7268	AS175_1796	GLP15_4201	GL50581_2990	gb|CH991782:1113258-1116728	AS175_chr3:1424617-1428087	gb|contig535:28346-31900	gb|ACGJ01002478:1527-5021	61.93	84.71	41.66	203.61	48	1489	51	40
L-asparaginase	GL50803_7865	AS175_2582	GLP15_2280	GL50581_1474	gb|CH991779:966911+968113	AS175_chr4:1476651+1477853	gb|contig113:19588+20790	gb|ACGJ01002141:13897-15099	61.9	122.22	84	185.2	73	278	75	173
Hypothetical protein	GL50803_11114	AS175_3524	GLP15_3303	GL50581_4374	gb|CH991768:969325+969885	AS175_chr5:918393+918953	gb|contig369:30940-31467	gb|ACGJ01002927:58342+58902	61.89	168.52	32.52	126.99				425
Kinase, NEK	GL50803_9196	AS175_3783	GLP15_4104	GL50581_1456	gb|CH991768:221413+222306	AS175_chr5:1577363+1578256	gb|contig523:7094-7987	gb|ACGJ01002106:28659+29552	61.88	130.02	76.11	397.27	49	52	51	50
Hypothetical protein	GL50803_15034	AS175_2041	GLP15_2337	GL50581_1536	gb|CH991814:506613+507302	AS175_chr4:224659+225348	gb|contig126:86919+87608	gb|ACGJ01002162:88442+89158	61.79	30	39.03	32.54	155		159
Radial-spoke protein	GL50803_16450	AS175_2996	GLP15_817	GL50581_378	gb|CH991801:16048+16968	AS175_chr4:2335677+2336597	gb|contig27:126654-127574	gb|ACGJ01000532:65108-66028	61.77	112.63	136.57	155.39	22	22	23	6490
Sperm-associated WD-repeat protein	GL50803_16500	AS175_2048	GLP15_3872	GL50581_1145	gb|CH991814:19933+22083	AS175_chr4:251400+253550	gb|contig457:67952-70102	gb|ACGJ01001574:6716+8866	61.64	109.7	90.75	89.26	13	13	13	11
Hypothetical protein	GL50803_10889	AS175_3806	GLP15_510	GL50581_3357	gb|CH991768:276988-277689	AS175_chr5:1632809-1633510	gb|contig20:15838-16539	gb|ACGJ01002858:26527-27228	61.62	89.92	70.96	229.08	86	86	87	74
Hypothetical protein	GL50803_5809	AS175_2652	GLP15_629	GL50581_4134	gb|CH991779:1111485+1113956	AS175_chr4:1614515+1616986	gb|contig24:96181-98652	gb|ACGJ01002921:3406+5877	61.6	95.19	22.97	115.8	63	63	64
Hypothetical protein	GL50803_16068	AS175_434	GLP15_1935	GL50581_3307	gb|CH991769:256112+258439	AS175_chr1:981165+983492	gb|contig59:127949+130297	gb|ACGJ01002748:22031-24289	61.57	124.49	38.44	91.33	432	2949	432	1393
Hypothetical protein	GL50803_92760	AS175_3491	GLP15_616	GL50581_4347	gb|CH991768:904677-906140	AS175_chr5:853786-855249	gb|contig24:73185-74648	gb|ACGJ01002927:12154+13617	61.54	162.51	87.18	292.36	13	13	11	13
Hypothetical protein	GL50803_4266	AS175_3905	GLP15_3005	GL50581_2067	gb|CH991768:62921+66181	AS175_chr5:1846652+1849912	gb|contig307:1-2628	gb|ACGJ01002265:6080-9283	61.34	89.17	17.46	98.29	33	33		28
GA binding protein beta-1 chain	GL50803_6691	AS175_3921	GLP15_3744	GL50581_522	gb|CH991817:36996-37643	AS175_chr5:1893763-1894410	gb|contig430:22618-23265	gb|ACGJ01000668:24584-25231	61.28	43.5	46.5	42.34	240	720	239	829
Hypothetical protein	GL50803_16353	AS175_3585	GLP15_4442	GL50581_2103	gb|CH991768:1112763+1115030	AS175_chr5:1061796+1064063	gb|contig632:41753+44023	gb|ACGJ01002272:41830+44106	61.12	184.67	61.86	120.99	9	21	9
Ferredoxin Fd3	GL50803_10329	AS175_ORF_259	GLP15_1203	GL50581_4058	gb|CH991782:603104+603295	AS175_chr3:914712+914903	gb|contig38:2516-2710	gb|ACGJ01002918:71271+71465	61.04	178.93	3997.39	1816.82	562		461
Hypothetical protein	GL50803_11321	AS175_997	GLP15_4477	GL50581_1543	gb|CH991763:383085+387743	AS175_chr2:844216+848874	gb|contig647:18243-22892	gb|ACGJ01002165:9362-14029	60.99	121.77	45.49	113.44	83	305	111	101
SPEF1-like protein	GL50803_12046	AS175_1854	GLP15_56	GL50581_3027	gb|CH991767:1082886-1083620	AS175_chr3:1568108-1568842	gb|contig3:35335+36069	gb|ACGJ01002493:23293+24021	60.93	59.99	25.47	48.36	4489		470	4501
Tem-1-like protein	GL50803_9778	AS175_2030	GLP15_2325	GL50581_1524	gb|CH991814:492755-493345	AS175_chr4:210801-211391	gb|contig126:73051-73641	gb|ACGJ01002162:74587-75180	60.92	180.98	283.57	272.86	171	910	69	219
Hypothetical protein	GL50803_42357	AS175_1684	GLP15_433	GL50581_3587	gb|CH991782:835045-838122	AS175_chr3:1146522-1149599	gb|contig18:22080-25229	gb|ACGJ01002895:36387-39602	60.88	103.9	41.59	118.01	37	20	24
Programmed cell death protein-like protein	GL50803_2933	AS175_1138	GLP15_3663	GL50581_23	gb|CH991763:307667-308209	AS175_chr2:1170822-1171364	gb|contig412:16481-17023	gb|ACGJ01000078:24114+24656	60.8	177.1	361.98	90.73	241	241	79	56
Kinase, CMGC DYRK	GL50803_17558	AS175_3089	GLP15_2688	GL50581_1789	gb|CH991764:13648-17352	AS175_chr4:2553850-2557554	gb|contig192:62016+65717	gb|ACGJ01002198:54329+58030	60.75	58.81	46.73	110.58	16	16	19
Alpha-5 giardin	GL50803_7797	AS175_1280	GLP15_899	GL50581_1671	gb|CH991771:205705-206613	AS175_chr3:214997-215905	gb|contig30:38544-39452	gb|ACGJ01002184:26971+27879	60.72	404.74	43.63	58.11	622	214	205	207
Hypothetical protein	GL50803_15954	AS175_913	GLP15_2131	GL50581_784	gb|CH991763:1036307+1038391	AS175_chr2:640556+642640	gb|contig83:46665+48749	gb|ACGJ01001022:3209-5293	60.66	67.16	55.67	102.37	10	11	13
Kinase, NEK-frag	GL50803_12095	AS175_2011	GLP15_2306	GL50581_1504	gb|CH991814:448550+450280	AS175_chr4:166598+168328	gb|contig126:28834+30564	gb|ACGJ01002162:28724+30415	60.58	69.29	87.74	62.33	8	8	18
Hypothetical protein	GL50803_10136	AS175_2756	GLP15_680	GL50581_2797	gb|CH991779:1322300-1323310	AS175_chr4:1825280-1826290	gb|contig24:181048-182058	gb|ACGJ01002412:481+1491	60.18	130.14	51.98	50.33	160	311	308	4123
Hypothetical protein	GL50803_137755	AS175_1278	GLP15_897	GL50581_2496	gb|CH991771:201734+204694	AS175_chr3:211026+213986	gb|contig30:34570+37524	gb|ACGJ01002322:671-3544	60.14	48.62	43.02	16.22	9	9	15
DNA ligase	GL50803_7649	AS175_13	GLP15_1690	GL50581_1804	gb|CH991767:1777288+1779720	AS175_chr1:30065+32497	gb|contig52:27106+29538	gb|ACGJ01002208:16242-18614	60.09	139.16	80.01	46.01	16	14	14	2492
Kinase, NEK	GL50803_12148	AS175_1436	GLP15_4380	GL50581_2959	gb|CH991782:259097-261454	AS175_chr3:575950-578307	gb|contig621:711+3071	gb|ACGJ01002471:7507+9939	60.07	161.2	43.82	114.84	10	10	8	1220
Protein 21.1	GL50803_24123	AS175_2769	GLP15_1790	GL50581_859	gb|CH991779:1343746+1344465	AS175_chr4:1846724+1847443	gb|contig54:26679-27398	gb|ACGJ01001044:19238+19957	59.93	74.1	6.26	20.83	14			963
Hypothetical protein	GL50803_16050	AS175_3492	GLP15_617	GL50581_4346	gb|CH991768:906215-909181	AS175_chr5:855324-858290	gb|contig24:74722-77694	gb|ACGJ01002927:9111+12080	59.93	134.29	47.2	93.46	8	8	8
Protein 21.1	GL50803_22385	AS175_1479	GLP15_2911	GL50581_2900	gb|CH991782:401365+404286	AS175_chr3:713105+716026	gb|contig282:20264-23176	gb|ACGJ01002435:13027-15858	59.91	59.57	89.31	56.13	23	551	26	758
Hypothetical protein	GL50803_8909	AS175_137	GLP15_5195	GL50581_1278	gb|CH991769:809948+810808	AS175_chr1:331964+332824	gb|contig818:117147+118007	gb|ACGJ01001805:921+1781	59.91	73.31	78.65	78.56	11	11	13	163
Ribonuclease HI, large sub	GL50803_6483	AS175_3433	GLP15_357	GL50581_140	gb|CH991768:774837+775568	AS175_chr5:723981+724712	gb|contig15:13406+14137	gb|ACGJ01000166:23783+24514	59.88	252.23	98.53	104.12	12	12	12
Hypothetical protein	GL50803_11297	AS175_2552	GLP15_3103	GL50581_3506	gb|CH991779:897617+899389	AS175_chr4:1407412+1409184	gb|contig335:45039-46811	gb|ACGJ01002893:9142-10914	59.86	21.32	17.27	3.02	35		36
Hypothetical protein	GL50803_10027	AS175_3204	GLP15_4757	GL50581_2469	gb|CH991761:53780+54535	AS175_chr5:230302+231057	gb|contig704:51216+51971	gb|ACGJ01002319:13625+14380	59.67	87.93	30.86	84.09	239		234
Hypothetical protein	GL50803_3786	AS175_881	GLP15_139	GL50581_819	gb|CH991763:972306-972866	AS175_chr2:576577-577137	gb|contig6:936+1496	gb|ACGJ01001022:68091+68654	59.59	65.34	45.87	32.75	2	2	2	1296
Hypothetical protein	GL50803_8650	AS175_4613	GLP15_2604	GL50581_741	gb|CH991776:295304+295651	AS175_contig1:16378+16725	gb|contig185:24779-25108	gb|ACGJ01000930:22638-22967	59.54	51.97	243.79	360.18	9		7	10
Threonyl-tRNA synthetase	GL50803_13998	AS175_3207	GLP15_4761	GL50581_2472	gb|CH991761:57578+59665	AS175_chr5:234100+236187	gb|contig704:55013+57100	gb|ACGJ01002319:17436+19523	59.44	143.57	93.13	166.53	30	30	64	3
GTP-binding protein ARD-1, putative	GL50803_8140	AS175_3954	GLP15_2455	GL50581_1412	gb|CH991767:1623084+1624283	AS175_chr5:1968119+1969321	gb|contig161:35409-36662	gb|ACGJ01002075:6070-7272	59.11	154.81	99.38	76.47	106	103	39
Phenylalanyl-tRNA synthetase beta chain	GL50803_16760	AS175_4631	GLP15_3518	GL50581_1201	gb|CH991762:409383-411152	AS175_contig5:7210-8979	gb|contig379:24220+25989	gb|ACGJ01001651:3521-5305	59.02	129.26	68.09	208.19	66	66	68
Hypothetical protein	GL50803_16998	AS175_2477	GLP15_1107	GL50581_1188	gb|CH991779:741398+743224	AS175_chr4:1251096+1252922	gb|contig33:74081-75907	gb|ACGJ01001597:29893-31719	58.95	225.45	196.05	217.25	66		66
Protein F54C1.5	GL50803_87202	AS175_211	GLP15_3818	GL50581_216	gb|CH991769:487758+489824	AS175_chr1:497825+499891	gb|contig441:9338-11359	gb|ACGJ01000318:7563-9584	58.92	75.41	22.04	79.17	1	233	229
5' nucleotidase family protein	GL50803_92645	AS175_4045	GLP15_4987	GL50581_3713	gb|CH991767:1482255-1484060	AS175_chr5:2181859-2183664	gb|contig767:15525+17333	gb|ACGJ01002905:413+2248	58.92	131.68	56.62	221.38	58	58	71	2341
Molybdopterin biosynthesis MoeB protein	GL50803_12853	AS175_3094	GLP15_2683	GL50581_1784	gb|CH991764:22798+23622	AS175_chr4:2562985+2563809	gb|contig192:55740-56564	gb|ACGJ01002198:48025-48849	58.89	78.98	105.99	93.68	35	35	35	34
Hypothetical protein	GL50803_28183	AS175_99	GLP15_5153	GL50581_3489	gb|CH991769:723888+724391	AS175_chr1:245913+246416	gb|contig818:29790+30293	gb|ACGJ01002892:16301+16804	58.82	32.43	15.42	84.21	20
hypothetical protein	GL50803_13196	AS175_3501	GLP15_3327	GL50581_569	gb|CH991768:928237-930336	AS175_chr5:877237-879408	gb|contig369:70527+72626	gb|ACGJ01000717:5080-7185	58.8	78.71	81.09	64.45	11		6
Hypothetical protein	GL50803_2864	AS175_3976	GLP15_3071	GL50581_555	gb|CH991767:1663380+1664990	AS175_chr5:2008365+2009975	gb|contig315:32633-34243	gb|ACGJ01000696:18906+20507	58.71	107.21	43.04	190.77	161	161	179	160
Spastin	GL50803_94322	AS175_430	GLP15_1930	GL50581_3311	gb|CH991769:246060+249416	AS175_chr1:971113+974469	gb|contig59:117892+121239	gb|ACGJ01002748:30957-34313	58.63	85.89	31.27	58.26	104	104	68	75
hypothetical protein	GL50803_16157	AS175_1849	GLP15_4218	GL50581_2025	gb|CH991767:1071408+1073729	AS175_chr3:1556633+1558954	gb|contig536:17150+19471	gb|ACGJ01002259:733-3048	58.19	48.14	37.2	32.59	50	50	52	32
Collagen alpha 1 chain precursor	GL50803_16900	AS175_1258	GLP15_3965	GL50581_3592	gb|CH991771:106486+108081	AS175_chr3:115832+117427	gb|contig471:20049-21644	gb|ACGJ01002896:3165-4754	58.16	120.49	87.37	33.19	64		50
	GL_UO_664	AS175_187	GLP15_2491	GL50581_902	gb|CH991769:937870+939393	AS175_chr1:459780+461303	gb|contig171:9022-10545	gb|ACGJ01001087:12571+14094	58.16	195.03	77.13	66.84	6	6	9	433
Chaperone protein dnaJ	GL50803_15148	AS175_1936	GLP15_3350	GL50581_3858	gb|CH991767:601236+603080	AS175_chr3:1784374+1786218	gb|contig371:38331+40184	gb|ACGJ01002912:25315+27153	58.14	142.01	59.85	134.58	396	396	400	1735
Hypothetical protein	GL50803_17427	AS175_2738	GLP15_660	GL50581_928	gb|CH991779:1292181-1293917	AS175_chr4:1795161-1796897	gb|contig24:150945-152684	gb|ACGJ01001179:898-2628	58.03	81.54	62.42	88.92	10		10	10
hypothetical protein	GL50803_10239	AS175_1938	GLP15_4187	GL50581_3046	gb|CH991767:612473-613570	AS175_chr3:1795611-1796708	gb|contig534:30752-31849	gb|ACGJ01002509:6523+7617	57.97	88.31	22.68	64.67	113		111	754
Hypothetical protein	GL50803_7234	AS175_4074	GLP15_2237	GL50581_44	gb|CH991767:1550902-1552041	AS175_chr5:2250486-2251625	gb|contig107:33966+35105	gb|ACGJ01000089:31594+32706	57.66	99.81	108.12	102.98	194	194	194
Dynein heavy chain	GL50803_17265	AS175_364	GLP15_101	GL50581_2837	gb|CH991769:450307+458334	AS175_chr1:802786+810813	gb|contig5:15883-23910	gb|ACGJ01002422:30309+38336	57.59	84.36	35.66	58.49	9	9	10	10
Hypothetical protein	GL50803_15289	AS175_739	GLP15_1457	GL50581_3064	gb|CH991763:1139582+1140883	AS175_chr2:263621+264922	gb|contig44:25033-26334	gb|ACGJ01002526:15352-16653	57.56	95.94	163.49	147.77	48		49	49
Coiled-coil protein	GL50803_3409	AS175_165	GLP15_12	GL50581_2063	gb|CH991769:876624+879326	AS175_chr1:398619+401321	gb|contig1:30271-32973	gb|ACGJ01002264:20051-22753	57.54	152.31	60.94	207.97	158	158	158	143
IFT complex B	GL50803_14713	AS175_1480	GLP15_2910	GL50581_2899	gb|CH991782:404310+405473	AS175_chr3:716050+717213	gb|contig282:19074-20237	gb|ACGJ01002435:11851-13014	57.46	125.68	115.42	117.82	469	472	463	2030
Hypothetical protein	GL50803_32815	AS175_4431	GLP15_5125	GL50581_3160	gb|CH991767:50009+51349	AS175_chr5:3072027+3073367	gb|contig811:3100+4449	gb|ACGJ01002595:2415-3719	57.33	88.47	84.49	55.33	3
Protein 21.1	GL50803_102023	AS175_4453	GLP15_4376	GL50581_2794	gb|CH991767:103906+106419	AS175_chr5:3125894+3128407	gb|contig610:33045+35558	gb|ACGJ01002408:1662+4175	57.22	144.82	60.54	150.61	33	33	33
Syntaxin 18	GL50803_11220	AS175_4053	GLP15_4979	GL50581_1376	gb|CH991767:1497306-1498343	AS175_chr5:2196910-2197947	gb|contig767:1217+2254	gb|ACGJ01002000:13458-14408	57.04	92.75	26.31	54.1	95	95		444
Hypothetical protein	GL50803_28433	AS175_3963	GLP15_2447	GL50581_2560	gb|CH991767:1637717+1638070	AS175_chr5:1982710+1983063	gb|contig161:18898-19251	gb|ACGJ01002335:5021+5374	57	102.72	123.89	147.59	424	424	420	386
hypothetical protein	GL50803_2754	AS175_722	GLP15_388	GL50581_103	gb|CH991763:1084624-1085508	AS175_chr2:208678-209562	gb|contig16:42284-43168	gb|ACGJ01000123:8120-9001	56.91	73.1	26.58	37.68	77	77	71
Yip interacting protein, putative	GL50803_12160	AS175_31	GLP15_2946	GL50581_1071	gb|CH991767:458532+459017	AS175_chr1:74394+74879	gb|contig303:17708+18193	gb|ACGJ01001465:8202-8687	56.9	99.6	39.93	123.84	66		66	743
Hypothetical protein	GL50803_9068	AS175_1164	GLP15_2968	GL50581_3860	gb|CH991763:92161+92625	AS175_chr2:1263631+1264095	gb|contig305:48525+48989	gb|ACGJ01002913:1005+1469	56.88	40.85	27.3	59.5	166		165	154
Phosphoacetylglucosamine mutase	GL50803_16069	AS175_436	GLP15_1937	GL50581_3305	gb|CH991769:259502-261037	AS175_chr1:984555-986090	gb|contig59:131348-132883	gb|ACGJ01002748:19450+20985	56.83	100.4	92.85	78.28	67	69	58	55
Hypothetical protein	GL50803_7348	AS175_1089	GLP15_1522	GL50581_1819	gb|CH991763:572579+573334	AS175_chr2:1033603+1034358	gb|contig45:141889-142461	gb|ACGJ01002209:17812+18567	56.64	100.38	19.33	117.95	42		3293	2269
Hypothetical protein	GL50803_95406	AS175_2998	GLP15_815	GL50581_376	gb|CH991801:21136-23226	AS175_chr4:2340765-2342855	gb|contig27:120366+122456	gb|ACGJ01000532:58826+60898	56.47	98.13	58.11	69.03	136	136	138	119
Hypothetical protein	GL50803_103202	AS175_208	GLP15_3822	GL50581_219	gb|CH991769:481035-485120	AS175_chr1:491102-495187	gb|contig441:14046+18131	gb|ACGJ01000318:12237+16391	56.4	58.95	44.95	61.43	5	0	3
Dynein intermediate chain	GL50803_10254	AS175_545	GLP15_2516	GL50581_3942	gb|CH991762:139391+141805	AS175_chr1:1210443+1212857	gb|contig173:24106+26520	gb|ACGJ01002916:4795-7200	56.4	145.48	92.1	55.39	25	25	25	50
Hypothetical protein	GL50803_2972	AS175_2710	GLP15_1002	GL50581_637	gb|CH991779:1232839+1233615	AS175_chr4:1735904+1736680	gb|contig32:29505+30284	gb|ACGJ01000837:26052+26795	56.34	125.38	58.16	277.45	285	285	285
Hypothetical protein	GL50803_10876	AS175_1879	GLP15_4953	GL50581_1554	gb|CH991767:947897-948787	AS175_chr3:1626618-1627508	gb|contig760:53113+54003	gb|ACGJ01002166:11867-12754	56.27	61.24	90.18	85.55	19	19	19	19
Protein 21.1	GL50803_14510	AS175_2064	GLP15_3856	GL50581_1162	gb|CH991814:55944-58892	AS175_chr4:287409-290357	gb|contig457:30909+33905	gb|ACGJ01001574:42670-45618	56.26	90.57	46.65	21.66				1623
Kinase, NEK	GL50803_16279	AS175_4115	GLP15_1761	GL50581_694	gb|CH991767:1234014+1235999	AS175_chr5:2376040+2378025	gb|contig53:88906-90891	gb|ACGJ01000911:39816-41801	56.24	94.95	53.44	138.25	38	38	40	2538
Hypothetical protein	GL50803_33030	AS175_2072	GLP15_3846	GL50581_2775	gb|CH991814:73134-74576	AS175_chr4:304599-306041	gb|contig457:15305+16747	gb|ACGJ01002403:13649+15091	56.05	80.82	135.29	34.74	18	12	12
Hypothetical protein	GL50803_137685	AS175_4133	GLP15_1743	GL50581_675	gb|CH991767:1270531-1272690	AS175_chr5:2412555-2414714	gb|contig53:52057+54216	gb|ACGJ01000911:3064+5223	56.02	98.57	64.03	171.59	20		20	22
hypothetical protein	GL50803_8658	AS175_4608	GLP15_2610	GL50581_748	gb|CH991776:289130+290125	AS175_contig1:10204+11199	gb|contig185:30406-31401	gb|ACGJ01000930:28145-29140	55.89	169.04	70.85	32	833	800	10	741
Hypothetical protein	GL50803_137754	AS175_4565	GLP15_4097	GL50581_2178	gb|CH991771:5509+8361	AS175_contig3:5506+8358	gb|contig518:7842-10694	gb|ACGJ01002279:2080+4920	55.86	121.28	73.88	108.51	11	11	11	19
HRT1-like protein	GL50803_8241	AS175_ORF_271	GLP15_204	GL50581_3169	gb|CH991762:64920-65186	AS175_chr1:1136066-1136332	gb|contig9:21823-22092	gb|ACGJ01002599:2770+3039	55.86	117.45	34.44	39.19			261	654
Kinase, NEK	GL50803_17216	AS175_2407	GLP15_3834	GL50581_2601	gb|CH991779:583771-586305	AS175_chr4:1093358-1095892	gb|contig453:15753-18242	gb|ACGJ01002343:12509-14998	55.85	137.31	34.4	76.67	21	17	19	149
Hypothetical protein	GL50803_16039	AS175_1658	GLP15_2093	GL50581_4131	gb|CH991782:784696-787242	AS175_chr3:1096262-1098808	gb|contig78:99826-102372	gb|ACGJ01002920:100374-102854	55.8	88.81	95.28	192.16	19	19	19	1946
Xaa-Pro dipeptidase	GL50803_16722	AS175_473	GLP15_4045	GL50581_2977	gb|CH991762:374615-375967	AS175_chr1:1051493-1052845	gb|contig503:43298-44704	gb|ACGJ01002473:28196-29539	55.73	105.57	42.63	27.77	39	44	38	39
Protein 21.1	GL50803_14745	AS175_70	GLP15_1802	GL50581_2862	gb|CH991785:16043-17902	AS175_chr1:179883-181742	gb|contig55:13003-14862	gb|ACGJ01002424:27103+28953	55.72	72.38	55.81	295.35	50	50	44	47
tRNA-ribosyltransferase, putative	GL50803_95064	AS175_1418	GLP15_1144	GL50581_2944	gb|CH991782:226490-227698	AS175_chr3:543346-544554	gb|contig35:26872+28080	gb|ACGJ01002458:7284-8492	55.61	78.05	47.54	100.19	5	5	6	6
Hypothetical protein	GL50803_13323	AS175_3579	GLP15_4435	GL50581_2098	gb|CH991768:1097721-1100240	AS175_chr5:1046755-1049274	gb|contig632:26688-29207	gb|ACGJ01002272:26819-29335	55.56	56.33	86.6	114.04	9	9	9
Hypothetical protein	GL50803_101326	AS175_2607	GLP15_1052	GL50581_4322	gb|CH991779:1015179+1016141	AS175_chr4:1525145+1526107	gb|contig32:121310-122266	gb|ACGJ01002925:79633-80604	55.55	182.19	110.75	236.79	17	479	100
Hypothetical protein	GL50803_7328	AS175_1238	GLP15_4519	GL50581_2395	gb|CH991771:56562-58439	AS175_chr3:65916-67793	gb|contig674:13847+15715	gb|ACGJ01002309:10199-12082	55.48	144.25	58.87	163.32	224	224	43
Long chain fatty acid CoA ligase 5	GL50803_15063	AS175_359	GLP15_109	GL50581_2829	gb|CH991769:443007+445088	AS175_chr1:795486+797567	gb|contig5:29133-31214	gb|ACGJ01002422:23016+25067	55.42	78.11	67.02	44.64	248	248	242
Hypothetical protein	GL50803_17068	AS175_3855	GLP15_4157	GL50581_3672	gb|CH991768:386187+387182	AS175_chr5:1741990+1742985	gb|contig532:27468+28463	gb|ACGJ01002903:1534+2529	55.38	189.47	64.41	338.01			1716
Coatomer beta' subunit	GL50803_9593	AS175_4168	GLP15_5092	GL50581_1195	gb|CH991767:632874-635885	AS175_chr5:2535958-2538969	gb|contig799:26092+29103	gb|ACGJ01001640:12204+15212	55.34	121.64	98.86	102.39	44	44	44
Kinase, NEK-like	GL50803_7653	AS175_16	GLP15_1693	GL50581_1801	gb|CH991767:1783436-1785340	AS175_chr1:36213-38117	gb|contig52:33326-35230	gb|ACGJ01002208:10557+12455	55.33	179.72	142.26	149.51	8		6
Heat shock 70kD protein binding protein	GL50803_9594	AS175_4169	GLP15_5091	GL50581_1194	gb|CH991767:635937+636818	AS175_chr5:2539021+2539902	gb|contig799:25158-26039	gb|ACGJ01001640:11272-12153	55.31	86.53	113.17	74.57	48		99
Hypothetical protein	GL50803_17266	AS175_365	GLP15_100	GL50581_2838	gb|CH991769:458358+458732	AS175_chr1:810837+811211	gb|contig5:15482-15856	gb|ACGJ01002422:38375+38749	55.28	267.05	395.61	295.44	136	177	172
Protein 21.1	GL50803_13055	AS175_2278	GLP15_562	GL50581_443	gb|CH991779:289749-290861	AS175_chr4:799566-800678	gb|contig22:30033-31145	gb|ACGJ01000624:5336+6448	55.26	150.72	37.26	160.14	558		696
hypothetical protein	GL50803_6038	AS175_2934	GLP15_318	GL50581_3557	gb|CH991763:241724-242383	AS175_chr4:2208670-2209329	gb|contig12:71288-71947	gb|ACGJ01002894:25110+25766	55.2	47.29	73.99	16.35	8	6919	10	6767
Kinase, NEK	GL50803_9289	AS175_3670	GLP15_268	GL50581_1304	gb|CH991768:584393+586276	AS175_chr5:1291957+1293840	gb|contig10:39983-41869	gb|ACGJ01001859:18900-20786	55.19	115.56	97.24	149.39	47		48	56
Long chain fatty acid CoA ligase 5	GL50803_9062	AS175_1160	GLP15_2964	GL50581_2579	gb|CH991763:78510+81071	AS175_chr2:1249988+1252549	gb|contig305:34704+37265	gb|ACGJ01002340:8637+11198	55.03	80.04	38.09	149.76	37	37	36
TBP-interacting protein TIP49	GL50803_17565	AS175_3102	GLP15_2674	GL50581_1775	gb|CH991764:41147+42598	AS175_chr4:2581333+2582784	gb|contig192:36750-38201	gb|ACGJ01002198:29052-30503	54.83	110.15	87.68	185.94	13	13	6	1389
Cysteinyl-tRNA synthetase	GL50803_5867	AS175_2532	GLP15_3124	GL50581_3526	gb|CH991779:869238-871175	AS175_chr4:1379092-1380981	gb|contig335:73252+75189	gb|ACGJ01002893:37332+39266	54.76	125.74	75.79	147.81	93	140	94
Sec20, putative	GL50803_5161	AS175_1290	GLP15_911	GL50581_1660	gb|CH991771:221749+222396	AS175_chr3:231017+231664	gb|contig30:56929+57576	gb|ACGJ01002184:11240-11887	54.68	153.78	72.21	106.22	36	36	34	107
Hypothetical protein	GL50803_33022	AS175_1296	GLP15_917	GL50581_1653	gb|CH991771:232230-233018	AS175_chr3:241498-242286	gb|contig30:67374-68177	gb|ACGJ01002184:726+1508	54.67	81.3	47.75	55.42	136	136	106
Hypothetical protein	GL50803_15045	AS175_2026	GLP15_2321	GL50581_1520	gb|CH991814:489360+490109	AS175_chr4:207406+208155	gb|contig126:69677+70426	gb|ACGJ01002162:71225+71974	54.5	89.54	55.8	95.72	10	10	10
Hypothetical protein	GL50803_93463	AS175_311	GLP15_4320	GL50581_290	gb|CH991769:334175+334642	AS175_chr1:686730+687197	gb|contig594:52694-53188	gb|ACGJ01000426:13362-13850	54.46	57.86	163.94	350.28	88	88	88	90
Ser/Thr phosphatase 2A, 65kDa reg sub A	GL50803_7439	AS175_4550	GLP15_5011	GL50581_1324	gb|CH991776:389839+391797	AS175_contig4:7163+9121	gb|contig778:15891+17849	gb|ACGJ01001903:1352+3310	54.35	132.76	67.73	118.32	104	106	106	81
Pumilio-family RNA-binding protein, putative	GL50803_17325	AS175_229	GLP15_5018	GL50581_4462	gb|CH991769:522228+524186	AS175_chr1:532287+534245	gb|contig780:6555+8513	gb|ACGJ01002928:106054-108012	54.35	69.19	72	54.98	16		15
Hypothetical protein	GL50803_2508	AS175_3459	GLP15_582	GL50581_3448	gb|CH991768:836516-837439	AS175_chr5:785636-786559	gb|contig24:4695-5618	gb|ACGJ01002890:3563-4486	54.33	89.18	47.3	109.48	20	20	20	19
Hypothetical protein	GL50803_17089	AS175_1913	GLP15_2760	GL50581_1589	gb|CH991767:1037753+1039276	AS175_chr3:1716461+1717984	gb|contig230:36387+37865	gb|ACGJ01002166:101837+103330	54.22	61.23	51.55	61.2	22	22	25	20
Protein 21.1	GL50803_13766	AS175_1409	GLP15_925	GL50581_186	gb|CH991782:197166-199625	AS175_chr3:514813-517272	gb|contig30:88423+90879	gb|ACGJ01000263:4244+6709	54.01	102.56	58.88	237.19	39	148	148	3179
Hypothetical protein	GL50803_11677	AS175_3755	GLP15_3642	GL50581_4267	gb|CH991768:157998-158687	AS175_chr5:1513948-1514637	gb|contig404:60075-60764	gb|ACGJ01002924:67085-67765	53.88	45.36	25.61	164.58	123	231	123
Hypothetical protein	GL50803_6291	AS175_4189	GLP15_3564	GL50581_4192	gb|CH991767:699090+700679	AS175_chr5:2602171+2603760	gb|contig393:36078-37592	gb|ACGJ01002923:39738+41324	53.87	78.57	48.3	67.66	26	26	100
Flap structure-specific endonuclease	GL50803_16953	AS175_3576	GLP15_4432	GL50581_2095	gb|CH991768:1092449-1093534	AS175_chr5:1041483-1042568	gb|contig632:21399-22484	gb|ACGJ01002272:21530-22615	53.84	102.07	28.96	148.97				1037
Hypothetical protein	GL50803_16156	AS175_1850	GLP15_4219	GL50581_2024	gb|CH991767:1073778-1074356	AS175_chr3:1559003-1559581	gb|contig536:19522-20100	gb|ACGJ01002259:129+707	53.82	88.4	164.01	47.92	17	3124	17
Hypothetical protein	GL50803_15244	AS175_2500	GLP15_1083	GL50581_1078	gb|CH991779:785722+786408	AS175_chr4:1295373+1296059	gb|contig33:34497-35183	gb|ACGJ01001476:3482+4168	53.81	60.32	34.58	109.2	93	93	37
Phosphatase, putative	GL50803_4357	AS175_1892	GLP15_4940	GL50581_1567	gb|CH991767:969293+971278	AS175_chr3:1648001+1649986	gb|contig760:30538-32526	gb|ACGJ01002166:33229+35217	53.79	103.49	20.67	236.67	43	46	43	446
Hypothetical protein	GL50803_8704	AS175_2105	GLP15_4816	GL50581_3656	gb|CH991814:148504+149511	AS175_chr4:379956+380963	gb|contig727:7720+8727	gb|ACGJ01002902:13025-14056	53.75	157.67	31.69	48.14	350	350	350	282
STU2-like protein	GL50803_91480	AS175_3141	GLP15_3592	GL50581_1274	gb|CH991761:146792+151930	AS175_chr5:76022+81160	gb|contig399:21520+26673	gb|ACGJ01001794:13506-18641	53.44	52.99	22.37	21.8	120	128	128	2290
DNA helicase HCS1	GL50803_24376	AS175_1166	GLP15_2970	GL50581_3862	gb|CH991763:94547+96751	AS175_chr2:1266017+1268221	gb|contig305:50908+53112	gb|ACGJ01002913:3403+5607	53.44	46.57	71.74	63.01	13	13	8	7
CCAAT-box-binding transcription factor	GL50803_101594	AS175_910	GLP15_2127	GL50581_787	gb|CH991763:1028806-1031985	AS175_chr2:633055-636234	gb|contig83:39181-42354	gb|ACGJ01001022:9669+12779	53.42	47.12	26.53	39.4	33	34	39	597
Hypothetical protein	GL50803_6886	AS175_932	GLP15_4852	GL50581_1702	gb|CH991763:714480+717206	AS175_chr2:684052+686778	gb|contig733:46755-49472	gb|ACGJ01002193:10234+12960	53.31	57.57	64.29	70.54	70		21	375
Transcription factor, putative	GL50803_16568	AS175_2458	GLP15_3945	GL50581_2298	gb|CH991779:705109-707946	AS175_chr4:1214861-1217698	gb|contig467:50999-53845	gb|ACGJ01002292:14580+17408	52.92	117.35	40.5	110.32	196	196	273	548
Metallo-beta-lactamase superfamily protein	GL50803_14392	AS175_3694	GLP15_1912	GL50581_432	gb|CH991768:635925+636866	AS175_chr5:1343473+1344414	gb|contig59:57846+58787	gb|ACGJ01000614:24150+25091	52.83	66.8	215.01	54.02	19	2144	19	19
Hypothetical protein	GL50803_10572	AS175_222	GLP15_1976	GL50581_4470	gb|CH991769:505855+506832	AS175_chr1:515917+516894	gb|contig60:9296-10282	gb|ACGJ01002928:123307-124287	52.78	53.26	90.76	181.68	57	6517	58	63
Hypothetical protein	GL50803_7233	AS175_4073	GLP15_2238	GL50581_45	gb|CH991767:1549558+1550856	AS175_chr5:2249142+2250440	gb|contig107:35136-36449	gb|ACGJ01000089:32740-34032	52.68	118.41	15.03	128.7	213	213	198	1033
WD-40 repeat protein	GL50803_15956	AS175_445	GLP15_1946	GL50581_3296	gb|CH991769:267138-268991	AS175_chr1:992190-994043	gb|contig59:138948-140801	gb|ACGJ01002748:11701+13554	52.63	158.82	33.18	127.81				34
Hypothetical protein	GL50803_11152	AS175_3082	GLP15_1490	GL50581_3709	gb|CH991764:135228+136946	AS175_chr4:2525277+2526995	gb|contig45:47806+49532	gb|ACGJ01002904:32584+34320	52.52	112.2	19.34	154.1	180	271
Hypothetical protein	GL50803_7663	AS175_947	GLP15_4833	GL50581_1718	gb|CH991763:746245-747786	AS175_chr2:715817-717358	gb|contig733:16128+17669	gb|ACGJ01002193:41923-43464	52.48	48.16	49.8	40.61	44	44	63
Hypothetical protein	GL50803_38275	AS175_1853	GLP15_57	GL50581_3028	gb|CH991767:1080961+1082880	AS175_chr3:1566183+1568102	gb|contig3:36075-37988	gb|ACGJ01002493:24027-25949	52.38	52.7	99.36	144.93	14	14	14
Dynein heavy chain	GL50803_10538	AS175_4487	GLP15_1316	GL50581_3742	gb|CH991767:176500-178809	AS175_chr5:3198463-3200772	gb|contig39:69876+72155	gb|ACGJ01002906:2320+4485	52.37	146.38	51.48	103.08			4083
Kinase, NEK	GL50803_13981	AS175_1422	GLP15_1140	GL50581_2633	gb|CH991782:234457-237786	AS175_chr3:551313-554642	gb|contig35:16798+20127	gb|ACGJ01002351:6399-9731	52.36	71.46	21.56	124.69	33	33	34	1361
IFT complex B	GL50803_15428	AS175_1544	GLP15_1233	GL50581_4028	gb|CH991782:537171-539189	AS175_chr3:848817-850835	gb|contig38:54998+57016	gb|ACGJ01002918:21462-23480	52.35	125.44	71.27	70.22	107	107	107	110
Hypothetical protein	GL50803_13922	AS175_3010	GLP15_3586	GL50581_364	gb|CH991801:43618-46881	AS175_chr4:2363247-2366510	gb|contig396:11719+14025	gb|ACGJ01000532:35341+38601	52.33	38.33	5.85	140.04	70	70		58
Hypothetical protein	GL50803_104139	AS175_356	GLP15_113	GL50581_2826	gb|CH991769:435354-439013	AS175_chr1:787833-791492	gb|contig5:35244+38903	gb|ACGJ01002422:15330-18989	52.33	100.92	35.18	84.95	109	109	109	3123
Hypothetical protein	GL50803_14252	AS175_2876	GLP15_176	GL50581_1835	gb|CH991793:42583-43755	AS175_chr4:2074332-2075504	gb|contig8:1348+2520	gb|ACGJ01002210:27766-28938	52.23	74.27	44.47	109.92	9	2	3	106
Hypothetical protein	GL50803_16237	AS175_4341	GLP15_870	GL50581_3461	gb|CH991767:354780-356816	AS175_chr5:2880261-2882297	gb|contig28:82670+84706	gb|ACGJ01002891:4924-6957	52.22	132.89	81.54	164.05			33	1388
Hypothetical protein	GL50803_137684	AS175_4101	GLP15_4345	GL50581_2712	gb|CH991767:1192350+1196360	AS175_chr5:2334378+2338388	gb|contig599:7445+11449	gb|ACGJ01002381:2576-6583	52.09	207.25	32.6	124.84	112	350	11	9
Transcriptional activator, putative	GL50803_16370	AS175_2580	GLP15_2277	GL50581_1477	gb|CH991779:957084-962663	AS175_chr4:1466834-1472413	gb|contig113:9771-15353	gb|ACGJ01002141:19383+24896	52.08	31.43	57.85	42.95	21	21	21
Hypothetical protein	GL50803_8557	AS175_4465	GLP15_1339	GL50581_3764	gb|CH991767:136607-139024	AS175_chr5:3158580-3160997	gb|contig39:109787+112192	gb|ACGJ01002906:42100+44490	52.03	85.85	20.23	28.79	106	100	100
SOH1 protein, putative	GL50803_20633	AS175_994	GLP15_4480	GL50581_1546	gb|CH991763:380618+381010	AS175_chr2:841749+842141	gb|contig647:24969-25361	gb|ACGJ01002165:16060-16458	52.02	369.98	45.39	616.16
Protein 21.1	GL50803_7375	AS175_102	GLP15_5156	GL50581_3492	gb|CH991769:729616+732000	AS175_chr1:251638+254022	gb|contig818:35519+37900	gb|ACGJ01002892:22026+24407	51.98	40.52	30.22	34.49	29	29	30	29
Hypothetical protein	GL50803_15589	AS175_1439	GLP15_3990	GL50581_2956	gb|CH991782:265680-266723	AS175_chr3:582533-583576	gb|contig488:4458+5501	gb|ACGJ01002471:2254+3315	51.9	76.6	56.35	19.47	24	6066	27	1645
Hypothetical protein	GL50803_21233	AS175_3282	GLP15_1162	GS_ORF_340	gb|CH991776:344806-345765	AS175_chr5:376961-377920	gb|contig36:20784+21722	gb|ACGJ01002174:20592+21485	51.83	113.89	78.63	21.69
CCAAT-binding transcription factor subunit A	GL50803_7231	AS175_4072	GLP15_2239	GL50581_46	gb|CH991767:1548947-1549240	AS175_chr5:2248531-2248824	gb|contig107:36775+37068	gb|ACGJ01000089:34317+34610	51.83	87.84	74.32	216.22	327	571	368	311
Hypothetical protein	GL50803_11497	AS175_372	GLP15_1662	GL50581_3995	gb|CH991769:107878-110697	AS175_chr1:833041-835860	gb|contig50:55784+58615	gb|ACGJ01002917:87805-90624	51.78	48.19	67.52	87.97	102	100	100
Hypothetical protein	GL50803_40783	AS175_3394	GLP15_2368	GL50581_2334	gb|CH991768:1270617-1271249	AS175_chr5:644628-645260	gb|contig137:51940-52569	gb|ACGJ01002298:24933-25589	51.77	174.74	54.75	167.86	607		602
Hypothetical protein	GL50803_21110	AS175_4334	GLP15_2634	GL50581_1599	gb|CH991767:541867-542568	AS175_chr5:2866454-2867155	gb|contig189:35092-35793	gb|ACGJ01002173:5017+5718	51.76	95.3	30.8	62.41	244	244	226	218
hypothetical protein	GL50803_29119	AS175_541	GLP15_2512	GL50581_3946	gb|CH991762:132797-133705	AS175_chr1:1203851-1204759	gb|contig173:17350-18258	gb|ACGJ01002916:12903+13811	51.71	153.3	39.64	102.09	228		217	752
Ubiquitin-conjugating enzyme E2-17 kDa	GL50803_15162	AS175_2203	GLP15_4679	GL50581_3234	gb|CH991779:139570+140049	AS175_chr4:649443+649922	gb|contig698:29953-30432	gb|ACGJ01002726:16045-16524	51.51	72.07	158.88	159.39	195	195	198
Hypothetical protein	GL50803_6736	AS175_4230	GLP15_3171	GL50581_4234	gb|CH991767:766417+767367	AS175_chr5:2669491+2670441	gb|contig342:31209+32159	gb|ACGJ01002923:111088+112044	51.5	128.36	26.95	39	136	1145	129
Bet5-like protein	GL50803_95269	AS175_795	GLP15_4245	GL50581_2021	gb|CH991763:1268417+1268818	AS175_chr2:392366+392767	gb|contig571:3605+4006	gb|ACGJ01002258:37789-38190	51.48	31.79	56.07	102.45	39			1011
Protein 21.1	GL50803_14872	AS175_3770	GLP15_4117	GL50581_1443	gb|CH991768:193092-196847	AS175_chr5:1549042-1552797	gb|contig523:32576+36358	gb|ACGJ01002106:413-4186	51.46	93.22	21.15	36.66	19	19
hypothetical protein	GL50803_15454	AS175_2784	GLP15_4077	GL50581_1405	gb|CH991779:1375433+1376875	AS175_chr4:1878408+1879850	gb|contig505:48578-50017	gb|ACGJ01002054:27279-28715	51.33	116.5	83.61	97.33	105	102	103	1232
Protein required for cell viability	GL50803_8819	AS175_3343	GLP15_1423	GL50581_2914	gb|CH991776:225948-226385	AS175_chr5:539908-540345	gb|contig42:48987+49424	gb|ACGJ01002453:141-569	51.33	107.24	12.98	151.49	1411	4267	1411
Hypothetical protein	GL50803_16670	AS175_2246	GLP15_2865	GL50581_2513	gb|CH991779:221063-221356	AS175_chr4:730918-731211	gb|contig272:18980-19273	gb|ACGJ01002330:26688+26981	51.3	111.93	552	497.67	46	46	42
Hypothetical protein	GL50803_33809	AS175_3392	GLP15_2366	GL50581_2332	gb|CH991768:1268483-1269208	AS175_chr5:642494-643219	gb|contig137:49811-50536	gb|ACGJ01002298:22840-23559	51.26	210.09	50.37	261.4	495	628	808	2650
Amino acid transporter system N2, putative	GL50803_95904	AS175_1240	GLP15_4517	GS_ORF_305	gb|CH991771:70131+71810	AS175_chr3:79485+81164	gb|contig674:462-2180	gb|ACGJ01002352:10931-12316	51.21	103.12	37.52	24.78	44	44	19	143
Metal-dependent phosphoesterases, putative	GL50803_8929	AS175_773	GLP15_778	GL50581_2878	gb|CH991763:1219567+1220529	AS175_chr2:343537+344499	gb|contig27:44554-45516	gb|ACGJ01002431:1144+2106	51.07	205.98	77.18	128.45	263	263	263	143
Hypothetical protein	GL50803_17524	AS175_3911	GLP15_3734	GL50581_512	gb|CH991817:20198-20710	AS175_chr5:1876966-1877478	gb|contig430:5818-6330	gb|ACGJ01000668:7903-8415	51.01	132.83	76.55	100.07	345		12
	GL_UO_362	AS175_4622	GLP15_2595	GL50581_731	gb|CH991776:310551-313604	AS175_contig1:31625-34678	gb|contig185:6838+9891	gb|ACGJ01000930:4734+7784	51.01	102.88	62.4	41.93	79	79	79
Hypothetical protein	GL50803_15062	AS175_357	GLP15_112	GL50581_2827	gb|CH991769:439152-440258	AS175_chr1:791631-792737	gb|contig5:33995+35101	gb|ACGJ01002422:19131-20243	50.89	79.1	37.63	34.13	81	81	82	1798
Hypothetical protein	GL50803_27827	AS175_1454	GLP15_5041	GL50581_3628	gb|CH991782:322892+323782	AS175_chr3:635610+636500	gb|contig783:3326-4216	gb|ACGJ01002901:1227-2117	50.84	93.09	93.63	68.54	13		12
Protein 21.1	GL50803_17421	AS175_2758	GLP15_4227	GL50581_846	gb|CH991779:1326144-1327481	AS175_chr4:1829122-1830459	gb|contig539:10286+11623	gb|ACGJ01001044:1604-2941	50.83	43.28	1.83	21.24	3729
MCM5	GL50803_89112	AS175_3996	GLP15_3197	GL50581_282	gb|CH991767:1710158-1712350	AS175_chr5:2055089-2057281	gb|contig343:39093-41285	gb|ACGJ01000415:24446-26638	50.8	141.13	115.46	146.21	18	18	19	1688
Ubiquitin-conjugating enzyme E2-28.4 kDa	GL50803_6524	AS175_4221	GLP15_3161	GL50581_4225	gb|CH991767:753031-753564	AS175_chr5:2656105-2656638	gb|contig342:17810-18343	gb|ACGJ01002923:97561-98094	50.79	126.53	206.27	240.12	166	166	149	126
CXC-rich protein	GL50803_14225	AS175_2201	GLP15_4681	GL50581_3236	gb|CH991779:113203+118620	AS175_chr4:623076+628493	gb|contig698:51382-56799	gb|ACGJ01002726:37594-43014	50.76	50.25	42.56	102.13	24	24	23	21
Kinase, NEK-frag	GL50803_14648	AS175_3511	GLP15_3317	GL50581_4359	gb|CH991768:946011-947375	AS175_chr5:895080-896444	gb|contig369:53510+54877	gb|ACGJ01002927:30244+31605	50.58	55.59	39.17	80.91	67	67	65	25
Hypothetical protein	GL50803_17236	AS175_1374	GLP15_1370	GL50581_1253	gb|CH991782:129537+131558	AS175_chr3:447193+449214	gb|contig41:17265-19286	gb|ACGJ01001740:7929-9947	50.55	188.57	143.24	155.38	36	532	37	36
Protein 21.1	GL50803_4843	AS175_2987	GLP15_709	GL50581_382	gb|CH991763:1391165+1392850	AS175_chr4:2308421+2310106	gb|contig25:51238+52923	gb|ACGJ01000532:69520-71205	50.54	100.73	69.26	160.96	9		9	902
tRNA methyltransferase subunit, putative	GL50803_10335	AS175_1570	GLP15_1206	GL50581_4055	gb|CH991782:598519+599295	AS175_chr3:910127+910903	gb|contig38:6462-7397	gb|ACGJ01002918:66682+67458	50.53	70.55	11.94	35.2	6	6
Protein 21.1	GL50803_24590	AS175_4452	GLP15_4375	GS_ORF_1	gb|CH991767:100962+103874	AS175_chr5:3122950+3125862	gb|contig610:30101+33013	gb|ACGJ01002408:8+1630	50.49	107.01	41.23	94.82	16		16	1727
Hypothetical protein	GL50803_33281	AS175_926	GLP15_4858	GL50581_1696	gb|CH991763:708534-710258	AS175_chr2:678106-679830	gb|contig733:53687+55411	gb|ACGJ01002193:4355-6073	50.45	43.37	68.17	23.29	45
Hypothetical protein	GL50803_16245	AS175_2960	GLP15_682	GL50581_410	gb|CH991763:1339984-1340736	AS175_chr4:2257243-2257995	gb|contig25:10-714	gb|ACGJ01000532:121162+121914	50.22	59.48	133.71	123.7	12	12		323
Hypothetical protein with antisense transcription	GL50803_8254	AS175_3584	GLP15_4441	GL50581_2102	gb|CH991768:1112369-1112647	AS175_chr5:1061402-1061680	gb|contig632:41369-41647	gb|ACGJ01002272:41462-41740	50.16	334.46	215.09	70.87	332	332	332
Protein 21.1	GL50803_14485	AS175_1021	GLP15_3368	GL50581_2998	gb|CH991763:445356+446474	AS175_chr2:906464+907624	gb|contig371:78713+79834	gb|ACGJ01002479:1976+3097	49.95	90.3	45.94	77.44	123		578	335
Coiled-coil protein	GL50803_91374	AS175_3291	GLP15_1152	GL50581_1616	gb|CH991776:358548+361151	AS175_chr5:390703+393306	gb|contig36:5377-7980	gb|ACGJ01002174:5266-7869	49.83	93.35	70.58	130.81	12	12	12	12
Protein 21.1	GL50803_40016	AS175_2559	GLP15_3096	GL50581_1435	gb|CH991779:916987+918966	AS175_chr4:1426782+1428761	gb|contig335:25479-27527	gb|ACGJ01002085:24640-26625	49.81	84.65	54.06	59.83	4	4	4	4944
Hypothetical protein	GL50803_8727	AS175_3895	GLP15_3015	GL50581_3125	gb|CH991768:42702-46073	AS175_chr5:1826435-1829806	gb|contig307:19433+22891	gb|ACGJ01002568:16196+19549	49.68	72.69	42.2	169.35	31	31	31	56
Pyridoxamine 5-phosphate oxidase, putative	GL50803_17366	AS175_2815	GLP15_4536	GL50581_2765	gb|CH991793:132114-132935	AS175_chr4:1954732-1955553	gb|contig684:17212-18033	gb|ACGJ01002401:10358-11179	49.6	97.13	44.66	40.16	402	402	402	402
Serine/threonine protein phosphatase 5	GL50803_31309	AS175_2648	GLP15_1007	GL50581_4281	gb|CH991779:1105428-1107608	AS175_chr4:1608463-1610643	gb|contig32:39256+41436	gb|ACGJ01002925:1148+3328	49.44	80.92	22.5	64.45	39	39	37
GARP-like protein 3	GL50803_9154	AS175_4523	GLP15_4003	GL50581_1352	gb|CH991767:265728-267251	AS175_chr5:3287609-3289132	gb|contig490:16630-18156	gb|ACGJ01001979:12112-13605	49.42	93.03	32.55	122.89	16		11
Nuclear LIM interactor-interacting factor 1	GL50803_4063	AS175_282	GLP15_3215	GL50581_4405	gb|CH991769:625472-626770	AS175_chr1:635464-636762	gb|contig348:9864+11162	gb|ACGJ01002928:7183+8472	49.41	220.33	68.49	77.14	32	32	32	30
Hypothetical protein	GL50803_12225	AS175_2900	GLP15_3414	GL50581_3416	gb|CH991793:101628+102845	AS175_chr4:2133368+2134585	gb|contig375:14284-15501	gb|ACGJ01002887:34744+35952	49.24	80.79	26.02	54.62	113		111	776
ARF GAP	GL50803_17561	AS175_3093	GLP15_2684	GL50581_1785	gb|CH991764:21811-22755	AS175_chr4:2562013-2562942	gb|contig192:56608+57555	gb|ACGJ01002198:48895+49869	49.22	141.52	175.45	580.48	30	30	36	26
Hypothetical protein	GL50803_15977	AS175_4400	GLP15_2265	GL50581_2664	gb|CH991767:305091-307934	AS175_chr5:2981671-2984514	gb|contig111:8148+10991	gb|ACGJ01002359:11082-13925	49.14	37.33	14.03	28.24	29		28
Hypothetical protein	GL50803_137731	AS175_1047	GLP15_5098	GL50581_4155	gb|CH991763:495487-498618	AS175_chr2:956538-959657	gb|contig802:6384+9518	gb|ACGJ01002922:26834+29908	49.02	44.92	20.81	67.23	7	7	7	8
Seven transmembrane protein 1	GL50803_16815	AS175_4198	GLP15_3555	GL50581_4200	gb|CH991767:712163+713122	AS175_chr5:2615244+2616203	gb|contig393:23526-24485	gb|ACGJ01002923:52769+53731	49	132.65	6.2	175.67	120	11		74
Hypothetical protein	GL50803_114210	AS175_682	GLP15_2565	GL50581_3969	gb|CH991769:26540-29806	AS175_chr2:98914-102180	gb|contig184:25396-28662	gb|ACGJ01002917:24124-27387	48.92	195.13	38.32	81.13	669	671	671	308
Hypothetical protein	GL50803_24979	AS175_1630	GLP15_2063	GL50581_4102	gb|CH991782:713153+714193	AS175_chr3:1024720+1025760	gb|contig78:28099+29130	gb|ACGJ01002920:28642+29679	48.91	132.22	69.18	217.94	488	489	471	477
Hypothetical protein	GL50803_37452	AS175_839	GLP15_261	GL50581_976	gb|CH991763:875810+881401	AS175_chr2:480106+485697	gb|contig10:20330-25948	gb|ACGJ01001242:35512-41133	48.83	58.47	29.75	37.94	39		40
Kinase, NEK	GL50803_5999	AS175_460	GLP15_3612	GL50581_2963	gb|CH991762:354319+355890	AS175_chr1:1031208+1032779	gb|contig402:11688-13328	gb|ACGJ01002473:8737+10317	48.73	60.11	91.74	176.84	4	21	4	15
Hypothetical protein	GL50803_6584	AS175_524	GLP15_222	GL50581_2545	gb|CH991762:94518+95186	AS175_chr1:1165644+1166312	gb|contig9:51413+52081	gb|ACGJ01002332:12091+12714	48.72	104	22.16	90.45	128	349	346
Hypothetical protein	GL50803_17332	AS175_245	GLP15_5035	GL50581_4445	gb|CH991769:550796+555766	AS175_chr1:560820+565790	gb|contig780:35096+40078	gb|ACGJ01002928:74637-79625	48.72	76.41	69.42	78.37	24	24	24	26
Protein 21.1	GL50803_21603	AS175_1703	GLP15_454	GL50581_455	gb|CH991782:882283-883719	AS175_chr3:1193724-1195160	gb|contig18:69354-70790	gb|ACGJ01000635:31030-32451	48.69	124.53	71.96	77.28	51	51	56
Manganese-dependent inorganic pyrophosphatase, putative	GL50803_8074	AS175_3485	GLP15_610	GL50581_4352	gb|CH991768:894805-896880	AS175_chr5:843914-845989	gb|contig24:63282-65357	gb|ACGJ01002927:21421+23496	48.68	70.71	206.28	52.6	4		4
Hypothetical protein	GL50803_11647	AS175_1221	GLP15_1725	GL50581_2209	gb|CH991771:270729+271682	AS175_chr3:27382+28335	gb|contig53:13771-14724	gb|ACGJ01002280:26208+27161	48.57	134.72	27.42	68.02	25
Hypothetical protein	GL50803_2014	AS175_634	GLP15_1558	GL50581_1226	gb|CH991762:323203+324336	AS175_chr1:1394146+1395279	gb|contig46:32072-33205	gb|ACGJ01001662:9918-11051	48.55	156.89	89.42	76.69	34	34	38
Protein 21.1	GL50803_6284	AS175_3617	GLP15_4657	GL50581_1749	gb|CH991768:1187233-1188627	AS175_chr5:1136246-1137640	gb|contig696:102384-103778	gb|ACGJ01002197:8639+10033	48.51	97.98	94.81	32.62	2423	1758	6	2252
Phosphatidyl synthase	GL50803_13890	AS175_2282	GLP15_566	GL50581_88	gb|CH991779:302600-303622	AS175_chr4:812417-813439	gb|contig22:42878-43897	gb|ACGJ01000112:6656-7672	48.34	151.05	9.78	139.75	136	136		1391
Isopentenyl-diphosphate delta-isomerase 1	GL50803_6335	AS175_942	GLP15_4839	GL50581_1712	gb|CH991763:733122+733832	AS175_chr2:702694+703404	gb|contig733:30127-30837	gb|ACGJ01002193:28845+29555	48.21	39.11	72.79	40.59	0		1
Hypothetical protein	GL50803_4690	AS175_2947	GLP15_331	GL50581_3546	gb|CH991763:256652+257227	AS175_chr4:2223598+2224173	gb|contig12:86298+86810	gb|ACGJ01002894:10379-10888	47.95	65.5	137.64	235.88	21	21	22	249
Uridine kinase	GL50803_16549	AS175_3323	GLP15_3434	GL50581_1133	gb|CH991776:188827+190875	AS175_chr5:502809+504857	gb|contig377:9362-11401	gb|ACGJ01001563:28015+30054	47.87	113.17	61.07	167.08	67	67	67	62
Dynein heavy chain	GL50803_103059	AS175_661	GLP15_1633	GL50581_415	gb|CH991798:46134+53354	AS175_chr2:46113+53333	gb|contig49:7958-15178	gb|ACGJ01000565:5988+13211	47.78	52.08	47.38	71.68	20	20	20	22
Hypothetical protein	GL50803_6471	AS175_1822	GLP15_4900	GL50581_2573	gb|CH991782:1181027-1181791	AS175_chr3:1492282-1493139	gb|contig753:19159-20016	gb|ACGJ01002339:7218-8045	47.75	63.21	76.15	132.57		86	86
Hypothetical protein	GL50803_16426	AS175_3860	GLP15_4162	GL50581_3677	gb|CH991768:393341-394930	AS175_chr5:1749144-1750733	gb|contig532:34705-36285	gb|ACGJ01002903:8790-10358	47.74	43.51	85.61	22.88			68
Hypothetical protein	GL50803_16761	AS175_4632	GLP15_3517	GL50581_1202	gb|CH991762:411300+413513	AS175_contig5:9127+11340	gb|contig379:21858-24071	gb|ACGJ01001651:5428+7641	47.71	60.04	24.77	41.8	12	12	12	10
Tetratricopeptide repeat protein	GL50803_5949	AS175_279	GLP15_3219	GL50581_4409	gb|CH991769:623204+623773	AS175_chr1:633196+633765	gb|contig348:12856-13425	gb|ACGJ01002928:10132-10701	47.65	131.78	56.54	84.62	397	755	760	185
hypothetical protein	GL50803_16037	AS175_1654	GLP15_2089	GL50581_4126	gb|CH991782:776137-780843	AS175_chr3:1087703-1092409	gb|contig78:91245-95951	gb|ACGJ01002920:91814-95071	47.49	31.12	29.1	32	27	150	26
ATPase, AAA family	GL50803_22138	AS175_4570	GLP15_4092	GL50581_2183	gb|CH991771:12150+13499	AS175_contig3:12147+13496	gb|contig518:2675-3982	gb|ACGJ01002279:8797+10044	47.39	49.98	28.83	45.39	79	79	81	86
Kinase, CMGC GSK	GL50803_9116	AS175_3772	GLP15_4115	GL50581_1445	gb|CH991768:199231-200343	AS175_chr5:1555181-1556293	gb|contig523:29089+30201	gb|ACGJ01002106:6510-7622	47.29	105.18	104.74	163.56	95	95	95	103
CDP-diacylglycerol-inositol 3-phosphatidyltransferase	GL50803_9829	AS175_868	GLP15_153	GL50581_831	gb|CH991763:939462+940091	AS175_chr2:543733+544362	gb|contig6:33742-34371	gb|ACGJ01001022:100650-101294	47.28	58.05	73.92	146.12	32	32	33	36
Diphosphomevalonate decarboxylase	GL50803_23420	AS175_261	GLP15_3238	GL50581_4428	gb|CH991769:588780-589787	AS175_chr1:598775-599782	gb|contig348:46868+47875	gb|ACGJ01002928:44124+45140	47.22	32.23	4.34	6.02	2435
5'-AMP-activated protein kinase, gamma-1 subunit	GL50803_3414	AS175_1603	GLP15_2035	GL50581_4069	gb|CH991782:653074+654138	AS175_chr3:964648+965712	gb|contig67:31828+32892	gb|ACGJ01002919:27035-28099	47.16	63.82	46.28	31.83	37		36	1935
Phosphatidylserine decarboxylase proenzyme	GL50803_16495	AS175_152	GLP15_5211	GL50581_1294	gb|CH991769:854197+855441	AS175_chr1:376213+377457	gb|contig818:161679+162947	gb|ACGJ01001805:45489+46754	47.1	108.81	15.57	43.77			2027
Hypothetical protein	GL50803_29078	AS175_2747	GLP15_669	GL50581_936	gb|CH991779:1304429+1305361	AS175_chr4:1807442+1808341	gb|contig24:163165+164097	gb|ACGJ01001179:13150+14049	46.92	62.42	25.64	61.29	635		635	5205
Hypothetical protein	GL50803_11446	AS175_3726	GLP15_546	GL50581_2217	gb|CH991768:713356+715377	AS175_chr5:1420849+1422870	gb|contig21:34656+36677	gb|ACGJ01002282:5273-7327	46.92	54.52	15.2	21.57	42		1489
Protein 21.1	GL50803_88735	AS175_3253	GLP15_2418	GS_ORF_177	gb|CH991776:52543+54507	AS175_chr5:321705+323669	gb|contig158:6499+8463	gb|ACGJ01002013:180+1199	46.84	44.06	65.73	42.93	110	110	30	1252
Hypothetical protein	GL50803_22136	AS175_4568	GLP15_4094	GL50581_2181	gb|CH991771:10440-11558	AS175_contig3:10437-11555	gb|contig518:4631+5743	gb|ACGJ01002279:6984-8102	46.83	107.26	50.95	127.28	29		85
Pyruvate-flavodoxin oxidoreductase	GL50803_114609	AS175_1055	GLP15_1818	GL50581_4147	gb|CH991763:506685-510446	AS175_chr2:967724-971485	gb|contig56:2183-5944	gb|ACGJ01002922:15004+18765	46.81	41.1	54.66	195.03	18	19	18	18
DRE4 protein	GL50803_17430	AS175_2727	GLP15_648	GL50581_1100	gb|CH991779:1264942-1268439	AS175_chr4:1767982-1771479	gb|contig24:130904-134401	gb|ACGJ01001509:11584+15084	46.78	97.97	43.66	64.65	138		148
Hypothetical protein	GL50803_6139	AS175_4339	GLP15_872	GL50581_3459	gb|CH991767:352536-354236	AS175_chr5:2878017-2879717	gb|contig28:85250+86950	gb|ACGJ01002891:2686-4383	46.74	92.56	67.51	206.08	39		40	1783
DRAP deaminase	GL50803_16328	AS175_1171	GLP15_2976	GL50581_3869	gb|CH991763:104069+105775	AS175_chr2:1275539+1277245	gb|contig305:60418+62124	gb|ACGJ01002913:12859+14565	46.71	65.96	83.11	79.16	30	30	30	32
Sec31	GL50803_2562	AS175_2856	GLP15_4925	GL50581_759	gb|CH991793:202666+205740	AS175_chr4:2025271+2028345	gb|contig754:19170-22244	gb|ACGJ01000948:27152-30241	46.7	54.69	24.86	70.92	6	6	6	6
Amino acid permease, putative	GL50803_16433	AS175_325	GLP15_4303	GL50581_1008	gb|CH991769:371069+373000	AS175_chr1:723585+725516	gb|contig594:11725-13656	gb|ACGJ01001296:37529-39472	46.66	74.42	138.32	83.14	54	50	53	414
tRNA methyltransferase subunit, putative	GL50803_8691	AS175_2615	GLP15_1041	GL50581_4314	gb|CH991779:1036249+1037301	AS175_chr4:1546200+1547252	gb|contig32:99949-101202	gb|ACGJ01002925:58513-59430	46.65	93.92	35.96	105.25	121	345	121	253
Kinase, NEK	GL50803_10893	AS175_3809	GLP15_513	GL50581_3360	gb|CH991768:281048-282013	AS175_chr5:1636869-1637834	gb|contig20:19900-20865	gb|ACGJ01002858:30581-31546	46.42	52.82	116.78	168.95	36		89	3042
Hypothetical protein	GL50803_8358	AS175_3006	GLP15_807	GL50581_368	gb|CH991801:32506+33900	AS175_chr4:2352135+2353529	gb|contig27:109683-111083	gb|ACGJ01000532:48205-49602	46.23	80.95	38.51	237.32	67			37
Hypothetical protein	GL50803_33023	AS175_1295	GLP15_916	GL50581_1654	gb|CH991771:231287-232099	AS175_chr3:240555-241367	gb|contig30:66450-67262	gb|ACGJ01002184:1637+2455	46.18	39.18	31.64	26.76	606	776	63	899
Kinase, NEK	GL50803_94927	AS175_2221	GLP15_3972	GS_ORF_114	gb|CH991779:170066+173263	AS175_chr4:679929+683126	gb|contig483:3+2471	gb|ACGJ01000686:133+2415	46.15	32.32	63.06	48.99	88	70	65
Liver stage antigen-like protein	GL50803_16595	AS175_1695	GLP15_444	GL50581_445	gb|CH991782:854910+860345	AS175_chr3:1166372+1171807	gb|contig18:42048+47480	gb|ACGJ01000635:3722+9058	46.13	56.13	55.95	56.16	199	200	199	9168
IFT complex B	GL50803_17105	AS175_3361	GLP15_1405	GL50581_2933	gb|CH991776:255049-260931	AS175_chr5:568999-574881	gb|contig42:14444+20326	gb|ACGJ01002453:29090-34972	46.05	85.59	40.04	36.58	37	37	45
Hypothetical protein	GL50803_15522	AS175_1611	GLP15_2044	GL50581_4062	gb|CH991782:677456+679660	AS175_chr3:989030+991234	gb|contig67:56161+58401	gb|ACGJ01002919:1527-3731	46.03	67.72	45.79	58.35	17	17	16	19
Hypothetical protein	GL50803_4356	AS175_1891	GLP15_4941	GL50581_1566	gb|CH991767:968601+969206	AS175_chr3:1647309+1647914	gb|contig760:32613-33218	gb|ACGJ01002166:32537+33142	46.02	117.4	71.35	102.03				753
Hypothetical protein	GL50803_15077	AS175_2631	GLP15_1025	GL50581_4298	gb|CH991779:1073760-1075058	AS175_chr4:1576795-1578093	gb|contig32:71798+73096	gb|ACGJ01002925:33571+34869	45.98	53.32	7.7	20.53	45	7	2089	1027
Hypothetical protein	GL50803_17501	AS175_570	GLP15_2542	GL50581_3925	gb|CH991762:192088+193617	AS175_chr1:1263114+1264643	gb|contig173:75908+77494	gb|ACGJ01002915:15711-17321	45.94	122.43	41.14	143.83	12	12	15	2068
Chaperonin 60	GL50803_103891	AS175_685	GLP15_2568	GL50581_3972	gb|CH991769:40298+41941	AS175_chr2:112672+114315	gb|contig184:39161+40807	gb|ACGJ01002917:37596+39236	45.86	71.76	21.86	35.66	3	3	21
Protein 21.1	GL50803_10911	AS175_3817	GLP15_521	GL50581_2498	gb|CH991768:298371+301529	AS175_chr5:1654191+1657349	gb|contig20:37332+40484	gb|ACGJ01002324:2947-6105	45.8	118.29	47.49	98.05	11	11	11
hypothetical protein	GL50803_8322	AS175_409	GLP15_1590	GL50581_2592	gb|CH991769:187874+189223	AS175_chr1:912989+914338	gb|contig47:6166+7440	gb|ACGJ01002342:29929-31212	45.66	18.68	15.08	20.95	3	3	3
Metal-dependent hydrolase related to alanyl-tRNA synthetase	GL50803_15078	AS175_2627	GLP15_1029	GL50581_4302	gb|CH991779:1065326-1066531	AS175_chr4:1568361-1569566	gb|contig32:80327+81532	gb|ACGJ01002925:42093+43289	45.61	100.47	25.43	142.47	1	1030		947
RabA	GL50803_13109	AS175_4554	GLP15_5015	GL50581_1329	gb|CH991776:398367-398945	AS175_contig4:15691-16269	gb|contig778:24390-24968	gb|ACGJ01001903:9868-10446	45.58	132.1	22.92	93.58	190	190	213	4226
hypothetical protein	GL50803_11551	AS175_1550	GLP15_1226	GL50581_4035	gb|CH991782:547019-547969	AS175_chr3:858665-859615	gb|contig38:46151+47101	gb|ACGJ01002918:30752-31690	45.52	91.88	56.78	47.15	32	32	31	108
Purine nucleoside phosphorylase lateral transfer candidate	GL50803_91348	AS175_4528	GLP15_4008	GL50581_1357	gb|CH991767:274603+276960	AS175_chr5:3296484+3298841	gb|contig490:25424+27781	gb|ACGJ01001979:20820+23174	45.52	68.19	45.77	156.11	41	41	63	53
High cysteine membrane protein Group 2	GL50803_9620	AS175_712	GLP15_375	GL50581_2315	gb|CH991763:1058245+1060689	AS175_chr2:182316+184760	gb|contig16:15908+18352	gb|ACGJ01002297:1665+4106	45.52	119.6	42.55	71.51	35	315	33	35
Hypothetical protein	GL50803_17329	AS175_233	GLP15_5022	GL50581_4458	gb|CH991769:531510+532634	AS175_chr1:541569+542693	gb|contig780:15846+16976	gb|ACGJ01002928:97637-98758	45.44	53.81	34.94	28.04	102	927	102
Hypothetical protein	GL50803_32657	AS175_4503	GLP15_1300	GL50581_4553	gb|CH991767:226816-227568	AS175_chr5:3248729-3249481	gb|contig39:22057+22809	gb|ACGJ01002931:21430+22182	45.28	164.81	98.22	6.32	1558	1698	41	1005
Hypothetical protein	GL50803_7723	AS175_1694	GLP15_443	GL50581_444	gb|CH991782:852725+854833	AS175_chr3:1164196+1166295	gb|contig18:39881+41971	gb|ACGJ01000635:1576+3639	45.18	83.94	83.36	99.56	34	34	34
Hypothetical protein	GL50803_13749	AS175_2982	GLP15_704	GL50581_387	gb|CH991763:1383174+1385027	AS175_chr4:2300430+2302283	gb|contig25:43269+45122	gb|ACGJ01000532:77031-78860	45.12	68.68	41.71	21.48
Kinase, PLK	GL50803_104150	AS175_1912	GLP15_2759	GL50581_1588	gb|CH991767:1035627+1037663	AS175_chr3:1714335+1716371	gb|contig230:34234+36270	gb|ACGJ01002166:99688+101724	45.11	113.64	97.81	172.04	99	99	96	92
Hypothetical protein	GL50803_33629	AS175_3974	GLP15_3073	GL50581_553	gb|CH991767:1660830-1661957	AS175_chr5:2005815-2006942	gb|contig315:35639+36766	gb|ACGJ01000696:16439-17572	45.09	164.09	69.61	147.26	168	168	165	743
Adaptor protein complex large chain subunit BetaA	GL50803_15339	AS175_3532	GLP15_3295	GL50581_4381	gb|CH991768:982148+984166	AS175_chr5:931216+933234	gb|contig369:16382-18403	gb|ACGJ01002927:71289+73319	45.09	36.2	24.92	69.25	25	1187	24
Hypothetical protein	GL50803_26364	AS175_484	GLP15_3397	GL50581_1016	gb|CH991762:14453+16318	AS175_chr1:1085608+1087473	gb|contig371:145227-147071	gb|ACGJ01001307:4187+6046	45.03	63.66	69.12	53.81	29	29	29
Protein 21.1	GL50803_14681	AS175_408	GLP15_1589	GL50581_2593	gb|CH991769:186265-187782	AS175_chr1:911380-912897	gb|contig47:4482-5999	gb|ACGJ01002342:31372+32889	44.92	28.29	45.78	89.39	23	23	24	33
Hypothetical protein	GL50803_7422	AS175_464	GLP15_3608	GL50581_2967	gb|CH991762:361955+363823	AS175_chr1:1038844+1040712	gb|contig402:3761-5629	gb|ACGJ01002473:16362+18227	44.73	120.9	56.02	162.2	56	56	42	36
Chaperone protein dnaJ	GL50803_16406	AS175_2669	GLP15_4403	GL50581_1918	gb|CH991779:1137110-1138570	AS175_chr4:1640115-1641575	gb|contig628:11874-13334	gb|ACGJ01002227:12604-14055	44.61	165.67	32.69	118.6	238	238	237	237
Spindle pole protein, putative	GL50803_17058	AS175_3148	GLP15_4089	GL50581_1267	gb|CH991761:162180+165299	AS175_chr5:91410+94529	gb|contig514:767+2617	gb|ACGJ01001794:346-3444	44.41	99.67	59.78	68.95	8		8
Hypothetical protein	GL50803_14796	AS175_2509	GLP15_1073	GL50581_1087	gb|CH991779:809776-812199	AS175_chr4:1319427-1321850	gb|contig33:8679+11102	gb|ACGJ01001476:27658-30024	44.38	106.14	40.31	56.75	14		15
5' nucleotidase family protein	GL50803_17205	AS175_4031	GLP15_2141	GL50581_3727	gb|CH991767:1460726+1462630	AS175_chr5:2160330+2162234	gb|contig88:10144-12048	gb|ACGJ01002905:21840-23744	44.38	113.27	48.38	161.56			25
CAMP-specific 3',5'-cyclic phosphodiesterase 4B	GL50803_14058	AS175_298	GLP15_4333	GL50581_303	gb|CH991769:313888-318003	AS175_chr1:666445-670560	gb|contig594:69320+73435	gb|ACGJ01000426:29746+33849	44.28	73.61	31.57	80.97	54	54	36	42
Developmentally regulated GTP-binding protein 1	GL50803_5871	AS175_2535	GLP15_3120	GL50581_3523	gb|CH991779:873250+874356	AS175_chr4:1383056+1384162	gb|contig335:70073-71179	gb|ACGJ01002893:34189-35295	44.27	71.93	40.32	89.62	793		227
hypothetical protein	GL50803_5657	AS175_475	GLP15_4047	GL50581_2979	gb|CH991762:376994-377629	AS175_chr1:1053872-1054507	gb|contig503:45667-46302	gb|ACGJ01002473:30530-31282	44.24	60.81	74.92	100.88	247	247	8	211
Hypothetical protein	GL50803_89828	AS175_3502	GLP15_3326	GL50581_570	gb|CH991768:930501+932747	AS175_chr5:879573+881819	gb|contig369:68117-70363	gb|ACGJ01000717:7343+9601	44.22	63.46	61.01	68.2	9		10
	GL_UO_478	AS175_1406	GLP15_928	GL50581_189	gb|CH991782:193998+194732	AS175_chr3:511645+512379	gb|contig30:93311-94045	gb|ACGJ01000263:9165-9884	43.93	79.54	39.83	21.61	666	10	11
Hypothetical protein	GL50803_16623	AS175_3948	GLP15_2461	GL50581_1418	gb|CH991767:1607961-1608467	AS175_chr5:1953002-1953508	gb|contig161:51329+51835	gb|ACGJ01002075:21890+22414	43.72	249.76	41.99	59.18	1071		1071
RNA binding protein, putative	GL50803_92031	AS175_3100	GLP15_2676	GL50581_1777	gb|CH991764:36432+39509	AS175_chr4:2576619+2579696	gb|contig192:39839-42922	gb|ACGJ01002198:32141-35212	43.57	115	56.72	53.7	144	144	144	144
Protein 21.1	GL50803_14158	AS175_3620	GLP15_4660	GL50581_1746	gb|CH991768:1194122-1196920	AS175_chr5:1143135-1145933	gb|contig696:109284-112082	gb|ACGJ01002197:311+3109	43.52	58.7	44.89	57.62	56		55	144
Hypothetical protein	GL50803_9668	AS175_4604	GLP15_3143	GL50581_1640	gb|CH991768:454993-455478	AS175_contig8:25941-26426	gb|contig336:24376-24861	gb|ACGJ01002183:4099+4584	43.5	77.82	70.17	62.36			56
Hypothetical protein	GL50803_89285	AS175_4642	GLP15_3507	GL50581_1212	gb|CH991762:427327-428568	AS175_contig5:25145-26386	gb|contig379:6892+8121	gb|ACGJ01001651:21422-22642	43.34	131.25	36.83	105.8	230	230	611	611
Hypothetical protein	GL50803_8468	AS175_2020	GLP15_2315	GL50581_1514	gb|CH991814:466804-467682	AS175_chr4:184851-185729	gb|contig126:47140-48018	gb|ACGJ01002162:48744-49622	43.31	127.09	93.26	36.08	10	10	9
Hypothetical protein	GL50803_14655	AS175_3377	GLP15_2351	GL50581_178	gb|CH991768:1239611-1240675	AS175_chr5:613624-614688	gb|contig137:20939-22003	gb|ACGJ01000230:20328-21392	43.29	64.14	63.81	79.97	55	55	55	54
Hypothetical protein	GL50803_14970	AS175_1170	GLP15_2975	GL50581_3868	gb|CH991763:103660+103953	AS175_chr2:1275130+1275423	gb|contig305:59995+60300	gb|ACGJ01002913:12445+12732	43.28	31.88	7.14	205.17			1615
Cysteine desulfurase	GL50803_14519	AS175_1686	GLP15_435	GL50581_3589	gb|CH991782:840553+841854	AS175_chr3:1152030+1153331	gb|contig18:27663+28964	gb|ACGJ01002895:41999+43300	43.25	178.53	108.62	63.41	438	438	438	426
Hypothetical protein	GL50803_11925	AS175_2305	GLP15_66	GL50581_3328	gb|CH991779:345741-346439	AS175_chr4:855470-856168	gb|contig4:11676-12374	gb|ACGJ01002771:12741+13439	43.24	204.13	34.54	186.44			651	634
Kinase, NEK	GL50803_16272	AS175_887	GLP15_2895	GL50581_813	gb|CH991763:981808-985509	AS175_chr2:586079-589780	gb|contig280:8451-12152	gb|ACGJ01001022:55471+59172	43.13	34.72	58.62	72.29	11		16
Protein 21.1	GL50803_13360	AS175_2395	GLP15_1858	GL50581_3529	gb|CH991779:563500+564960	AS175_chr4:1073122+1074582	gb|contig57:55283+56743	gb|ACGJ01002893:42213-43682	43.1	64.85	46.54	235.83	31		31	4449
Hypothetical protein	GL50803_27293	AS175_4272	GLP15_4961	GL50581_2802	gb|CH991767:856342-857550	AS175_chr5:2759303-2760511	gb|contig761:426-1643	gb|ACGJ01002414:571-1773	43.07	74.12	57.94	38.84	77	77	76	77
Ubiquitin carboxyl-terminal hydrolase 4	GL50803_16090	AS175_1788	GLP15_4193	GL50581_2654	gb|CH991782:1090601+1091920	AS175_chr3:1401961+1403280	gb|contig535:5627+6973	gb|ACGJ01002358:5747+7036	42.99	152.65	54.33	188.05			476
hypothetical protein	GL50803_32766	AS175_2135	GLP15_4802	GL50581_238	gb|CH991814:234547+235098	AS175_chr4:465938+466489	gb|contig707:36828-37379	gb|ACGJ01000384:28847+29665	42.96	70.43	14.37	19	690	691	1509
Kinase, NEK	GL50803_26199	AS175_4472	GLP15_1332	GL50581_3756	gb|CH991767:150476-151930	AS175_chr5:3172449-3173903	gb|contig39:96780+98294	gb|ACGJ01002906:29193+30647	42.92	66.33	86.36	251.37	11	11	9	201
Hypothetical protein	GL50803_17499	AS175_2014	GLP15_2309	GL50581_1507	gb|CH991814:455356+456243	AS175_chr4:173404+174291	gb|contig126:35643+36530	gb|ACGJ01002162:35470+36354	42.9	123.15	37.03	83.21	561	285	559	214
Hypothetical protein	GL50803_16192	AS175_4295	GLP15_5078	GL50581_207	gb|CH991767:477266-479071	AS175_chr5:2801878-2803683	gb|contig788:30117+31922	gb|ACGJ01000307:2961+4754	42.88	62.31	38.6	87.18	8		8
Kinase, NEK	GL50803_3490	AS175_4	GLP15_1681	GL50581_1899	gb|CH991767:1757690+1759924	AS175_chr1:10467+12701	gb|contig52:7503+9737	gb|ACGJ01002222:7350-9584	42.86	163.2	104.8	106.05	9	7	4	6
Hypothetical protein	GL50803_15897	AS175_4618	GLP15_2599	GL50581_735	gb|CH991776:301005+302900	AS175_contig1:22079+23974	gb|contig185:17544-19439	gb|ACGJ01000930:15418-17313	42.82	44.06	70.79	56.27	31	29	31	29
Amino acid transporter family	GL50803_8523	AS175_801	GLP15_4251	GL50581_2015	gb|CH991763:1274882-1277248	AS175_chr2:398829-401195	gb|contig571:10051-12408	gb|ACGJ01002258:29483+31786	42.81	81.17	29.51	94.55	253		253	592
hypothetical protein	GL50803_8604	AS175_1631	GLP15_2064	GL50581_4103	gb|CH991782:714261-714779	AS175_chr3:1025827-1026345	gb|contig78:29181-29699	gb|ACGJ01002920:29736-30254	42.74	102.07	49.12	18.13	616		590	1122
Hypothetical protein	GL50803_7035	AS175_200	GLP15_3049	GL50581_2358	gb|CH991769:953848-955386	AS175_chr1:475733-477271	gb|contig307:98188+99732	gb|ACGJ01002302:8543-10117	42.73	106.7	61.03	171.93	14	18	14	4640
U3 small nucleolar ribonucleoprotein protein IMP3, putative	GL50803_11319	AS175_995	GLP15_4479	GL50581_1545	gb|CH991763:381021+381575	AS175_chr2:842152+842706	gb|contig647:24404-24958	gb|ACGJ01002165:15502-16056	42.61	105.2	47.76	175.29	185	185	184	165
Hypothetical protein	GL50803_8058	AS175_495	GLP15_3385	GL50581_3374	gb|CH991762:35887+37626	AS175_chr1:1107042+1108781	gb|contig371:123924-125663	gb|ACGJ01002881:4657-6399	42.6	72.82	73.53	66.71	43	43	38	10
Hypothetical protein	GL50803_17507	AS175_546	GLP15_2517	GL50581_3941	gb|CH991762:141844-143499	AS175_chr1:1212896-1214551	gb|contig173:26551-28209	gb|ACGJ01002916:3111+4739	42.6	82.63	76.37	42.57	21	18	10
Nuclear ATP/GTP-binding protein	GL50803_17025	AS175_3131	GLP15_2833	GL50581_2047	gb|CH991812:32678-34678	AS175_chr5:32615-34615	gb|contig261:29211-31211	gb|ACGJ01002263:9302+11305	42.55	68.34	27.62	34.98	38	38	38	49
Hypothetical protein	GL50803_31339	AS175_1777	GLP15_4136	GL50581_1727	gb|CH991782:1069740-1070186	AS175_chr3:1381100-1381546	gb|contig531:14193+14639	gb|ACGJ01002195:13999-14445	42.55	161.3	55.63	61.26	37	37	354	52
Hypothetical protein	GL50803_14704	AS175_3573	GLP15_4429	GL50581_2092	gb|CH991768:1087945+1090932	AS175_chr5:1036979+1039966	gb|contig632:16931+19903	gb|ACGJ01002272:17083+20043	42.51	77.03	27.79	43.72	9	9	10	14
ATPase of the PP-loop superfamily implicated in cell cycle control, putative	GL50803_11449	AS175_3728	GLP15_548	GL50581_2215	gb|CH991768:717369-718424	AS175_chr5:1424862-1425917	gb|contig21:38679-39761	gb|ACGJ01002282:2393+3442	42.32	62.4	35.17	54.65	613	267	612	861
Protein 21.1	GL50803_113622	AS175_323	GLP15_4306	GL50581_1010	gb|CH991769:359030-363544	AS175_chr1:711546-716060	gb|contig594:21210+25724	gb|ACGJ01001296:47034+51548	42.3	78.61	21.91	98.84	74	74	74	74
Hypothetical protein	GL50803_32730	AS175_3316	GLP15_3443	GL50581_1125	gb|CH991776:174861-179888	AS175_chr5:488846-493873	gb|contig377:19627+24654	gb|ACGJ01001563:14749-19767	42.3	82.41	22.1	51.04	15	15	14	14
Zinc finger domain	GL50803_8920	AS175_3683	GLP15_1901	GL50581_421	gb|CH991768:616006+616743	AS175_chr5:1323554+1324291	gb|contig59:37934+38671	gb|ACGJ01000614:4271+5005	42.15	57.93	29.03	59.5	180	180	34	5856
Hypothetical protein	GL50803_14083	AS175_459	GLP15_3613	GL50581_2962	gb|CH991762:352751-354289	AS175_chr1:1029640-1031178	gb|contig402:13291+14829	gb|ACGJ01002473:7166-8704	42.14	56.23	80.93	20.87	23		30
Hypothetical protein	GL50803_5513	AS175_3980	GLP15_3067	GL50581_558	gb|CH991767:1667906-1668289	AS175_chr5:2012891-2013274	gb|contig315:29295+29678	gb|ACGJ01000696:23358-23741	42.11	50.72	215.3	78.11	9	9	23	16
Protein 21.1	GL50803_6007	AS175_1199	GLP15_2405	GL50581_3207	gb|CH991763:158777-161824	AS175_chr2:1330216-1333263	gb|contig157:7726-10794	gb|ACGJ01002662:25026+28058	42.06	58.98	35.5	168.5	44	44	10
4-alpha-glucanotransferase, amylo-alpha-1,6-glucosidase	GL50803_10885	AS175_1886	GLP15_4946	GL50581_1561	gb|CH991767:957823-963018	AS175_chr3:1636542-1641737	gb|contig760:38799+43994	gb|ACGJ01002166:21747-26954	42.04	137.7	136.63	235.56	24	24	21	24
Hypothetical protein	GL50803_7891	AS175_3931	GLP15_3755	GL50581_893	gb|CH991817:50489+52309	AS175_chr5:1907234+1909051	gb|contig430:36049+37875	gb|ACGJ01001076:2915+4759	41.94	66.32	122.31	76.48	122
Hypothetical protein	GL50803_7566	AS175_1022	GLP15_3369	GL50581_2999	gb|CH991763:446501-447238	AS175_chr2:907608-908345	gb|contig371:79857-80594	gb|ACGJ01002479:3123-3860	41.92	87.28	37.21	171.13	115		114
Hypothetical protein	GL50803_113137	AS175_542	GLP15_2513	GL50581_3945	gb|CH991762:133761+137225	AS175_chr1:1204815+1208279	gb|contig173:18313+21783	gb|ACGJ01002916:9353-12847	41.92	55.81	31.95	46.17	4	4	4	840
Hypothetical protein	GL50803_7397	AS175_1731	GLP15_3463	GL50581_483	gb|CH991782:943577+943975	AS175_chr3:1254988+1255386	gb|contig377:82198+82599	gb|ACGJ01000635:90193+90594	41.89	250.84	46.09	22.12	285	285	281	4203
hypothetical protein	GL50803_1902	AS175_3333	GLP15_4890	GL50581_1904	gb|CH991776:209839-210498	AS175_chr5:523821-524480	gb|contig751:18860-19519	gb|ACGJ01002225:1600+2262	41.8	158.37	30.43	272.23	743	1806	3557
Protein 21.6	GL50803_17005	AS175_2486	GLP15_1097	GL50581_1179	gb|CH991779:759060-761624	AS175_chr4:1268758-1271322	gb|contig33:55707+58268	gb|ACGJ01001597:11515+14088	41.79	66.45	48.28	43.78	135		135
Hypothetical protein	GL50803_9485	AS175_451	GLP15_1952	GL50581_3290	gb|CH991769:276353-278965	AS175_chr1:1001405-1004017	gb|contig59:148180-150795	gb|ACGJ01002748:1721+4333	41.7	41.82	72.16	32.71	23		25	17
Hypothetical protein	GL50803_27602	AS175_2912	GLP15_293	GL50581_1677	gb|CH991763:182901+185438	AS175_chr4:2149871+2152408	gb|contig12:12284+14821	gb|ACGJ01002191:2077+4614	41.69	70.09	48.43	82.99	38	37	38	30
Hypothetical protein	GL50803_3598	AS175_342	GLP15_127	GL50581_990	gb|CH991769:407324-407884	AS175_chr1:759840-760400	gb|contig5:64874+65434	gb|ACGJ01001296:2811+3365	41.66	51.7	66.81	18.64	8	8	11	5416
Hypothetical protein	GL50803_5070	AS175_3295	GLP15_1148	GS_ORF_341	gb|CH991776:365486+366448	AS175_chr5:397641+398603	gb|contig36:82-1044	gb|ACGJ01002174:1-939	41.64	96.82	42.82	40.94	13	13	8
Hypothetical protein	GL50803_22587	AS175_1042	GLP15_5103	GL50581_4160	gb|CH991763:488643+490667	AS175_chr2:949694+951718	gb|contig802:14353-16386	gb|ACGJ01002922:34694-36700	41.6	124.8	89.81	59.52	52	52	10	12
DNA-dependent ATPase, putative	GL50803_8228	AS175_504	GLP15_3376	GL50581_2317	gb|CH991762:56216-60046	AS175_chr1:1127371-1131201	gb|contig371:101532+105362	gb|ACGJ01002297:7108-10926	41.59	60.7	28.57	13.68	50		1674	1749
Hypothetical protein	GL50803_114216	AS175_674	GLP15_2557	GL50581_3961	gb|CH991769:12046-16890	AS175_chr2:84431-89275	gb|contig184:10868-15730	gb|ACGJ01002917:9840-14642	41.57	33.01	49.32	52.34	53	53	53
Hypothetical protein	GL50803_90434	AS175_574	GLP15_2546	GL50581_3921	gb|CH991762:198064+202338	AS175_chr1:1269090+1273358	gb|contig173:81944+86200	gb|ACGJ01002915:7081-11316	41.54	51.59	24.96	44.38	5	5	167	96
RabF	GL50803_8497	AS175_1908	GLP15_2755	GL50581_1584	gb|CH991767:1032511-1033347	AS175_chr3:1711219-1712055	gb|contig230:31116-31952	gb|ACGJ01002166:96553-97389	41.48	80.74	40.09	63.43	734		733
Hypothetical protein	GL50803_112112	AS175_1914	GLP15_2761	GL50581_1590	gb|CH991767:1039324+1042986	AS175_chr3:1718032+1721694	gb|contig230:37913+41575	gb|ACGJ01002166:103387+107049	41.42	105.93	28.33	110.83	17	17	17	14
Translation initiation factor eIF-2B delta subunit	GL50803_4838	AS175_1588	GLP15_2016	GL50581_672	gb|CH991782:622656-624998	AS175_chr3:934247-936589	gb|contig67:1335-3659	gb|ACGJ01000870:15318-17558	41.25	81.11	46.83	45.49	25	25	25
Hypothetical protein	GL50803_16926	AS175_301	GLP15_4330	GL50581_300	gb|CH991769:320005+321519	AS175_chr1:672562+674076	gb|contig594:65803-67317	gb|ACGJ01000426:26289-27803	41.17	60.78	83.45	247.38	65	65	65	69
Hypothetical protein	GL50803_10708	AS175_2726	GLP15_647	GL50581_1102	gb|CH991779:1262754-1264796	AS175_chr4:1765794-1767836	gb|contig24:128708-130750	gb|ACGJ01001509:15236+17278	41.15	54.88	37.12	57.89	7	7	7	6
Protein phosphatase PP2A regulatory subunit B	GL50803_4079	AS175_2704	GLP15_995	GL50581_630	gb|CH991779:1224216-1225634	AS175_chr4:1727281-1728699	gb|contig32:20853-22271	gb|ACGJ01000837:17412-18830	41.12	130.84	81.72	178.13	66	66	42	67
Hypothetical protein	GL50803_12229	AS175_2902	GLP15_3412	GL50581_3418	gb|CH991793:104324+105163	AS175_chr4:2136064+2136903	gb|contig375:11972-12808	gb|ACGJ01002887:37422+38270	40.98	55.42	76.25	135.31	75	73	73
Replication factor C, subunit 1	GL50803_15392	AS175_2545	GLP15_3110	GL50581_3513	gb|CH991779:889414+892086	AS175_chr4:1399209+1401881	gb|contig335:52356-55019	gb|ACGJ01002893:16478-19138	40.96	56.37	39.02	24.6	3		3
Hypothetical protein	GL50803_24425	AS175_3660	GLP15_3725	GL50581_320	gb|CH991768:533894-535261	AS175_chr5:1241507-1242874	gb|contig421:62416-63783	gb|ACGJ01000480:11565-12947	40.96	73.59	39.38	139.97	15	15	15	14
Intracellular protein transport protein USO1	GL50803_2305	AS175_2388	GLP15_1851	GL50581_3537	gb|CH991779:542205+544022	AS175_chr4:1051827+1053644	gb|contig57:33985+35802	gb|ACGJ01002893:63152-64969	40.95	81.33	23.58	104.55	908	909	908	5704
Kinase, CAMK CAMKL	GL50803_14661	AS175_1368	GLP15_1376	GL50581_1956	gb|CH991782:106697+108106	AS175_chr3:424359+425768	gb|contig41:40710-42119	gb|ACGJ01002240:1712-3121	40.88	97.59	122.16	154.84	61		62	64
Hypothetical protein	GL50803_4368	AS175_1744	GLP15_3477	GL50581_3799	gb|CH991782:974414+974947	AS175_chr3:1285811+1286344	gb|contig377:113011+113577	gb|ACGJ01002910:17906+18439	40.88	61.27	31.4	16.73	29		30
Hypothetical protein	GL50803_4044	AS175_2528	GLP15_878	GL50581_1309	gb|CH991779:856436-858958	AS175_chr4:1366253-1368775	gb|contig29:4669+7191	gb|ACGJ01001902:3722+6247	40.78	86.16	31.39	76.05	102	101	105	107
Transducin/WD-40 repeat protein family	GL50803_17550	AS175_2874	GLP15_178	GL50581_1833	gb|CH991793:40112+41248	AS175_chr4:2071861+2072997	gb|contig8:3845-4981	gb|ACGJ01002210:25370+26491	40.76	40.37	42.14	45.39	171		46
Hypothetical protein	GL50803_10256	AS175_543	GLP15_2514	GL50581_3944	gb|CH991762:137259-137855	AS175_chr1:1208313-1208909	gb|contig173:21817-22437	gb|ACGJ01002916:8963+9319	40.64	137.96	19.16	65.39	676	3824	867	455
Protein 21.1	GL50803_16326	AS175_1175	GLP15_2981	GL50581_3875	gb|CH991763:112236+114422	AS175_chr2:1283706+1285892	gb|contig305:68584+70770	gb|ACGJ01002913:20950+23145	40.6	49.14	33.17	83.33	34	248	34	4127
Kinase, NEK	GL50803_21366	AS175_862	GLP15_161	GL50581_838	gb|CH991763:929214+931175	AS175_chr2:533486+535447	gb|contig6:42584-44611	gb|ACGJ01001022:109450-111471	40.55	75.02	52.03	106.23	69	68	67
Methionyl-tRNA synthetase	GL50803_22204	AS175_81	GLP15_1813	GL50581_2851	gb|CH991785:38456+40204	AS175_chr1:202290+204038	gb|contig55:35333+37051	gb|ACGJ01002424:4896-6677	40.54	100.69	33.89	152.17	39	39	319	9
hypothetical protein	GL50803_33989	AS175_1769	GLP15_4144	GL50581_2420	gb|CH991782:1027651-1028589	AS175_chr3:1339017-1339955	gb|contig531:55674+56612	gb|ACGJ01002313:5211-6140	40.46	129.71	54.09	184.06	18	18	18	17
Kelch repeat-containing protein	GL50803_15054	AS175_3398	GLP15_2372	GL50581_3111	gb|CH991768:1276826+1281370	AS175_chr5:650836+655380	gb|contig137:58413+62936	gb|ACGJ01002558:23758-28305	40.42	36.9	38.22	93.98	8	8	8
hypothetical protein	GL50803_10846	AS175_626	GLP15_1567	GL50581_2706	gb|CH991762:308620-309429	AS175_chr1:1379565-1380374	gb|contig46:46996+47796	gb|ACGJ01002376:4585+5382	40.39	57.53	49.06	61.67	178	178	178	170
Hypothetical protein	GL50803_24279	AS175_10	GLP15_1687	GL50581_1807	gb|CH991767:1768518-1770899	AS175_chr1:21295-23676	gb|contig52:18345-20723	gb|ACGJ01002208:24990+27368	40.38	97.65	72.21	168.75	9	9	12	14
Partner of Nob1	GL50803_16718	AS175_4250	GLP15_4616	GL50581_2442	gb|CH991767:806394-806999	AS175_chr5:2709468-2710073	gb|contig692:36915+37520	gb|ACGJ01002315:24238-24846	40.35	48.25	16.39	66.49	32	32	32	32
Hypothetical protein	GL50803_17454	AS175_4510	GLP15_1293	GL50581_4546	gb|CH991767:242001-242963	AS175_chr5:3263914-3264876	gb|contig39:6642+7604	gb|ACGJ01002931:5962+6924	40.33	67.5	76.09	44.76	11	11	10
Hypothetical protein	GL50803_88059	AS175_1509	GLP15_1270	GL50581_2141	gb|CH991782:462603-463529	AS175_chr3:774266-775192	gb|contig38:133605+134519	gb|ACGJ01002272:112072-112995	40.3	129.49	185.28	209.31	47	49	45	3123
Hypothetical protein	GL50803_94224	AS175_2049	GLP15_3871	GL50581_1146	gb|CH991814:22067+23431	AS175_chr4:253534+254898	gb|contig457:66604-67968	gb|ACGJ01001574:8891+10210	40.17	51.33	28.32	47.84	2096		25
Hypothetical protein	GL50803_9098	AS175_1120	GLP15_3256	GL50581_2366	gb|CH991763:658048-659445	AS175_chr2:1119044-1120432	gb|contig348:80386-81783	gb|ACGJ01002305:9045-10424	40.16	112.47	88.99	189.53	54	54	55
Epsilon tubulin	GL50803_6336	AS175_943	GLP15_4838	GL50581_1713	gb|CH991763:733851+735287	AS175_chr2:703423+704859	gb|contig733:28660-30096	gb|ACGJ01002193:29573+31009	40.1	63.23	159.32	81.3	40	37	72	36
U3 small nucleolar ribonucleoprotein protein IMP4, putative	GL50803_17112	AS175_3346	GLP15_1420	GL50581_2917	gb|CH991776:230620+231720	AS175_chr5:544580+545680	gb|contig42:43639-44739	gb|ACGJ01002453:4800+5897	39.99	84.68	36.31	36.65	84	84	85	66
Protein 21.1	GL50803_16444	AS175_2145	GLP15_4792	GL50581_248	gb|CH991814:250376+252655	AS175_chr4:481755+484034	gb|contig707:18476-20755	gb|ACGJ01000384:48516+50795	39.95	36.33	78.12	137.21	1676		10	948
Hypothetical protein	GL50803_22268	AS175_1652	GLP15_2087	GL50581_4124	gb|CH991782:770408+774265	AS175_chr3:1081974+1085831	gb|contig78:85469+89326	gb|ACGJ01002920:86050+89865	39.93	72.27	39.29	39.01	10	10	11	7359
Histone acetyltransferase type B subunit 2	GL50803_14753	AS175_4614	GLP15_2603	GL50581_740	gb|CH991776:295668-296993	AS175_contig1:16742-18067	gb|contig185:23437+24762	gb|ACGJ01000930:21294+22622	39.89	86.85	20.75	68.06	25		23
Hypothetical protein	GL50803_7207	AS175_3693	GLP15_1911	GL50581_431	gb|CH991768:632677+635853	AS175_chr5:1340225+1343401	gb|contig59:54598+57774	gb|ACGJ01000614:20911+24084	39.78	104.62	140.95	66.73	30	30	30
Hypothetical protein	GL50803_14790	AS175_128	GLP15_5186	GL50581_2270	gb|CH991769:793000+794262	AS175_chr1:315016+316278	gb|contig818:100182+101444	gb|ACGJ01002287:12744-14030	39.73	126.83	51.85	74.02	10			10
Ubiquitin protein, putative	GL50803_15270	AS175_2721	GLP15_641	GL50581_1107	gb|CH991779:1255417-1256913	AS175_chr4:1758472-1759953	gb|contig24:121322-122800	gb|ACGJ01001509:23022+24545	39.68	190.26	67.9	141.39	407	342	344	340
Small nuclear ribonucleoprotein Sm D2, putative	GL50803_32297	AS175_ORF_280	GLP15_4836	GL50581_1715	gb|CH991763:738247+738618	AS175_chr2:707819+708190	gb|contig733:25322-25573	gb|ACGJ01002193:34102+34353	39.62	12.85	8.93	544.22	533		2965	3275
Hypothetical protein	GL50803_5874	AS175_2538	GLP15_3117	GL50581_3520	gb|CH991779:875631-879326	AS175_chr4:1385437-1389132	gb|contig335:65104+68796	gb|ACGJ01002893:29234+32923	39.62	63.24	27.47	27.06	19	19	19	911
Hypothetical protein	GL50803_11961	AS175_2326	GLP15_91	GL50581_325	gb|CH991779:387299-387769	AS175_chr4:897020-897490	gb|contig4:52958-53428	gb|ACGJ01000491:4162+4632	39.61	97.97	163.15	985.51		60	60
hypothetical protein	GL50803_5246	AS175_2826	GLP15_4547	GL50581_2167	gb|CH991793:142302-143288	AS175_chr4:1964920-1965906	gb|contig684:27406-28392	gb|ACGJ01002278:15916+16905	39.57	89.71	42.3	48.14	283		287	873
SMC3-like protein	GL50803_137745	AS175_1585	GLP15_2722	GL50581_669	gb|CH991782:613839+617534	AS175_chr3:925430+929125	gb|contig214:6508+10203	gb|ACGJ01000870:6507+10199	39.52	67.33	32.1	91.57	33	33	33	35
Hypothetical protein	GL50803_13903	AS175_3646	GLP15_3711	GL50581_492	gb|CH991768:506376+508583	AS175_chr5:1213989+1216196	gb|contig421:34914+37121	gb|ACGJ01000646:6224+8410	39.47	99.81	28.72	54.02	124	124	115	712
Vacuolar protein sorting 11	GL50803_17109	AS175_3353	GLP15_1413	GL50581_2924	gb|CH991776:241069+244335	AS175_chr5:555028+558294	gb|contig42:31044-34310	gb|ACGJ01002453:15215+18481	39.44	48.15	50.67	36.82	14		12	971
Kinase, NEK	GL50803_3957	AS175_3847	GLP15_475	GL50581_1052	gb|CH991768:361011+363236	AS175_chr5:1716826+1719051	gb|contig19:21689-23914	gb|ACGJ01001410:53355+55589	39.4	79.99	39.39	111.91	9	48	10	5471
WD-repeat protein 5	GL50803_13876	AS175_2818	GLP15_4539	GL50581_2175	gb|CH991793:134148-135128	AS175_chr4:1956766-1957746	gb|contig684:19254-20222	gb|ACGJ01002278:24017+24985	39.38	77.68	67.83	31.04	104	102	115
Hypothetical protein	GL50803_14940	AS175_979	GLP15_4496	GL50581_2702	gb|CH991763:355555+357384	AS175_chr2:816697+818526	gb|contig647:48894-50723	gb|ACGJ01002372:3894+5705	39.32	39.09	18.42	84.09	679	1612		70
hypothetical protein	GL50803_15530	AS175_2303	GLP15_63	GL50581_3330	gb|CH991779:344075+344704	AS175_chr4:853804+854433	gb|contig4:10013+10636	gb|ACGJ01002771:14468-15097	39.31	129.95	73.13	125.62	276	26	259
Hypothetical protein	GL50803_17283	AS175_3434	GLP15_358	GL50581_141	gb|CH991768:775646+780217	AS175_chr5:724790+729361	gb|contig15:14215+18783	gb|ACGJ01000166:24597+29195	39.29	62.41	63.42	56.26	34	2557	12	966
Hypothetical protein	GL50803_94654	AS175_1979	GLP15_4589	GL50581_4480	gb|CH991814:368367-369593	AS175_chr4:86448-87674	gb|contig688:82001-83227	gb|ACGJ01002929:17798+19024	39.27	116.25	17.25	79.46	375	375	288	237
Hypothetical protein	GL50803_16365	AS175_3169	GLP15_37	GL50581_505	gb|CH991761:210245-213955	AS175_chr5:139410-143120	gb|contig2:51302-55027	gb|ACGJ01000657:10174+13869	39.12	63.66	57.07	69.36	10	82	8	10
Hypothetical protein	GL50803_8960	AS175_155	GLP15_5214	GL50581_3165	gb|CH991769:860663-861610	AS175_chr1:382679-383626	gb|contig818:168187-169125	gb|ACGJ01002596:2465-3403	39.09	47.54	41.26	77.61	24		31	29
Hypothetical protein	GL50803_16350	AS175_825	GLP15_4230	GL50581_3441	gb|CH991763:845259+846683	AS175_chr2:449591+451015	gb|contig547:2675+4099	gb|ACGJ01002889:7605+9029	39.06	55.27	37.63	81.33	11	11	11	12
Ubiquitin-conjugating enzyme E1	GL50803_4083	AS175_2706	GLP15_998	GL50581_633	gb|CH991779:1226481-1227623	AS175_chr4:1729546-1730688	gb|contig32:23130-24281	gb|ACGJ01000837:19683-20819	39.04	63.52	18.9	54.02	5	57		1028
CDP-diacylglycerol-glycerol-3-phosphate 3-phosphatidyltransferase	GL50803_7259	AS175_383	GLP15_1650	GL50581_4006	gb|CH991769:132377-133231	AS175_chr1:857521-858375	gb|contig50:33252+34106	gb|ACGJ01002917:114621-115478	39.01	43.6	57.4	91.59	122	122	129
Hypothetical protein	GL50803_6544	AS175_1696	GLP15_445	GL50581_446	gb|CH991782:860352-861494	AS175_chr3:1171814-1172956	gb|contig18:47487-48608	gb|ACGJ01000635:9065-10186	38.98	89.79	99.53	96.17	166	166	165	5854
CGI-35 protein, putative	GL50803_10459	AS175_600	GLP15_736	GL50581_2536	gb|CH991762:255897-256469	AS175_chr1:1326846-1327418	gb|contig25:99778-100350	gb|ACGJ01002331:38454-39026	38.97	89.98	60.6	187.97	164	161	144	2325
Hypothetical protein	GL50803_11982	AS175_4635	GLP15_3514	GL50581_1205	gb|CH991762:416333-417064	AS175_contig5:14160-14891	gb|contig379:18306+19037	gb|ACGJ01001651:10468-11199	38.93	60.8	47.32	51.6	38	1178	39	807
Protein 21.1	GL50803_86821	AS175_2334	GLP15_3780	GL50581_1261	gb|CH991779:403185-404273	AS175_chr4:912894-913982	gb|contig430:79825-80913	gb|ACGJ01001793:1857+2900	38.78	89.08	42.94	159.07			103	702
UsoAp	GL50803_17536	AS175_3780	GLP15_4107	GL50581_1453	gb|CH991768:215268-216569	AS175_chr5:1571218-1572519	gb|contig523:12778+14112	gb|ACGJ01002106:22540-23847	38.72	78.03	17.39	165.81	31	31	31
ER lumen protein retaining receptor	GL50803_4502	AS175_501	GLP15_3379	GL50581_3384	gb|CH991762:48477+49124	AS175_chr1:1119632+1120279	gb|contig371:112437-113084	gb|ACGJ01002882:2751-3398	38.72	74.34	262.29	158.95	42	42	42
Hypothetical protein	GL50803_16313	AS175_4547	GLP15_247	GL50581_1983	gb|CH991761:292714+294459	AS175_contig6:25962+27707	gb|contig9:110191+111933	gb|ACGJ01002248:24460+26211	38.68	29.06	33.37	98.64	9	9	9	9
Transcriptional regulator, Sir2 family	GL50803_16569	AS175_2446	GLP15_3933	GL50581_2310	gb|CH991779:690028-691203	AS175_chr4:1199780-1200955	gb|contig467:35961-37136	gb|ACGJ01002292:31219+32391	38.65	66.35	17.95	84.7	113	113	4	107
hypothetical protein	GL50803_12875	AS175_643	GLP15_1549	GL50581_1217	gb|CH991762:333417+333839	AS175_chr1:1404360+1404782	gb|contig46:22565-23038	gb|ACGJ01001662:533-1231	38.6	51.91	22.02	29.67	120	120	120
Coatomer gamma subunit	GL50803_5603	AS175_647	GLP15_1576	GL50581_3437	gb|CH991798:6932+9814	AS175_chr2:6931+9813	gb|contig46:66581+69463	gb|ACGJ01002888:24074-26953	38.59	56.48	42.88	54.17	7	10	10	7
hypothetical protein	GL50803_2549	AS175_4365	GLP15_843	GL50581_3841	gb|CH991767:388178+388915	AS175_chr5:2913623+2914360	gb|contig28:43909-44646	gb|ACGJ01002911:40009-40746	38.55	94.43	11.85	49.44	1295	2425	1297
Hypothetical protein	GL50803_16130	AS175_3638	GLP15_3702	GL50581_2261	gb|CH991768:492009-493331	AS175_chr5:1199630-1200952	gb|contig421:21389-22711	gb|ACGJ01002286:21120-22433	38.55	72.04	27.68	27.97	84	84	84	1477
[truncated: 2,321 more rows]

## Sheet: WB
Annotation	locus tag	locus	FPKM	3' UTR length (nt)
[truncated: 1,512 more rows]

[truncated: 8 more sheets: AS175, P15, GS, AS175 diff expressed, WB vs AS175 diff exp, WB vs P15 diff exp, WB vs GS diff exp, Lineage-specific expression]
