# Supplementary material for: Transcriptome Profiling of Giardia intestinalis Using Strand-specific RNA-Seq
Source: PLoS Comput Biol. 2013 Mar 28;9(3):e1003000. doi: 10.1371/journal.pcbi.1003000 (PMC3610916; doi:10.1371/journal.pcbi.1003000)
Supplement: Table S2 — RT-qPCR primer list. A primer list for real-time quantitative PCR used for validation of gene expression calculations. (XLSX) [file pcbi.1003000.s010.xlsx]

## Sheet: Primers
Gene ID	Forward Primer	Reverse Primer
GL50803_7766	ATGGGACCTTTGTCTTCAAC	TGAGGATAGCACGCTGAG
GL50803_9662	ACGTGTTCGATTTTCCATCG	TTAAAGGCTCAGGGCGTTC
GL50803_6744	GCCTTCGACCTCTTCGA	CCACCTCTGCGATCATTC
GL50803_7760	ATGGATGACGAAGGAGAC	AATGGCGTTTTCGTGCTC
GL50803_112103	GCTGTCGTCAAGGACTGCT	GAGCAAATATAGTCATCGAGC
GL50803_11654	GAAGTGGATGGCTCACGA	GGACGGTGCCGAAGAAGTC
GL50803_11118	ACAGGCGCTAGGGATGTGAG	GCCTGCATGAAGTTCTTCG
GL50803_2661	ATGTCAGGTACGGCTCACA	GCTCCGACAACAAGTGGTC
GL50803_24321	GCAGGATCTTCATGGTCTC	GGAGCGTAGTATTGAAGAGTC
GL50803_17121	GCATCATCAATGAGCCCAC	ATGGACACATCATGCGTAC
GL50803_17585	TCTATCGGCAATACTGGCAAG	CATCCGTCTGGTGTCAGT
GL50803_14993	GCGTGGTCTAAAGACTGCTGTA	ATATGTTGCCTATGAGCTCTGC
GL50803_16924	GTCCCACGTTGCCATTC	CGCATATCATGCACGCAG
GL50803_13272	GGTTCTATCCTGCTTTCAAGG	CGTGAGGCATACCGCATTC
GL50803_6564	ACCCGTCTCAATTACAGACCAT	CCTTTCACAGCGGAAGTTC
GL50803_5800	GCCGAGGCTCGTGAGAAG	GCCTTCAACGCTGTCGTAC
GL50803_3367	ATGGCTCGCACCAAAAACAC	TCGATATAGCCTTGCGTGC
GL50803_17570	CCTTCCTCATGTTCGAGA	GCGACGGATCAACACACAG
GL50803_16343	GAGATCGACAGACTTCGC	CAATCTCGGCCATGACAC
"	ACCTTCGTGACCGCATGAGC	CACTCATCTCGGTCTCGC
GL50803_93548	ACGACTTTCTTCAGGAGAACCT	TGCCCGATACGCCTCTAC
GL50803_11540	CCTTCTGAGCTACATCATGGAG	GCCAAGTACCACAGGTTGTG
GL50803_5435	ATGATCGCAGCCCTTGTTCTAG	GGCGTAAGCCAGTTATTCGACT
GL50803_15000	CCGAGTCAGCAATCACAAGTC	ATGGGAAAGAATGAACTGGACA
GL50803_21423	CCTCGTCTCTTGTCAACGTGG	GTAGATGATGTGAGGGCTGTC
"	CCGAGACTACTATCTCAAGCAT	CAGGTTGGACTTGTCTAACTG
GL50803_10297	AAGGTCTTCAACTTGGACGAT	CGCACTGACTTATCAACAGAAC
GL50803_114210	TGGTCTCCACAAGGAAAGC	TGCGTCTGCACTGCCTATC
"	GGCTTTGTAGGGACAATGG	CTGATATGTTTGCTGTATGTGC
GL50803_86681	GCTCCTCACGCTGATGTC	GCGTTGTTAAGCACAGGC
GL50803_7573	CAATAGCACCAGATGTAGAGC	TCCACAGTTATCTTTGCGATTG
GL50803_7715	CCTCAAGCGGAGGCTCTTG	CATAAGAGCAAGTGAGGCA
GL50803_102438	GGTGCGAATGCTCGTGCTAG	GATTGTTGTCCACCGATAAAGC
GL50803_7243	GGGTCATAGGAGTAGAGCTAC	GGAGTGCATGTCTGACGAT
GL50803_16438	AACGCAGGTAATGAGTTGTG	GTTAGGGGTCTTCACGGTTAG
GL50803_17291	CAAGGCTGCTGGGAACCTAC	ACGGAGCCCCCTGATAAG
GL50803_1903	CACTAGATGACTGTAAGCACG	ACAACACCAGATCCAGAAC
GL50803_17495	CCACTGGATGTTCGAGACA	ACACACCTCGGAAGAAGC
"	CTGCAAAGGGTTTAGAAAGC	CTCTCTAGCTCTTCAGACTCT
GL50803_102978	GATTACGCTCCATCGCTC	AGTTGAGTCAGCAAGAAGACC
GL50803_11642	CAGTAGCCCAAGCCACAAG	CATCCACCCCAGCAAAAAGG
GL50803_17539	ACCCACGATTGTCTATGGAC	ACAGGCTTTTGCAGATTGGTT
GL50803_90575	CTCTCCGTCAGAGCCAAGT	GCTGCTCCTCGGGAGAGAT
