# Supplementary material for: Transcriptome Profiling of Giardia intestinalis Using Strand-specific RNA-Seq
Source: PLoS Comput Biol. 2013 Mar 28;9(3):e1003000. doi: 10.1371/journal.pcbi.1003000 (PMC3610916; doi:10.1371/journal.pcbi.1003000)
Supplement: Table S3 — Allelic coordinates and expression ratios. Coordinates and expression data of heterozygous loci of the GS genome. (XLSX) [file pcbi.1003000.s011.xlsx]

## Sheet: Sheet1
contig	position	allele A	allele B	# genomic reads allele A	# genomic reads allele B	Allele ratio	# RNA-seq reads allele A	# RNA-seq reads allele B	Allelic Expression Ratio	p-value	Significant
gb|ACGJ01000837	1008	A	G	10	4	0.71	27	22	0.1	0.243716
gb|ACGJ01000837	1086	A	G	5	10	0.33	24	27	-0.06	0.307633
gb|ACGJ01000837	1089	T	C	5	8	0.38	24	27	-0.06	0.307633
gb|ACGJ01000837	2802	A	G	7	10	0.41	16	74	-0.64	3.98985e-08	yes
gb|ACGJ01000837	2841	T	C	7	10	0.41	28	90	-0.53	6.4811e-06	yes
gb|ACGJ01000837	2850	A	G	7	10	0.41	17	65	-0.59	6.18154e-07	yes
gb|ACGJ01000837	3323	A	G	14	5	0.74	80	30	0.45	0.000146582	yes
gb|ACGJ01000837	3445	A	G	14	6	0.7	134	30	0.63	0	yes
gb|ACGJ01000837	3492	T	C	5	15	0.25	18	53	-0.49	2.13288e-05	yes
gb|ACGJ01000837	3576	A	G	11	4	0.73	100	30	0.54	8.19588e-06	yes
gb|ACGJ01000837	5115	T	C	4	10	0.29	114	371	-0.53	5.47789e-06	yes
gb|ACGJ01000837	5316	T	C	10	6	0.62	300	58	0.68	0	yes
gb|ACGJ01000837	5319	A	G	6	10	0.38	55	306	-0.7	2.99268e-09	yes
gb|ACGJ01000837	5923	T	C	11	4	0.73
gb|ACGJ01000837	6353	T	C	17	4	0.81	19	8	0.41	0.000623684	yes
gb|ACGJ01000837	8268	T	C	7	5	0.58	35	13	0.46	0.000129427	yes
gb|ACGJ01000837	8651	T	C	4	12	0.25	162	347	-0.36	0.00128246	yes
gb|ACGJ01000837	9752	T	C	12	7	0.63	50	22	0.39	0.00106961	yes
gb|ACGJ01000837	10165	T	C	14	16	0.47	15	5	0.5	3.19971e-05	yes
gb|ACGJ01000837	10535	A	G	4	12	0.25	9	39	-0.62	1.00774e-07	yes
gb|ACGJ01000837	11309	A	G	6	14	0.3	48	180	-0.58	7.7773e-07	yes
gb|ACGJ01000837	11310	T	G	6	14	0.3	48	181	-0.58	7.17279e-07	yes
gb|ACGJ01000837	11316	T	C	6	14	0.3	48	180	-0.58	7.7773e-07	yes
gb|ACGJ01000837	11353	A	G	6	11	0.35	29	108	-0.58	8.59181e-07	yes
gb|ACGJ01000837	12091	A	G	16	6	0.73
gb|ACGJ01000837	12573	T	G	5	7	0.42	12	11	0.04	0.404325
gb|ACGJ01000837	12595	A	G	10	5	0.67
gb|ACGJ01000837	12623	A	G	9	5	0.64
gb|ACGJ01000837	12626	A	G	5	8	0.38
gb|ACGJ01000837	12629	T	C	5	8	0.38
gb|ACGJ01000837	12631	A	G	5	8	0.38
gb|ACGJ01000837	12699	A	G	4	12	0.25
gb|ACGJ01000837	13221	T	C	9	14	0.39	12	37	-0.51	1.14267e-05	yes
gb|ACGJ01000837	14517	T	C	5	9	0.36	656	2465	-0.58	7.55351e-07	yes
gb|ACGJ01000837	15016	T	C	13	4	0.76	154	50	0.51	2.30374e-05	yes
gb|ACGJ01000837	19863	A	G	8	9	0.47	183	63	0.49	4.89968e-05	yes
gb|ACGJ01000837	19872	G	C	9	9	0.5	63	190	-0.5	1.5463e-05	yes
gb|ACGJ01000837	19998	T	C	4	8	0.33	86	243	-0.48	3.68908e-05	yes
gb|ACGJ01000837	20042	A	G	9	5	0.64	60	21	0.48	6.07052e-05	yes
gb|ACGJ01000837	22170	T	C	4	13	0.24	24	84	-0.56	2.02507e-06	yes
gb|ACGJ01000837	23373	A	G	6	11	0.35	65	183	-0.48	3.87045e-05	yes
gb|ACGJ01000837	24998	A	G	8	4	0.67	2902	1062	0.46	0.000107619	yes
gb|ACGJ01000837	25156	T	C	5	7	0.42	3073	1091	0.48	7.26671e-05	yes
gb|ACGJ01000837	25292	A	G	8	10	0.44	87	378	-0.63	9.70506e-08	yes
gb|ACGJ01000837	25309	A	G	10	8	0.56	313	67	0.65	0	yes
gb|ACGJ01000837	25353	T	C	7	9	0.44	102	495	-0.66	2.0081e-08	yes
gb|ACGJ01000837	27401	A	C	11	4	0.73	401	109	0.57	2.1845e-06	yes
gb|ACGJ01000837	30256	T	C	4	9	0.31	29	93	-0.52	6.67785e-06	yes
gb|ACGJ01002858	276	T	C	8	16	0.33	158	56	0.48	7.12405e-05	yes
gb|ACGJ01002858	319	A	C	6	13	0.32	162	70	0.4	0.000859933	yes
gb|ACGJ01002858	498	T	C	5	6	0.45	79	121	-0.21	0.0419911	yes
gb|ACGJ01002858	531	A	G	5	6	0.45	82	113	-0.16	0.0955895
gb|ACGJ01002858	572	T	C	6	10	0.38	30	26	0.07	0.325022
gb|ACGJ01002858	627	T	C	16	8	0.67	18	18	0	0.533007
gb|ACGJ01002858	641	T	C	16	6	0.73	12	25	-0.35	0.00179164	yes
gb|ACGJ01002858	686	A	G	6	17	0.26	62	117	-0.31	0.00551672	yes
gb|ACGJ01002858	751	A	G	18	7	0.72	67	43	0.22	0.0505211
gb|ACGJ01002858	761	G	C	19	7	0.73	77	33	0.4	0.000775982	yes
gb|ACGJ01002858	764	A	G	7	20	0.26	35	76	-0.37	0.00108712	yes
gb|ACGJ01002858	773	T	C	7	20	0.26	34	54	-0.23	0.0306084	yes
gb|ACGJ01002858	792	G	C	7	16	0.3	62	75	-0.09	0.215737
gb|ACGJ01002858	1096	A	G	5	7	0.42	27	45	-0.25	0.0196067	yes
gb|ACGJ01002858	1099	T	C	10	4	0.71	41	34	0.09	0.265886
gb|ACGJ01002858	1107	T	C	10	5	0.67	47	35	0.15	0.146862
gb|ACGJ01002858	1183	T	C	6	16	0.27	22	32	-0.19	0.0638233
gb|ACGJ01002858	1186	T	C	4	18	0.18	12	43	-0.56	1.45872e-06	yes
gb|ACGJ01002858	1201	T	C	16	5	0.76	18	15	0.09	0.271972
gb|ACGJ01002858	1246	T	C	9	11	0.45	11	35	-0.52	7.43726e-06	yes
gb|ACGJ01002858	1306	T	C	4	16	0.2	43	74	-0.26	0.0144063	yes
gb|ACGJ01002858	1315	A	G	4	16	0.2	56	60	-0.03	0.376381
gb|ACGJ01002858	1321	A	G	11	9	0.55	15	101	-0.74	2.3708e-10	yes
gb|ACGJ01002858	1323	T	C	11	9	0.55	16	101	-0.73	5.48378e-10	yes
gb|ACGJ01002858	1324	T	C	9	11	0.45	100	17	0.71	0	yes
gb|ACGJ01002858	1398	T	G	25	10	0.71	22	230	-0.83	1.46303e-12	yes
gb|ACGJ01002858	1472	T	C	25	11	0.69	6	102	-0.89	2.12377e-14	yes
gb|ACGJ01002858	1475	A	G	9	27	0.25	56	67	-0.09	0.228695
gb|ACGJ01002858	1510	A	G	22	13	0.63	8	104	-0.86	1.8455e-13	yes
gb|ACGJ01002858	1522	A	G	9	25	0.26	60	94	-0.22	0.0345836	yes
gb|ACGJ01002858	1534	T	C	21	13	0.62	13	153	-0.84	4.58643e-13	yes
gb|ACGJ01002858	1585	A	G	20	13	0.61	11	112	-0.82	1.91882e-12	yes
gb|ACGJ01002858	1598	T	G	16	14	0.53	10	110	-0.83	8.80996e-13	yes
gb|ACGJ01002858	1624	A	G	9	15	0.38	27	39	-0.18	0.0674199
gb|ACGJ01002858	1644	A	G	4	17	0.19	53	30	0.28	0.0166465	yes
gb|ACGJ01002858	1648	T	C	6	16	0.27	25	59	-0.4	0.000382919	yes
gb|ACGJ01002858	1659	T	C	12	10	0.55	2	73	-0.95	3.49125e-16	yes
gb|ACGJ01002858	1666	A	G	6	17	0.26	21	50	-0.41	0.000341995	yes
gb|ACGJ01002858	1707	T	C	4	18	0.18	68	30	0.39	0.00110314	yes
gb|ACGJ01002858	1732	T	C	4	17	0.19	13	72	-0.69	3.17594e-09	yes
gb|ACGJ01002858	8195	T	C	9	6	0.6
gb|ACGJ01002858	8201	A	G	11	6	0.65
gb|ACGJ01002858	9593	A	G	11	11	0.5	212	5	0.95	0	yes
gb|ACGJ01002858	9935	A	G	4	23	0.15	4	187	-0.96	1.50533e-16	yes
gb|ACGJ01002858	20226	T	C	4	19	0.17	0	252	-1	6.48293e-18	yes
gb|ACGJ01002431	664	T	C	4	11	0.27	609	434	0.17	0.110356
gb|ACGJ01002431	1890	A	G	4	7	0.36	198	152	0.13	0.176464
gb|ACGJ01002431	14455	T	C	6	5	0.55
gb|ACGJ01002431	14493	A	G	6	4	0.6
gb|ACGJ01001509	1025	A	G	8	7	0.53	43	105	-0.42	0.00024796	yes
gb|ACGJ01001509	1071	A	G	5	5	0.5	15	61	-0.61	2.53216e-07	yes
gb|ACGJ01001509	1737	A	G	15	7	0.68	42	20	0.35	0.00270489	yes
gb|ACGJ01001509	1754	A	G	15	6	0.71	69	20	0.55	5.31884e-06	yes
gb|ACGJ01001509	1772	T	C	6	12	0.33	23	84	-0.57	1.142e-06	yes
gb|ACGJ01001509	1874	T	C	4	16	0.2	62	159	-0.44	0.000131786	yes
gb|ACGJ01001509	2664	A	G	6	11	0.35	36	108	-0.5	1.6409e-05	yes
gb|ACGJ01001509	3603	A	G	10	7	0.59
gb|ACGJ01001509	5073	T	C	7	5	0.58	20	15	0.14	0.152968
gb|ACGJ01001509	5747	T	G	13	4	0.76	18	10	0.29	0.0138218	yes
gb|ACGJ01001509	5752	T	C	12	4	0.75	16	12	0.14	0.152968
gb|ACGJ01001509	5756	A	G	4	12	0.25	13	15	-0.07	0.273462
gb|ACGJ01001509	5852	A	G	6	4	0.6	59	42	0.17	0.109568
gb|ACGJ01001509	5905	A	G	7	7	0.5	57	107	-0.3	0.00583964	yes
gb|ACGJ01001509	5918	A	G	10	5	0.67	56	20	0.47	7.88037e-05	yes
gb|ACGJ01001509	5957	T	C	8	12	0.4	20	73	-0.57	1.15157e-06	yes
gb|ACGJ01001509	6011	A	G	14	11	0.56	54	12	0.64	0	yes
gb|ACGJ01001509	6023	A	G	12	12	0.5	44	17	0.44	0.000213475	yes
gb|ACGJ01001509	6604	T	C	6	4	0.6	19	64	-0.54	3.43662e-06	yes
gb|ACGJ01001509	7738	T	C	4	7	0.36	240	601	-0.43	0.000180562	yes
gb|ACGJ01001509	8014	A	G	17	5	0.77	78	23	0.54	6.56962e-06	yes
gb|ACGJ01001509	9786	T	C	6	5	0.55	21	15	0.17	0.112001
gb|ACGJ01001509	9802	A	G	5	6	0.45	17	76	-0.63	6.45096e-08	yes
gb|ACGJ01001509	9808	A	G	8	6	0.57	76	17	0.63	0	yes
gb|ACGJ01001509	9874	A	G	11	7	0.61	75	17	0.63	0	yes
gb|ACGJ01001509	10006	T	C	7	12	0.37	73	196	-0.46	7.23321e-05	yes
gb|ACGJ01001509	10020	T	C	12	7	0.63	191	70	0.46	0.000109592	yes
gb|ACGJ01001509	10029	A	G	12	6	0.67	149	60	0.43	0.00035821	yes
gb|ACGJ01001509	10069	A	G	7	4	0.64	57	15	0.58	1.17494e-06	yes
gb|ACGJ01001509	10896	T	C	12	7	0.63	214	465	-0.37	0.0010786	yes
gb|ACGJ01001509	10959	A	T	5	9	0.36	128	454	-0.56	1.68714e-06	yes
gb|ACGJ01001509	11443	T	C	14	9	0.61	33	23	0.18	0.0945607
gb|ACGJ01001509	11488	T	C	15	8	0.65	33	23	0.18	0.0945607
gb|ACGJ01001509	11490	A	G	8	15	0.35	23	33	-0.18	0.0708152
gb|ACGJ01001509	12807	A	G	8	18	0.31	72	18	0.6	6.30063e-07	yes
gb|ACGJ01001509	12993	T	C	10	17	0.37	26	72	-0.47	4.83533e-05	yes
gb|ACGJ01001509	15418	A	C	7	20	0.26	77	176	-0.39	0.000572866	yes
gb|ACGJ01001509	15535	A	G	17	9	0.65	144	46	0.52	1.83548e-05	yes
gb|ACGJ01001509	17577	A	G	14	6	0.7	62	33	0.31	0.00898594	yes
gb|ACGJ01001509	18303	T	C	9	6	0.6	35	16	0.37	0.00168414	yes
gb|ACGJ01001509	20356	T	C	6	13	0.32	149	242	-0.24	0.0250192	yes
gb|ACGJ01001509	20428	G	C	10	11	0.48	184	324	-0.28	0.0113978	yes
gb|ACGJ01001509	21311	A	G	9	4	0.69	504	184	0.47	0.000104237	yes
gb|ACGJ01001509	21437	T	C	7	4	0.64	222	92	0.41	0.000511436	yes
gb|ACGJ01001509	21497	A	G	6	4	0.6	503	177	0.48	6.52831e-05	yes
gb|ACGJ01001509	21596	T	C	11	6	0.65	781	343	0.39	0.00104668	yes
gb|ACGJ01001509	23283	A	G	10	10	0.5	789	132	0.71	0	yes
gb|ACGJ01001509	24572	A	G	11	5	0.69	47	17	0.47	9.25304e-05	yes
gb|ACGJ01001509	24593	T	C	10	5	0.67	46	18	0.44	0.000250209	yes
gb|ACGJ01001509	24782	A	G	15	11	0.58	38	18	0.36	0.00254126	yes
gb|ACGJ01001509	24905	T	C	9	24	0.27	10	27	-0.46	6.73748e-05	yes
gb|ACGJ01001509	24938	A	G	9	24	0.27	14	39	-0.47	4.46637e-05	yes
gb|ACGJ01001509	25408	T	C	4	10	0.29	21	38	-0.29	0.00862087	yes
gb|ACGJ01001509	25418	T	C	4	12	0.25	21	38	-0.29	0.00862087	yes
gb|ACGJ01001509	25775	A	G	8	12	0.4	8	20	-0.43	0.000183315	yes
gb|ACGJ01001509	25865	T	C	13	4	0.76	50	31	0.23	0.0379705	yes
gb|ACGJ01001509	25898	A	G	5	13	0.28	21	41	-0.32	0.00379199	yes
gb|ACGJ01001509	26485	G	C	20	6	0.77	26	69	-0.45	8.42099e-05	yes
gb|ACGJ01001509	27596	T	C	16	6	0.73	79	32	0.42	0.00038566	yes
gb|ACGJ01001509	28893	T	C	4	23	0.15	12	40	-0.54	3.95347e-06	yes
gb|ACGJ01001509	31004	A	G	9	4	0.69	44	21	0.35	0.00278112	yes
gb|ACGJ01001509	35689	A	G	4	22	0.15	47	137	-0.49	2.44696e-05	yes
gb|ACGJ01001509	35743	A	G	5	25	0.17	52	129	-0.43	0.000202387	yes
gb|ACGJ01001509	35761	T	C	24	4	0.86	124	51	0.42	0.000465685	yes
gb|ACGJ01001509	35917	A	G	23	4	0.85	51	19	0.46	0.000134951	yes
gb|ACGJ01001509	36064	A	G	15	4	0.79	38	15	0.43	0.000279142	yes
gb|ACGJ01001509	40305	T	C	9	4	0.69	34	108	-0.52	7.62002e-06	yes
gb|ACGJ01001509	40394	A	T	10	6	0.62	175	61	0.48	5.76042e-05	yes
gb|ACGJ01001509	40956	T	C	13	13	0.5	82	258	-0.52	8.66229e-06	yes
gb|ACGJ01001979	1362	A	C	4	9	0.31	17	31	-0.29	0.00795292	yes
gb|ACGJ01001979	1959	T	C	8	11	0.42	47	35	0.15	0.146862
gb|ACGJ01001979	2010	T	C	7	8	0.47	9	27	-0.5	1.6409e-05	yes
gb|ACGJ01001979	2562	T	C	4	6	0.4	72	47	0.21	0.0579402
gb|ACGJ01001979	3159	A	G	7	7	0.5	123	75	0.24	0.0328338	yes
gb|ACGJ01001979	3672	A	G	5	15	0.25	44	117	-0.45	8.20178e-05	yes
gb|ACGJ01001979	3681	A	G	15	5	0.75	116	55	0.36	0.00257062	yes
gb|ACGJ01001979	3992	T	C	5	8	0.38	126	65	0.32	0.00648925	yes
gb|ACGJ01001979	4248	T	C	7	9	0.44	227	344	-0.2	0.0459836	yes
gb|ACGJ01001979	5175	A	G	8	7	0.53	17	37	-0.37	0.00105934	yes
gb|ACGJ01001979	5256	A	C	7	4	0.64	13	19	-0.19	0.0615252
gb|ACGJ01001979	5304	A	G	8	6	0.57	28	84	-0.5	1.6409e-05	yes
gb|ACGJ01001979	5451	A	G	4	13	0.24	27	95	-0.56	1.88204e-06	yes
gb|ACGJ01001979	5463	A	G	13	4	0.76	111	27	0.61	6.30063e-07	yes
gb|ACGJ01001979	6503	A	G	8	5	0.62	715	198	0.57	2.67131e-06	yes
gb|ACGJ01001979	6533	T	C	7	6	0.54	689	189	0.57	2.67131e-06	yes
gb|ACGJ01001979	8196	T	G	5	9	0.36	13	23	-0.28	0.0108414	yes
gb|ACGJ01001979	8523	T	C	12	5	0.71	36	36	0	0.533007
gb|ACGJ01001979	8550	T	C	6	14	0.3	25	25	0	0.533007
gb|ACGJ01001979	8681	A	G	4	20	0.17	31	18	0.27	0.0211217	yes
gb|ACGJ01001979	8779	A	G	6	11	0.35	7	14	-0.33	0.00287035	yes
gb|ACGJ01001979	10409	A	G	9	7	0.56	49	109	-0.38	0.000808597	yes
gb|ACGJ01001979	11513	A	G	7	4	0.64	55	26	0.36	0.00248463	yes
gb|ACGJ01001979	12504	A	G	12	8	0.6	314	412	-0.13	0.133363
gb|ACGJ01001979	15130	T	C	16	4	0.8	80	60	0.14	0.152968
gb|ACGJ01001979	15781	A	C	11	12	0.48	67	60	0.06	0.37153
gb|ACGJ01001979	15795	A	G	12	11	0.52	51	67	-0.14	0.132383
gb|ACGJ01001979	16394	A	G	4	18	0.18
gb|ACGJ01001979	16720	A	G	10	4	0.71	18	4	0.64	0	yes
gb|ACGJ01001979	16969	A	G	8	7	0.53	12	17	-0.17	0.0780189
gb|ACGJ01001979	17380	T	C	4	9	0.31	25	28	-0.06	0.313621
gb|ACGJ01001979	19130	T	C	12	5	0.71	28	28	0	0.533007
gb|ACGJ01001979	19229	A	G	10	5	0.67	30	26	0.07	0.325022
gb|ACGJ01001979	19419	T	C	11	13	0.46	16	31	-0.32	0.00413741	yes
gb|ACGJ01001979	19650	T	C	4	13	0.24	30	31	-0.02	0.427887
gb|ACGJ01001979	20005	A	G	11	4	0.73	720	1342	-0.3	0.0063082	yes
gb|ACGJ01001979	21588	A	G	20	5	0.8	191	432	-0.39	0.00065639	yes
gb|ACGJ01001979	21912	A	G	11	4	0.73	114	77	0.19	0.0752404
gb|ACGJ01001979	22067	A	G	10	6	0.62	173	97	0.28	0.0151503	yes
gb|ACGJ01001979	23505	T	C	7	5	0.58	174	84	0.35	0.00313794	yes
gb|ACGJ01001979	23832	A	G	5	7	0.42	90	118	-0.13	0.133934
gb|ACGJ01001979	23918	A	G	7	4	0.64	128	187	-0.19	0.06174
gb|ACGJ01001979	24711	A	G	8	8	0.5	17	33	-0.32	0.00404895	yes
gb|ACGJ01001979	27869	A	G	5	6	0.45	129	47	0.47	0.000101793	yes
gb|ACGJ01001979	28111	T	C	4	9	0.31	135	216	-0.23	0.0285996	yes
gb|ACGJ01001979	30003	T	C	18	4	0.82
gb|ACGJ01001979	30588	A	C	8	10	0.44
gb|ACGJ01001979	32262	T	C	4	6	0.4	150	315	-0.35	0.00163071	yes
gb|ACGJ01001979	32354	A	G	12	4	0.75	1260	691	0.29	0.0121354	yes
gb|ACGJ01001979	32360	T	C	12	4	0.75	1274	574	0.38	0.0014177	yes
gb|ACGJ01001979	32379	A	C	4	13	0.24	765	1619	-0.36	0.00148761	yes
gb|ACGJ01001979	32396	A	C	4	13	0.24	941	1753	-0.3	0.0063425	yes
gb|ACGJ01001979	33339	A	G	11	22	0.33	27	14	0.32	0.00682636	yes
gb|ACGJ01001979	33408	A	C	15	22	0.41	109	73	0.2	0.0704132
gb|ACGJ01001979	33553	A	G	14	7	0.67	36	28	0.12	0.189988
gb|ACGJ01001979	35167	T	C	9	4	0.69
gb|ACGJ01001979	35262	A	G	8	6	0.57
gb|ACGJ01001979	36046	T	C	6	5	0.55
gb|ACGJ01001979	36556	T	C	5	14	0.26	12	14	-0.08	0.259268
gb|ACGJ01001979	36611	T	C	5	12	0.29	12	9	0.14	0.152968
gb|ACGJ01001979	36616	A	G	5	12	0.29	13	14	-0.04	0.3693
gb|ACGJ01001979	36818	T	C	8	7	0.53	195	116	0.25	0.0263686	yes
gb|ACGJ01001979	37734	T	G	8	6	0.57	43	41	0.02	0.46167
gb|ACGJ01001979	37753	A	G	6	8	0.43	42	79	-0.31	0.00571101	yes
gb|ACGJ01001979	37901	A	G	5	8	0.38	39	42	-0.04	0.3693
gb|ACGJ01001979	38021	T	C	8	4	0.67	15	27	-0.29	0.00909777	yes
gb|ACGJ01001979	38045	A	G	4	7	0.36	27	22	0.1	0.243716
gb|ACGJ01001979	38259	T	C	4	12	0.25	34	55	-0.24	0.0259654	yes
gb|ACGJ01001979	38888	A	G	11	4	0.73	24	17	0.17	0.105877
gb|ACGJ01001979	39169	A	G	5	8	0.38	49	91	-0.3	0.00654052	yes
gb|ACGJ01001979	39208	A	G	4	10	0.29	55	90	-0.24	0.0233566	yes
gb|ACGJ01001979	39228	T	C	4	9	0.31	46	84	-0.29	0.00783472	yes
gb|ACGJ01001979	39817	T	C	6	11	0.35	19	22	-0.07	0.269213
gb|ACGJ01001979	40166	T	C	5	12	0.29	14	41	-0.49	2.29479e-05	yes
gb|ACGJ01001979	40183	A	G	5	11	0.31	9	24	-0.45	7.89115e-05	yes
gb|ACGJ01001979	40536	A	G	8	4	0.67	28	27	0.02	0.478895
gb|ACGJ01001979	40634	T	C	7	8	0.47	120	144	-0.09	0.224799
gb|ACGJ01001979	40640	A	G	8	7	0.53	128	147	-0.07	0.279932
gb|ACGJ01001979	40643	T	C	8	7	0.53	136	134	0.01	0.513761
gb|ACGJ01001979	40661	T	C	6	8	0.43	134	137	-0.01	0.443352
gb|ACGJ01001979	40688	T	C	6	8	0.43	102	121	-0.09	0.238882
gb|ACGJ01001979	41585	A	G	7	4	0.64	508	335	0.21	0.0626833
gb|ACGJ01001979	42301	A	G	7	5	0.58	53	28	0.31	0.00832677	yes
gb|ACGJ01001979	42313	T	C	6	4	0.6	57	28	0.34	0.00382009	yes
gb|ACGJ01002279	1013	T	C	6	5	0.55	136	86	0.23	0.0448246	yes
gb|ACGJ01002279	1042	A	C	5	6	0.45	143	129	0.05	0.382033
gb|ACGJ01002279	1468	T	C	6	16	0.27	149	258	-0.27	0.0135392	yes
gb|ACGJ01002279	1569	A	C	7	27	0.21	4	579	-0.99	1.82731e-17	yes
gb|ACGJ01002279	1711	T	G	10	12	0.45	6	1246	-0.99	1.33244e-17	yes
gb|ACGJ01002279	2604	T	C	4	8	0.33	163	113	0.18	0.0910665
gb|ACGJ01002279	2640	A	G	8	5	0.62	131	170	-0.13	0.142744
gb|ACGJ01002279	2643	T	C	5	7	0.42	172	135	0.12	0.200318
gb|ACGJ01002279	3594	T	C	6	6	0.5	81	66	0.1	0.243716
gb|ACGJ01002279	3627	T	C	5	6	0.45	66	78	-0.08	0.243286
gb|ACGJ01002279	4137	A	G	9	9	0.5	185	166	0.05	0.374291
gb|ACGJ01002279	4206	T	C	10	7	0.59	144	159	-0.05	0.333757
gb|ACGJ01002279	4361	A	G	6	6	0.5	436	468	-0.04	0.373868
gb|ACGJ01002279	4779	T	G	14	4	0.78	26	62	-0.41	0.000335565	yes
gb|ACGJ01002279	5433	A	G	9	16	0.36	1060	2045	-0.32	0.00434551	yes
gb|ACGJ01002279	5445	T	C	9	16	0.36	667	1470	-0.38	0.000909395	yes
gb|ACGJ01002279	5521	T	C	8	14	0.36	626	1427	-0.39	0.000593805	yes
gb|ACGJ01002279	5625	T	C	5	8	0.38	2631	4376	-0.25	0.0200208	yes
gb|ACGJ01002279	5628	T	C	9	5	0.64	4387	2641	0.25	0.0293235	yes
gb|ACGJ01002279	5973	A	G	9	11	0.45	3127	4597	-0.19	0.0587552
gb|ACGJ01002279	6502	T	G	4	8	0.33
gb|ACGJ01002279	6608	T	C	19	12	0.61
gb|ACGJ01002279	6662	T	C	12	18	0.4	2	40	-0.9	7.03365e-15	yes
gb|ACGJ01002279	6749	A	G	17	9	0.65
gb|ACGJ01002279	6770	A	G	9	15	0.38
gb|ACGJ01002279	6839	A	G	7	4	0.64	9	24	-0.45	7.89115e-05	yes
gb|ACGJ01002279	6887	A	G	6	6	0.5	5	18	-0.57	1.363e-06	yes
gb|ACGJ01002279	7065	A	G	7	7	0.5	47	27	0.27	0.0191357	yes
gb|ACGJ01002279	8009	T	G	13	10	0.57	116	110	0.03	0.453756
gb|ACGJ01002279	8635	T	C	8	4	0.67	1415	1296	0.04	0.40367
gb|ACGJ01002279	8650	T	C	8	4	0.67	950	579	0.24	0.0327068	yes
gb|ACGJ01002279	8686	T	C	4	7	0.36	189	541	-0.48	3.13066e-05	yes
gb|ACGJ01002279	9342	T	C	7	8	0.47	408	262	0.22	0.050748
gb|ACGJ01002279	9987	T	C	5	10	0.33	19	28	-0.19	0.0576271
gb|ACGJ01002279	10270	T	C	4	8	0.33	30	15	0.33	0.00462011	yes
gb|ACGJ01002279	10366	A	T	6	6	0.5	41	34	0.09	0.265886
gb|ACGJ01002279	10378	T	C	6	7	0.46	34	42	-0.11	0.191924
gb|ACGJ01002279	10654	A	G	10	5	0.67	36	44	-0.1	0.203723
gb|ACGJ01002279	11514	A	G	6	5	0.55	17	32	-0.31	0.00566254	yes
gb|ACGJ01002279	11617	T	C	9	6	0.6	29	25	0.07	0.317641
gb|ACGJ01002279	12484	T	C	9	7	0.56	13	17	-0.13	0.136125
gb|ACGJ01002279	12509	A	G	7	8	0.47	7	15	-0.36	0.0012761	yes
gb|ACGJ01002279	14867	A	G	6	4	0.6	543	351	0.21	0.0536635
gb|ACGJ01002279	19247	A	C	4	6	0.4	100	80	0.11	0.222034
gb|ACGJ01002279	19306	A	G	7	6	0.54	323	453	-0.17	0.0841128
gb|ACGJ01002279	19415	A	G	6	6	0.5	990	937	0.03	0.451139
gb|ACGJ01002279	23355	A	G	7	11	0.39	296	253	0.08	0.306164
gb|ACGJ01002279	23769	T	C	6	4	0.6	142	94	0.2	0.0645673
gb|ACGJ01002279	25063	A	G	7	6	0.54	43	85	-0.33	0.00328837	yes
gb|ACGJ01002279	25309	A	G	10	4	0.71	85	249	-0.49	2.28684e-05	yes
gb|ACGJ01002279	25922	T	C	4	6	0.4	25	38	-0.21	0.0448097	yes
gb|ACGJ01002279	25955	A	G	6	7	0.46	47	39	0.09	0.266698
gb|ACGJ01002279	26255	A	G	5	7	0.42	141	137	0.01	0.491325
gb|ACGJ01002279	26333	T	C	6	9	0.4	93	89	0.02	0.467021
gb|ACGJ01002279	26452	A	G	5	11	0.31	68	69	-0.01	0.454755
gb|ACGJ01002279	26527	A	G	6	4	0.6	308	217	0.17	0.102087
gb|ACGJ01002279	26531	A	G	6	4	0.6	293	250	0.08	0.303655
gb|ACGJ01002279	27149	T	C	4	12	0.25	140	59	0.41	0.000630509	yes
gb|ACGJ01002279	27290	A	G	4	8	0.33	543	602	-0.05	0.328002
gb|ACGJ01002279	27304	A	G	9	5	0.64	644	581	0.05	0.382149
gb|ACGJ01002279	27624	T	C	8	7	0.53	252	227	0.05	0.379883
gb|ACGJ01002279	27855	A	C	7	9	0.44	489	287	0.26	0.0233566	yes
gb|ACGJ01002279	28167	A	G	6	5	0.55	38	71	-0.3	0.00613686	yes
gb|ACGJ01002279	28582	A	C	9	6	0.6	248	297	-0.09	0.227464
gb|ACGJ01002279	28788	A	G	6	8	0.43	93	100	-0.04	0.371419
gb|ACGJ01002279	28941	T	C	6	8	0.43	38	39	-0.01	0.437721
gb|ACGJ01002279	28963	T	G	6	9	0.4	41	28	0.19	0.081595
gb|ACGJ01002279	29037	T	C	11	4	0.73	44	45	-0.01	0.442886
gb|ACGJ01000657	482	T	C	15	7	0.68	8	19	-0.41	0.00035293	yes
gb|ACGJ01000657	679	A	G	8	21	0.28	62	162	-0.45	0.000103653	yes
gb|ACGJ01000657	682	A	G	8	24	0.25	62	161	-0.44	0.000112133	yes
gb|ACGJ01000657	773	A	G	18	5	0.78	107	20	0.69	0	yes
gb|ACGJ01000657	778	T	C	18	5	0.78	103	24	0.62	0	yes
gb|ACGJ01000657	840	A	G	6	17	0.26	74	213	-0.48	2.90072e-05	yes
gb|ACGJ01000657	853	T	C	13	9	0.59	109	162	-0.2	0.0539317
gb|ACGJ01000657	924	T	C	15	6	0.71	383	104	0.57	2.1845e-06	yes
gb|ACGJ01000657	953	A	G	6	19	0.24	125	367	-0.49	2.21911e-05	yes
gb|ACGJ01000657	961	T	C	6	21	0.22	125	364	-0.49	2.48066e-05	yes
gb|ACGJ01000657	1043	A	G	18	6	0.75	70	59	0.09	0.287269
gb|ACGJ01000657	1050	A	G	17	6	0.74	69	61	0.06	0.353091
gb|ACGJ01000657	1052	T	C	17	6	0.74	75	60	0.11	0.222034
gb|ACGJ01000657	1121	A	G	9	16	0.36	146	138	0.03	0.449054
gb|ACGJ01000657	1127	A	G	16	10	0.62	129	165	-0.12	0.156043
gb|ACGJ01000657	1148	A	G	12	10	0.55	220	79	0.47	8.41352e-05	yes
gb|ACGJ01000657	1191	A	G	5	16	0.24	101	111	-0.05	0.340096
gb|ACGJ01000657	1247	T	C	5	15	0.25	51	31	0.24	0.0319652	yes
gb|ACGJ01000657	1253	A	G	14	5	0.74	29	44	-0.21	0.0455026	yes
gb|ACGJ01000657	1256	A	G	10	8	0.56	13	56	-0.62	1.10044e-07	yes
gb|ACGJ01000657	1258	T	C	10	8	0.56	12	53	-0.63	7.67884e-08	yes
gb|ACGJ01000657	1261	T	C	13	5	0.72	30	36	-0.09	0.224799
gb|ACGJ01000657	1328	A	G	9	10	0.47	15	45	-0.5	1.6409e-05	yes
gb|ACGJ01000657	1361	T	C	4	13	0.24	20	42	-0.35	0.00163071	yes
gb|ACGJ01000657	1484	T	C	5	19	0.21	28	68	-0.42	0.000265623	yes
gb|ACGJ01000657	1520	T	C	4	21	0.16	39	101	-0.44	0.000116235	yes
gb|ACGJ01000657	1544	T	C	7	19	0.27	66	81	-0.1	0.199271
gb|ACGJ01000657	1573	A	G	17	7	0.71	76	66	0.07	0.328002
gb|ACGJ01000657	1588	T	C	18	7	0.72	92	64	0.18	0.0932264
gb|ACGJ01000657	1628	T	C	12	12	0.5	179	8	0.91	0	yes
gb|ACGJ01000657	1670	A	G	9	16	0.36	108	115	-0.03	0.385548
gb|ACGJ01000657	1700	T	C	6	5	0.55	135	112	0.09	0.266432
gb|ACGJ01000657	2014	T	C	21	7	0.75	236	1105	-0.65	3.35566e-08	yes
gb|ACGJ01000657	2111	A	G	7	14	0.33	1039	251	0.61	6.30063e-07	yes
gb|ACGJ01000657	2858	A	G	7	4	0.64
gb|ACGJ01000657	4741	G	C	4	32	0.11	64	109	-0.26	0.0159709	yes
gb|ACGJ01000657	5198	T	C	7	4	0.64	142	159	-0.06	0.314008
gb|ACGJ01000657	5312	T	C	7	8	0.47	32	68	-0.36	0.00141348	yes
gb|ACGJ01000657	5409	T	C	8	9	0.47	75	55	0.15	0.133363
gb|ACGJ01000657	5950	T	C	4	14	0.22	145	257	-0.28	0.0106422	yes
gb|ACGJ01000657	6787	T	C	6	10	0.38	72	81	-0.06	0.307633
gb|ACGJ01000657	9019	A	G	4	8	0.33	7	16	-0.39	0.000572866	yes
gb|ACGJ01000657	10429	A	G	10	4	0.71	40	38	0.03	0.456198
gb|ACGJ01000657	10810	A	G	16	6	0.73	90	94	-0.02	0.412893
gb|ACGJ01000657	11030	A	C	7	11	0.39	148	143	0.02	0.48215
gb|ACGJ01000657	11410	A	G	5	11	0.31	73	121	-0.25	0.0207072	yes
gb|ACGJ01000657	11413	A	G	11	5	0.69	120	73	0.24	0.032189	yes
gb|ACGJ01000657	11805	T	G	9	5	0.64	181	380	-0.35	0.00163583	yes
gb|ACGJ01000657	12229	A	G	5	6	0.45	161	134	0.09	0.270776
gb|ACGJ01000657	12860	A	G	9	7	0.56	192	107	0.28	0.0142757	yes
gb|ACGJ01000657	13650	T	C	6	7	0.46	51	60	-0.08	0.248551
gb|ACGJ01000657	14147	T	C	7	13	0.35	39	41	-0.03	0.40367
gb|ACGJ01000657	14294	T	C	8	13	0.38	59	59	0	0.533007
gb|ACGJ01000657	14312	A	G	12	9	0.57	61	63	-0.02	0.428649
gb|ACGJ01000657	14662	A	G	7	5	0.58	361	307	0.08	0.29916
gb|ACGJ01000657	14948	A	G	9	4	0.69	107	99	0.04	0.417713
gb|ACGJ01000657	15732	A	G	6	9	0.4	272	156	0.27	0.0188413	yes
gb|ACGJ01000657	16283	T	C	10	5	0.67	174	151	0.07	0.326979
gb|ACGJ01000657	17043	A	G	13	5	0.72	171	145	0.08	0.295333
gb|ACGJ01000657	17455	T	C	7	18	0.28	58	182	-0.52	8.98467e-06	yes
gb|ACGJ01000657	17504	T	C	9	16	0.36	35	44	-0.11	0.173423
gb|ACGJ01000657	18072	T	C	4	9	0.31	49	51	-0.02	0.417555
gb|ACGJ01000657	18272	A	G	4	7	0.36	72	55	0.13	0.171191
gb|ACGJ01000657	18599	A	G	21	4	0.84	165	236	-0.18	0.0726667
gb|ACGJ01000657	18879	A	G	6	16	0.27	25	81	-0.53	5.81389e-06	yes
gb|ACGJ01000657	19755	T	C	5	7	0.42	81	64	0.12	0.207632
gb|ACGJ01000657	19788	A	G	5	12	0.29	94	66	0.17	0.0996569
gb|ACGJ01000657	19820	T	C	6	12	0.33	98	75	0.13	0.173169
gb|ACGJ01000657	19833	T	G	11	6	0.65	76	98	-0.13	0.148681
gb|ACGJ01000657	20047	T	C	8	5	0.62	32	50	-0.22	0.0353953	yes
gb|ACGJ01000657	20048	A	G	8	5	0.62	32	50	-0.22	0.0353953	yes
gb|ACGJ01000657	20439	A	G	16	4	0.8	120	87	0.16	0.12369
gb|ACGJ01000657	20609	A	G	6	18	0.25	9	26	-0.49	2.76203e-05	yes
gb|ACGJ01000657	20643	T	C	4	17	0.19	28	47	-0.25	0.0183773	yes
gb|ACGJ01000657	20723	T	C	14	9	0.61	56	55	0.01	0.508443
gb|ACGJ01000657	20874	A	G	9	10	0.47	178	178	0	0.533007
gb|ACGJ01000657	20982	T	C	10	6	0.62	371	313	0.08	0.28866
gb|ACGJ01000657	21495	T	C	20	4	0.83	68	0	1	0	yes
gb|ACGJ01000657	21499	T	C	4	20	0.17	0	69	-1	6.48293e-18	yes
gb|ACGJ01000657	21508	T	C	22	6	0.79	68	4	0.89	0	yes
gb|ACGJ01000657	21557	A	G	15	4	0.79	34	8	0.62	0	yes
gb|ACGJ01000657	21558	T	C	4	15	0.21	8	36	-0.64	5.87359e-08	yes
gb|ACGJ01000657	21568	T	C	15	4	0.79	23	21	0.05	0.39884
gb|ACGJ01000657	21614	T	C	5	15	0.25	59	40	0.19	0.0773596
gb|ACGJ01000657	21645	T	C	14	4	0.78	41	56	-0.15	0.101764
gb|ACGJ01000657	21649	T	C	6	12	0.33	55	40	0.16	0.126321
gb|ACGJ01000657	21653	T	C	4	14	0.22	55	39	0.17	0.106636
gb|ACGJ01000657	21658	A	T	4	12	0.25	52	39	0.14	0.152968
gb|ACGJ01000657	21664	T	C	4	14	0.22	41	38	0.04	0.420227
gb|ACGJ01000657	21666	T	C	13	4	0.76	39	42	-0.04	0.3693
gb|ACGJ01000657	21667	A	G	4	13	0.24	40	40	0	0.533007
gb|ACGJ01000657	21697	T	C	12	5	0.71	11	22	-0.33	0.00287035	yes
gb|ACGJ01000657	21703	A	G	5	12	0.29	17	10	0.26	0.0238274	yes
gb|ACGJ01000657	21706	A	G	11	5	0.69	9	13	-0.18	0.0674199
gb|ACGJ01000657	21710	T	C	12	4	0.75	10	14	-0.17	0.0851577
gb|ACGJ01000657	21712	A	G	5	11	0.31	19	10	0.31	0.0079924	yes
gb|ACGJ01000657	21718	A	G	11	6	0.65	8	39	-0.66	1.88506e-08	yes
gb|ACGJ01000657	21748	A	G	6	8	0.43	14	58	-0.61	1.94072e-07	yes
gb|ACGJ01000657	21751	A	G	6	8	0.43	15	61	-0.61	2.53216e-07	yes
gb|ACGJ01000657	21765	A	G	11	5	0.69	15	73	-0.66	1.93133e-08	yes
gb|ACGJ01000657	21766	T	G	11	5	0.69	15	72	-0.66	2.34522e-08	yes
gb|ACGJ01000657	21772	T	C	11	5	0.69	13	74	-0.7	2.18845e-09	yes
gb|ACGJ01000657	21841	A	G	13	8	0.62	222	4	0.96	0	yes
gb|ACGJ01000657	21950	T	C	11	11	0.5	64	58	0.05	0.388266
gb|ACGJ01000657	22048	T	C	13	20	0.39	158	96	0.24	0.0318441	yes
gb|ACGJ01000657	22049	T	C	13	20	0.39	159	93	0.26	0.0226288	yes
gb|ACGJ01000657	22051	A	G	20	13	0.61	86	159	-0.3	0.00686203	yes
gb|ACGJ01000657	22116	A	G	13	24	0.35	79	109	-0.16	0.0947079
gb|ACGJ01000657	22117	A	G	23	13	0.64	108	79	0.16	0.131298
gb|ACGJ01000657	22126	A	G	23	13	0.64	116	81	0.18	0.0958738
gb|ACGJ01000657	22128	T	C	28	8	0.78	118	76	0.22	0.052031
gb|ACGJ01000657	22135	T	C	28	9	0.76	118	77	0.21	0.0577578
gb|ACGJ01000657	22327	A	G	11	22	0.33	29	19	0.21	0.0596052
gb|ACGJ01000657	22328	T	C	11	22	0.33	29	19	0.21	0.0596052
gb|ACGJ01000657	22333	A	G	22	11	0.67	18	28	-0.22	0.0367631	yes
gb|ACGJ01000657	22336	T	C	22	11	0.67	18	28	-0.22	0.0367631	yes
gb|ACGJ01000657	22337	T	G	22	11	0.67	18	28	-0.22	0.0367631	yes
gb|ACGJ01000657	22347	A	G	13	13	0.5	7	15	-0.36	0.0012761	yes
gb|ACGJ01000657	22349	T	C	13	13	0.5	7	15	-0.36	0.0012761	yes
gb|ACGJ01000657	22354	G	C	12	13	0.48	15	7	0.36	0.00214007	yes
gb|ACGJ01000657	22357	A	C	13	12	0.52
gb|ACGJ01000657	22360	G	C	10	12	0.45
gb|ACGJ01000657	22366	T	C	19	5	0.79
gb|ACGJ01000657	22368	T	C	8	16	0.33
gb|ACGJ01000657	22369	A	G	8	16	0.33
gb|ACGJ01000657	22370	T	C	13	11	0.54
gb|ACGJ01000657	22373	T	C	16	8	0.67
gb|ACGJ01000657	22374	A	G	8	15	0.35
gb|ACGJ01000657	22375	T	C	5	19	0.21
gb|ACGJ01000657	22384	A	G	13	12	0.52
gb|ACGJ01000657	22387	A	G	11	15	0.42
gb|ACGJ01000657	22390	A	G	13	13	0.5
gb|ACGJ01000657	22396	T	C	9	17	0.35
gb|ACGJ01000657	22397	T	C	13	13	0.5
gb|ACGJ01000657	22401	T	C	6	18	0.25
gb|ACGJ01000657	22403	A	T	18	6	0.75
gb|ACGJ01000657	22404	A	G	18	6	0.75
gb|ACGJ01000657	22405	T	C	18	6	0.75
gb|ACGJ01000657	22408	A	G	18	6	0.75
gb|ACGJ01000657	22411	T	C	19	6	0.76
gb|ACGJ01000657	22412	T	C	19	6	0.76
gb|ACGJ01000657	22427	T	C	13	13	0.5
gb|ACGJ01000657	22447	G	C	18	8	0.69
gb|ACGJ01000657	22450	A	C	18	8	0.69
gb|ACGJ01000657	22483	T	C	8	14	0.36	3	18	-0.71	1.07181e-09	yes
gb|ACGJ01000657	22487	T	C	4	16	0.2	11	10	0.05	0.392895
gb|ACGJ01000657	22490	T	C	4	16	0.2	11	11	0	0.533007
gb|ACGJ01000657	22497	T	C	8	13	0.38	3	19	-0.73	5.2466e-10	yes
gb|ACGJ01000657	22504	T	C	9	12	0.43	7	14	-0.33	0.00287035	yes
gb|ACGJ01002285	7940	A	G	6	5	0.55	3	39	-0.86	1.8455e-13	yes
gb|ACGJ01000089	1251	T	C	6	4	0.6	2085	470	0.63	0	yes
gb|ACGJ01000089	1296	T	C	8	4	0.67	3325	701	0.65	0	yes
gb|ACGJ01000089	1563	A	G	14	6	0.7	1377	602	0.39	0.000991256	yes
gb|ACGJ01000089	1968	A	G	5	5	0.5	947	1822	-0.32	0.00448665	yes
gb|ACGJ01000089	1995	A	G	6	6	0.5	1677	3442	-0.34	0.00214007	yes
gb|ACGJ01000089	2004	A	G	6	5	0.55	3229	1656	0.32	0.00608459	yes
gb|ACGJ01000089	2063	T	C	6	7	0.46	1572	2735	-0.27	0.0128955	yes
gb|ACGJ01000089	2115	T	C	5	6	0.45	1378	1082	0.12	0.200723
gb|ACGJ01000089	2121	A	G	7	5	0.58	1861	3310	-0.28	0.0102834	yes
gb|ACGJ01000089	2262	T	G	5	9	0.36	1095	1927	-0.28	0.011471	yes
gb|ACGJ01000089	2263	A	G	5	8	0.38	1098	1941	-0.28	0.0109315	yes
gb|ACGJ01000089	2307	T	C	7	7	0.5	4096	3198	0.12	0.194339
gb|ACGJ01000089	2315	T	C	7	6	0.54	4254	3723	0.07	0.338716
gb|ACGJ01000089	2364	T	C	10	5	0.67	4183	3689	0.06	0.349804
gb|ACGJ01000089	2709	A	G	16	4	0.8	5676	2353	0.41	0.00051369	yes
gb|ACGJ01000089	3201	A	G	5	8	0.38
gb|ACGJ01000089	3229	T	C	8	9	0.47
gb|ACGJ01000089	3250	T	C	9	8	0.53
gb|ACGJ01000089	3300	A	G	5	7	0.42	13	8	0.24	0.0355684	yes
gb|ACGJ01000089	3344	A	G	10	10	0.5	16	5	0.52	1.40309e-05	yes
gb|ACGJ01000089	3412	A	G	6	11	0.35
gb|ACGJ01000089	3496	A	G	12	6	0.67	24	28	-0.08	0.259268
gb|ACGJ01000089	3676	T	C	8	4	0.67	87	79	0.05	0.391452
gb|ACGJ01000089	3679	T	C	4	8	0.33	78	88	-0.06	0.303714
gb|ACGJ01000089	3779	A	G	6	7	0.46	21	36	-0.26	0.014962	yes
gb|ACGJ01000089	3782	A	G	7	6	0.54	35	22	0.23	0.0426032	yes
gb|ACGJ01000089	3783	T	C	6	7	0.46	20	37	-0.3	0.00681763	yes
gb|ACGJ01000089	3796	T	G	7	6	0.54	36	16	0.38	0.0012045	yes
gb|ACGJ01000089	3990	A	T	15	4	0.79	25	10	0.43	0.000329976	yes
gb|ACGJ01000089	4408	T	C	8	8	0.5	40	39	0.01	0.496743
gb|ACGJ01000089	4512	A	G	6	5	0.55	40	29	0.16	0.12369
gb|ACGJ01000089	4923	A	G	4	6	0.4
gb|ACGJ01000089	4925	T	C	6	4	0.6
gb|ACGJ01000089	5116	T	C	6	13	0.32
gb|ACGJ01000089	5452	A	G	7	5	0.58	23	24	-0.02	0.414219
gb|ACGJ01000089	5512	T	C	6	4	0.6	28	26	0.04	0.422778
gb|ACGJ01000089	5534	A	G	4	6	0.4	23	27	-0.08	0.251503
gb|ACGJ01000089	5549	A	G	6	6	0.5	27	24	0.06	0.360505
gb|ACGJ01000089	5690	T	C	8	11	0.42	17	27	-0.23	0.0306084	yes
gb|ACGJ01000089	5701	A	G	11	7	0.61	26	16	0.24	0.0355684	yes
gb|ACGJ01000089	5716	T	C	9	7	0.56	25	15	0.25	0.0284977	yes
gb|ACGJ01000089	5740	A	G	7	10	0.41	27	34	-0.11	0.17162
gb|ACGJ01000089	5830	A	G	5	12	0.29	31	46	-0.19	0.0546197
gb|ACGJ01000089	5977	A	G	8	22	0.27	0	83	-1	6.48293e-18	yes
gb|ACGJ01000089	6454	A	G	8	4	0.67	44	14	0.52	1.75835e-05	yes
gb|ACGJ01000089	6858	A	C	4	6	0.4	29	33	-0.06	0.292395
gb|ACGJ01000089	6884	A	G	4	7	0.36	16	23	-0.18	0.069748
gb|ACGJ01000089	6943	T	C	6	7	0.46	19	38	-0.33	0.00287035	yes
gb|ACGJ01000089	6964	A	G	7	6	0.54	34	17	0.33	0.00462011	yes
gb|ACGJ01000089	6976	T	C	7	5	0.58	23	14	0.24	0.032345	yes
gb|ACGJ01000089	7516	A	G	24	4	0.86	24	7	0.55	5.74906e-06	yes
gb|ACGJ01000089	8038	A	G	6	4	0.6	26	23	0.06	0.353992
gb|ACGJ01000089	8281	A	G	5	11	0.31	19	37	-0.32	0.00390189	yes
gb|ACGJ01000089	8299	A	G	5	11	0.31	20	35	-0.27	0.0121354	yes
gb|ACGJ01000089	8322	A	G	4	6	0.4	10	14	-0.17	0.0851577
gb|ACGJ01000089	8331	T	C	6	7	0.46	14	12	0.08	0.309695
gb|ACGJ01000089	8342	A	G	6	6	0.5	12	15	-0.11	0.178988
gb|ACGJ01000089	8345	A	G	6	6	0.5	17	11	0.21	0.0540495
gb|ACGJ01000089	8347	T	C	6	6	0.5	7	17	-0.42	0.000265623	yes
gb|ACGJ01000089	8407	T	C	4	7	0.36
gb|ACGJ01000089	9478	T	C	4	6	0.4	14	18	-0.12	0.151437
gb|ACGJ01000089	9583	A	G	4	6	0.4	12	26	-0.37	0.00111601	yes
gb|ACGJ01000089	9637	A	G	4	8	0.33	13	10	0.13	0.178431
gb|ACGJ01000089	9640	A	G	4	8	0.33	13	12	0.04	0.414219
gb|ACGJ01000089	9751	A	G	11	8	0.58	44	28	0.22	0.0472412	yes
gb|ACGJ01000089	10401	T	C	7	13	0.35	42	47	-0.06	0.314859
gb|ACGJ01000089	10531	T	C	12	7	0.63	125	80	0.22	0.0496023	yes
gb|ACGJ01000089	10954	A	G	9	16	0.36	14	9	0.22	0.0511747
gb|ACGJ01000089	11044	T	C	15	8	0.65
gb|ACGJ01000089	12213	A	G	8	7	0.53	13	10	0.13	0.178431
gb|ACGJ01000089	12324	T	C	14	6	0.7	35	47	-0.15	0.11431
gb|ACGJ01000089	12364	T	C	4	15	0.21	94	98	-0.02	0.415069
gb|ACGJ01000089	12366	T	C	15	4	0.79	99	95	0.02	0.471121
gb|ACGJ01000089	12483	A	G	11	5	0.69	18	37	-0.35	0.00210158	yes
gb|ACGJ01000089	12563	T	C	8	5	0.62	14	37	-0.45	8.91016e-05	yes
gb|ACGJ01000089	12587	T	C	8	5	0.62	6	15	-0.43	0.000183315	yes
gb|ACGJ01000089	12592	T	C	5	6	0.45	15	6	0.43	0.000329976	yes
gb|ACGJ01000089	12793	A	G	13	6	0.68	29	11	0.45	0.000170009	yes
gb|ACGJ01000089	12804	G	C	6	13	0.32	14	43	-0.51	1.20403e-05	yes
gb|ACGJ01000089	12809	A	T	13	6	0.68	34	16	0.36	0.00235399	yes
gb|ACGJ01000089	13455	T	C	8	16	0.33	49	43	0.07	0.342643
gb|ACGJ01000089	15153	A	G	9	10	0.47	80	142	-0.28	0.0104798	yes
gb|ACGJ01000089	15159	A	C	9	10	0.47	78	131	-0.25	0.0182761	yes
gb|ACGJ01000089	15263	T	C	13	7	0.65	31	27	0.07	0.332285
gb|ACGJ01000089	16957	A	G	5	11	0.31	13	27	-0.35	0.0018584	yes
gb|ACGJ01000089	17994	T	C	9	4	0.69	56	43	0.13	0.176696
gb|ACGJ01000089	18664	A	G	24	4	0.86	63	65	-0.02	0.430139
gb|ACGJ01000089	18757	A	G	28	5	0.85	67	60	0.06	0.37153
gb|ACGJ01000089	18841	A	G	27	6	0.82	69	63	0.05	0.39884
gb|ACGJ01000089	19211	A	G	13	4	0.76	264	145	0.29	0.0123198	yes
gb|ACGJ01000089	19253	A	G	5	13	0.28	144	216	-0.2	0.0498713	yes
gb|ACGJ01000089	19550	G	C	6	9	0.4	71	104	-0.19	0.0604718
gb|ACGJ01000089	19631	A	G	7	17	0.29	143	225	-0.22	0.0332897	yes
gb|ACGJ01000089	19791	A	G	6	17	0.26	130	128	0.01	0.51266
gb|ACGJ01000089	19819	G	C	6	15	0.29	146	134	0.04	0.406084
gb|ACGJ01000089	19837	T	C	5	6	0.45	92	97	-0.03	0.399138
gb|ACGJ01000089	20086	A	G	8	9	0.47	66	23	0.48	5.73318e-05	yes
gb|ACGJ01000089	20158	T	C	10	5	0.67	61	31	0.33	0.00552681	yes
gb|ACGJ01000089	20483	A	C	4	6	0.4	101	39	0.44	0.000211963	yes
gb|ACGJ01000089	20675	T	G	4	9	0.31	48	40	0.09	0.271972
gb|ACGJ01000089	21148	T	C	9	9	0.5	1269	1153	0.05	0.392367
gb|ACGJ01000089	21292	A	G	4	8	0.33	1049	755	0.16	0.118071
gb|ACGJ01000089	21610	A	G	16	11	0.59	823	698	0.08	0.295513
gb|ACGJ01000089	22481	A	G	5	10	0.33	55	62	-0.06	0.304952
gb|ACGJ01000089	22863	T	C	13	6	0.68	186	158	0.08	0.297565
gb|ACGJ01000089	23093	T	C	5	6	0.45	322	158	0.34	0.00377449	yes
gb|ACGJ01000089	23415	A	C	4	8	0.33	17	21	-0.11	0.191924
gb|ACGJ01000089	23651	T	C	8	6	0.57	40	26	0.21	0.0560047
gb|ACGJ01000089	23662	T	C	8	6	0.57	41	25	0.24	0.0328338	yes
gb|ACGJ01000089	23757	T	C	7	5	0.58	22	13	0.26	0.0248565	yes
gb|ACGJ01000089	24100	T	C	6	8	0.43	34	12	0.48	6.73748e-05	yes
gb|ACGJ01000089	24871	T	C	5	7	0.42	66	106	-0.23	0.0277323	yes
gb|ACGJ01000089	24877	A	G	5	7	0.42	65	100	-0.21	0.0404719	yes
gb|ACGJ01000089	24881	T	C	7	5	0.58	101	65	0.22	0.0516803
gb|ACGJ01000089	24911	A	G	9	5	0.64	101	69	0.19	0.081795
gb|ACGJ01000089	25243	T	C	6	7	0.46	30	46	-0.21	0.0416055	yes
gb|ACGJ01000089	25273	T	C	6	7	0.46	24	40	-0.25	0.0196067	yes
gb|ACGJ01000089	25672	T	C	15	6	0.71	118	119	0	0.463586
gb|ACGJ01000089	25844	T	C	4	7	0.36	90	109	-0.1	0.214419
gb|ACGJ01000089	26128	A	T	5	8	0.38	151	133	0.06	0.347924
gb|ACGJ01000089	26245	A	G	11	10	0.52	54	37	0.19	0.0836261
gb|ACGJ01000089	26319	A	G	19	6	0.76	183	181	0.01	0.520253
gb|ACGJ01000089	26658	T	C	6	5	0.55	26	25	0.02	0.474123
gb|ACGJ01000089	28093	T	C	7	4	0.64	94	64	0.19	0.0797418
gb|ACGJ01000089	28213	T	C	8	7	0.53	138	106	0.13	0.177061
gb|ACGJ01000089	28264	T	C	7	8	0.47	91	100	-0.05	0.340235
gb|ACGJ01000089	28324	T	C	4	8	0.33	206	147	0.17	0.111387
gb|ACGJ01000089	28525	A	G	4	8	0.33	149	221	-0.19	0.0548032
gb|ACGJ01000089	29128	T	C	9	8	0.53	301	440	-0.19	0.0614764
gb|ACGJ01000089	29284	T	C	4	16	0.2	589	750	-0.12	0.160502
gb|ACGJ01000089	29407	A	G	5	7	0.42	355	470	-0.14	0.125707
gb|ACGJ01000089	29989	A	G	5	9	0.36	24	26	-0.04	0.360505
gb|ACGJ01000089	30066	T	C	5	8	0.38	42	39	0.04	0.422778
gb|ACGJ01000089	30123	T	C	8	7	0.53	43	51	-0.09	0.239067
gb|ACGJ01000089	30339	A	G	6	6	0.5	14	25	-0.28	0.00986076	yes
gb|ACGJ01000089	32484	A	G	5	12	0.29	377	304	0.11	0.231537
gb|ACGJ01000089	32841	T	C	5	7	0.42	128	32	0.6	6.30063e-07	yes
gb|ACGJ01000089	32862	A	G	9	4	0.69	84	331	-0.6	3.98297e-07	yes
gb|ACGJ01000089	33037	A	G	7	4	0.64	395	304	0.13	0.178988
gb|ACGJ01000089	33733	A	G	6	13	0.32	97	95	0.01	0.504041
gb|ACGJ01000089	34583	T	C	5	9	0.36	117	153	-0.13	0.136125
gb|ACGJ01000089	35109	A	G	6	8	0.43	263	326	-0.11	0.188363
gb|ACGJ01000089	35112	A	G	6	8	0.43	257	337	-0.13	0.133829
gb|ACGJ01000089	35481	T	G	8	4	0.67	68	36	0.31	0.00849779	yes
gb|ACGJ01000089	36051	T	C	14	11	0.56	44	87	-0.33	0.00327992	yes
gb|ACGJ01000089	38513	A	G	8	8	0.5	242	179	0.15	0.140825
gb|ACGJ01000089	38783	T	C	7	9	0.44	164	254	-0.22	0.0382241	yes
gb|ACGJ01000089	39605	T	C	5	18	0.22	87	163	-0.3	0.00595665	yes
gb|ACGJ01000089	41447	A	G	12	7	0.63	28	9	0.51	2.01858e-05	yes
gb|ACGJ01000089	41581	A	G	4	8	0.33	21	21	0	0.533007
gb|ACGJ01000089	42480	A	G	5	6	0.45	111	160	-0.18	0.068265
gb|ACGJ01000089	42484	T	C	6	5	0.55	160	104	0.21	0.0560047
gb|ACGJ01000089	42491	A	G	7	6	0.54	62	105	-0.26	0.0169007	yes
gb|ACGJ01000089	42554	A	G	5	10	0.33	41	51	-0.11	0.184415
gb|ACGJ01000089	42818	T	C	6	6	0.5	17	43	-0.43	0.000157951	yes
gb|ACGJ01000089	42869	T	C	6	5	0.55	21	46	-0.37	0.000978846	yes
gb|ACGJ01000089	43872	A	G	9	7	0.56	44	36	0.1	0.248551
gb|ACGJ01000089	43964	T	C	9	4	0.69	72	44	0.24	0.0334959	yes
gb|ACGJ01000089	44217	A	G	7	6	0.54	209	286	-0.16	0.100471
gb|ACGJ01000089	44334	A	G	9	4	0.69	454	356	0.12	0.199181
gb|ACGJ01000089	45032	T	C	8	7	0.53	904	983	-0.04	0.355488
gb|ACGJ01000089	45332	A	G	6	4	0.6	515	693	-0.15	0.112665
gb|ACGJ01000089	45512	A	G	4	17	0.19	606	670	-0.05	0.332151
gb|ACGJ01000089	46422	T	C	14	4	0.78
gb|ACGJ01000089	47236	T	C	4	8	0.33	82	34	0.41	0.000514586	yes
gb|ACGJ01000089	47245	T	C	8	6	0.57	31	81	-0.45	0.000103653	yes
gb|ACGJ01000089	47333	T	C	9	10	0.47	13	21	-0.24	0.0262719	yes
gb|ACGJ01000089	47768	T	C	14	6	0.7	85	74	0.07	0.331779
gb|ACGJ01000089	48005	A	G	8	6	0.57	26	25	0.02	0.474123
gb|ACGJ01000089	48074	T	C	10	8	0.56	58	36	0.23	0.0383417	yes
gb|ACGJ01000089	48094	T	C	6	10	0.38	40	64	-0.23	0.0285996	yes
gb|ACGJ01000089	48106	T	C	9	8	0.53	62	41	0.2	0.0640368
gb|ACGJ01000089	48370	T	C	4	6	0.4	41	38	0.04	0.420227
gb|ACGJ01000089	48893	T	G	7	8	0.47	49	62	-0.12	0.166994
gb|ACGJ01000089	48999	T	C	4	8	0.33	61	95	-0.22	0.0364638	yes
gb|ACGJ01000089	49003	T	G	8	4	0.67	94	61	0.21	0.0553627
gb|ACGJ01000089	49232	T	C	14	4	0.78	48	43	0.05	0.372071
gb|ACGJ01000089	49638	T	C	4	7	0.36	44	123	-0.47	4.26169e-05	yes
gb|ACGJ01000089	49645	T	C	7	5	0.58	123	48	0.44	0.000241843	yes
gb|ACGJ01000089	50247	T	C	6	4	0.6	84	56	0.2	0.0679345
gb|ACGJ01000089	50574	A	G	10	4	0.71	49	30	0.24	0.0340375	yes
gb|ACGJ01000089	50785	T	C	6	11	0.35	98	148	-0.2	0.0473027	yes
gb|ACGJ01000089	50812	A	G	12	8	0.6	118	87	0.15	0.137953
gb|ACGJ01000089	51183	T	C	8	10	0.44	32	23	0.16	0.11694
gb|ACGJ01000089	52036	T	C	8	13	0.38	66	50	0.14	0.162918
gb|ACGJ01000089	52320	T	C	8	5	0.62
gb|ACGJ01000089	52488	A	G	15	5	0.75
gb|ACGJ01000089	52598	A	G	19	7	0.73
gb|ACGJ01000089	52707	A	G	16	11	0.59
gb|ACGJ01000089	52848	T	C	11	9	0.55	59	40	0.19	0.0773596
gb|ACGJ01000089	52858	G	C	11	5	0.69	53	20	0.45	0.000158887	yes
gb|ACGJ01000089	53280	A	G	19	12	0.61	110	56	0.33	0.00562786	yes
gb|ACGJ01000089	53872	A	G	12	4	0.75	45	18	0.43	0.000329976	yes
gb|ACGJ01000089	54336	A	G	6	8	0.43	16	36	-0.38	0.000698936	yes
gb|ACGJ01000089	54369	T	C	6	7	0.46	14	33	-0.4	0.000388591	yes
gb|ACGJ01000089	54411	T	C	7	8	0.47	17	34	-0.33	0.00287035	yes
gb|ACGJ01000089	54520	A	G	7	8	0.47
gb|ACGJ01000089	54567	T	C	7	5	0.58
gb|ACGJ01000089	54594	A	G	6	8	0.43	11	16	-0.19	0.0638233
gb|ACGJ01000089	54780	A	G	4	10	0.29	18	24	-0.14	0.119598
gb|ACGJ01000089	54921	T	C	7	8	0.47	37	62	-0.25	0.0186946	yes
gb|ACGJ01000089	54961	T	C	8	4	0.67	49	59	-0.09	0.221497
gb|ACGJ01000089	54966	A	G	8	4	0.67	52	59	-0.06	0.296098
gb|ACGJ01000089	54972	A	G	8	4	0.67	52	57	-0.05	0.343907
gb|ACGJ01000089	54989	T	C	7	5	0.58	169	60	0.48	7.26671e-05	yes
gb|ACGJ01000089	55593	T	G	8	9	0.47	13	9	0.18	0.0901635
gb|ACGJ01000089	55983	T	C	10	4	0.71	21	17	0.11	0.235978
gb|ACGJ01000089	56028	T	C	5	10	0.33	33	35	-0.03	0.391103
gb|ACGJ01000089	56040	A	T	11	6	0.65	31	33	-0.03	0.385882
gb|ACGJ01000089	56061	A	G	6	11	0.35	33	28	0.08	0.296098
gb|ACGJ01000089	56246	T	C	9	5	0.64	23	13	0.28	0.0163996	yes
gb|ACGJ01000089	56295	T	C	7	4	0.64
gb|ACGJ01000089	56599	T	C	5	8	0.38	42	52	-0.11	0.189535
gb|ACGJ01000089	56985	T	C	7	6	0.54	23	48	-0.35	0.00175688	yes
gb|ACGJ01000089	57491	A	G	8	6	0.57	68	109	-0.23	0.0282493	yes
gb|ACGJ01000089	59169	T	C	10	6	0.62	37	72	-0.32	0.00393529	yes
gb|ACGJ01000089	60236	T	C	5	7	0.42	996	1640	-0.24	0.0220513	yes
gb|ACGJ01000089	60245	A	G	7	6	0.54	1637	1041	0.22	0.0470254	yes
gb|ACGJ01000089	60306	A	G	8	7	0.53	1501	743	0.34	0.00416448	yes
gb|ACGJ01000089	60416	T	C	12	11	0.52	199	155	0.12	0.191674
gb|ACGJ01000089	60975	T	C	7	8	0.47	170	343	-0.34	0.00261329	yes
gb|ACGJ01000089	60984	T	C	6	8	0.43	343	166	0.35	0.00322824	yes
gb|ACGJ01000089	61637	A	G	13	6	0.68	21	33	-0.22	0.0336294	yes
gb|ACGJ01000089	61935	A	G	6	5	0.55	272	336	-0.11	0.191924
gb|ACGJ01000089	62010	T	C	6	8	0.43	458	307	0.2	0.0709156
gb|ACGJ01000089	62031	A	G	6	13	0.32	477	331	0.18	0.0916953
gb|ACGJ01000089	62045	A	G	6	13	0.32	489	353	0.16	0.12003
gb|ACGJ01000089	62086	A	G	5	12	0.29	79	119	-0.2	0.0483865	yes
gb|ACGJ01000089	62094	T	C	12	6	0.67	106	64	0.25	0.0301283	yes
gb|ACGJ01000089	62139	A	G	4	9	0.31	69	170	-0.42	0.000221275	yes
gb|ACGJ01000089	62208	T	C	4	8	0.33	36	137	-0.58	6.30063e-07	yes
gb|ACGJ01000089	62667	T	G	4	9	0.31	38	69	-0.29	0.00832704	yes
gb|ACGJ01000089	63010	A	G	5	9	0.36	160	114	0.17	0.110271
gb|ACGJ01000089	63201	A	G	4	14	0.22	67	142	-0.36	0.00145997	yes
gb|ACGJ01000089	63455	A	G	5	8	0.38	110	228	-0.35	0.00190618	yes
gb|ACGJ01000089	63705	A	G	7	6	0.54	16	23	-0.18	0.069748
gb|ACGJ01000089	63764	A	G	7	5	0.58	14	17	-0.1	0.211245
gb|ACGJ01000089	63799	A	G	9	8	0.53	12	12	0	0.533007
gb|ACGJ01000089	63831	T	G	8	9	0.47	17	8	0.36	0.00235399	yes
gb|ACGJ01000089	63853	T	C	12	8	0.6
gb|ACGJ01000089	63993	T	C	8	10	0.44	26	24	0.04	0.414219
gb|ACGJ01000089	64042	A	G	4	14	0.22	27	18	0.2	0.0679345
gb|ACGJ01000089	64136	T	C	6	12	0.33	24	26	-0.04	0.360505
gb|ACGJ01000089	64191	T	C	6	11	0.35	27	30	-0.05	0.324987
gb|ACGJ01000089	64213	T	C	4	13	0.24	48	38	0.12	0.209907
gb|ACGJ01000089	64224	T	C	11	4	0.73	43	66	-0.21	0.0412738	yes
gb|ACGJ01000089	64233	T	C	4	11	0.27	57	37	0.21	0.0554957
gb|ACGJ01000089	64320	T	C	5	9	0.36	100	38	0.45	0.000173914	yes
gb|ACGJ01000089	64329	A	G	4	9	0.31	100	39	0.44	0.000240205	yes
gb|ACGJ01000089	64786	T	C	7	6	0.54	3281	4740	-0.18	0.0674199
gb|ACGJ01000089	64855	A	G	7	8	0.47	2881	4978	-0.27	0.0138218	yes
gb|ACGJ01000089	66817	A	G	17	6	0.74
gb|ACGJ01000089	66825	T	C	5	17	0.23	0	27	-1	6.48293e-18	yes
gb|ACGJ01000089	66832	T	G	4	18	0.18	0	32	-1	6.48293e-18	yes
gb|ACGJ01000089	66838	A	G	4	19	0.17	0	32	-1	6.48293e-18	yes
gb|ACGJ01000089	66841	A	C	22	4	0.85	30	2	0.88	0	yes
gb|ACGJ01000089	66853	A	G	4	21	0.16	0	30	-1	6.48293e-18	yes
gb|ACGJ01000089	66857	A	G	20	4	0.83	30	0	1	0	yes
gb|ACGJ01000089	66862	A	G	4	20	0.17	0	29	-1	6.48293e-18	yes
gb|ACGJ01000089	66868	A	G	18	4	0.82	35	0	1	0	yes
gb|ACGJ01000089	66869	T	C	19	4	0.83	36	0	1	0	yes
gb|ACGJ01000089	66898	A	T	4	17	0.19	0	151	-1	6.48293e-18	yes
gb|ACGJ01002343	886	T	C	7	13	0.35	4506	3490	0.13	0.185611
gb|ACGJ01002343	1146	A	C	7	11	0.39	17	29	-0.26	0.0157052	yes
gb|ACGJ01002343	1342	A	G	5	5	0.5	23	17	0.15	0.14015
gb|ACGJ01002343	1347	A	G	5	5	0.5	24	18	0.14	0.152968
gb|ACGJ01002343	1366	A	G	5	6	0.45	23	17	0.15	0.14015
gb|ACGJ01002343	1484	T	C	9	5	0.64	14	14	0	0.533007
gb|ACGJ01002343	1497	T	C	9	4	0.69	13	10	0.13	0.178431
gb|ACGJ01002343	2864	A	G	7	13	0.35	328	369	-0.06	0.307633
gb|ACGJ01002343	3558	T	C	8	6	0.57	14	41	-0.49	2.29479e-05	yes
gb|ACGJ01002343	3716	T	C	7	9	0.44	39	62	-0.23	0.0303675	yes
gb|ACGJ01002343	4030	T	C	11	7	0.61	23	9	0.44	0.000250209	yes
gb|ACGJ01002343	4034	A	G	7	11	0.39	8	22	-0.47	5.2822e-05	yes
gb|ACGJ01002343	4212	A	G	8	7	0.53	64	71	-0.05	0.327015
gb|ACGJ01002343	4348	A	C	5	5	0.5	83	76	0.04	0.403276
gb|ACGJ01002343	4505	T	C	4	8	0.33
gb|ACGJ01002343	4528	T	G	8	4	0.67	16	20	-0.11	0.178988
gb|ACGJ01002343	4542	A	G	4	8	0.33	22	18	0.1	0.248551
gb|ACGJ01002343	4709	A	G	5	6	0.45	19	17	0.06	0.370159
gb|ACGJ01002343	4775	A	G	5	7	0.42
gb|ACGJ01002343	4784	A	G	14	5	0.74
gb|ACGJ01002343	4956	T	C	9	17	0.35	22	30	-0.15	0.102892
gb|ACGJ01002343	5147	A	C	10	8	0.56	31	45	-0.18	0.0648386
gb|ACGJ01002343	5169	T	C	7	11	0.39	37	26	0.17	0.100254
gb|ACGJ01002343	5297	A	G	8	8	0.5	16	12	0.14	0.152968
gb|ACGJ01002343	5365	T	C	7	10	0.41
gb|ACGJ01002343	5643	A	C	6	5	0.55	11	9	0.1	0.248551
gb|ACGJ01002343	5925	T	C	7	6	0.54	10	10	0	0.533007
gb|ACGJ01002343	6501	T	C	7	14	0.33	50	37	0.15	0.141183
gb|ACGJ01002343	7405	A	G	10	6	0.62	23	26	-0.06	0.301038
gb|ACGJ01002343	7441	T	C	6	13	0.32	26	31	-0.09	0.232857
gb|ACGJ01002343	7512	T	C	11	13	0.46	23	17	0.15	0.14015
gb|ACGJ01002343	7874	A	G	13	7	0.65	112	268	-0.41	0.00032222	yes
gb|ACGJ01002343	7940	A	G	7	14	0.33	237	108	0.37	0.00162607	yes
gb|ACGJ01002343	8143	A	G	26	5	0.84	55	158	-0.48	2.97298e-05	yes
gb|ACGJ01002343	8161	A	G	24	5	0.83	50	153	-0.51	1.26346e-05	yes
gb|ACGJ01002343	8362	A	G	10	8	0.56	149	258	-0.27	0.0135392	yes
gb|ACGJ01002343	8585	T	C	15	4	0.79	21	30	-0.18	0.0732537
gb|ACGJ01002343	8608	T	G	14	6	0.7	24	40	-0.25	0.0196067	yes
gb|ACGJ01002343	8887	A	G	5	5	0.5	47	41	0.07	0.334364
gb|ACGJ01002343	9167	T	C	6	11	0.35	189	196	-0.02	0.422778
gb|ACGJ01002343	9350	T	C	12	6	0.67	111	159	-0.18	0.0717759
gb|ACGJ01002343	9594	A	G	7	7	0.5	418	464	-0.05	0.326086
gb|ACGJ01002343	10218	T	C	4	7	0.36	44	33	0.14	0.152968
gb|ACGJ01002343	10836	A	G	12	12	0.5	32	47	-0.19	0.0592079
gb|ACGJ01002343	10856	A	C	13	12	0.52
gb|ACGJ01002343	11005	A	G	17	13	0.57	86	87	-0.01	0.459155
gb|ACGJ01002343	11070	A	G	12	5	0.71	11	9	0.1	0.248551
gb|ACGJ01002343	11094	A	G	5	12	0.29
gb|ACGJ01002343	11154	T	C	15	9	0.62	22	12	0.29	0.011482	yes
gb|ACGJ01002343	11435	T	C	14	7	0.67	36	71	-0.33	0.00337644	yes
gb|ACGJ01002343	11634	T	C	6	7	0.46	13	16	-0.1	0.196044
gb|ACGJ01002343	11699	T	C	9	4	0.69	13	12	0.04	0.414219
gb|ACGJ01002343	11709	T	C	5	10	0.33	9	16	-0.28	0.0103115	yes
gb|ACGJ01002343	12012	T	C	8	5	0.62
gb|ACGJ01002343	12221	A	C	16	6	0.73	13	24	-0.3	0.00697203	yes
gb|ACGJ01002343	13238	T	G	9	8	0.53	276	220	0.11	0.217946
gb|ACGJ01002343	13386	A	G	6	9	0.4	94	112	-0.09	0.233626
gb|ACGJ01002343	13970	A	G	5	9	0.36	34	39	-0.07	0.281471
gb|ACGJ01002343	14254	A	G	13	7	0.65	278	278	0	0.533007
gb|ACGJ01002343	14272	T	C	10	12	0.45	287	284	0.01	0.521064
gb|ACGJ01002343	14519	A	G	10	10	0.5	117	124	-0.03	0.392231
gb|ACGJ01002343	14891	A	G	7	12	0.37	190	198	-0.02	0.415731
gb|ACGJ01002343	15218	A	G	7	9	0.44	133	124	0.04	0.428649
gb|ACGJ01002343	15329	T	C	12	6	0.67	178	127	0.17	0.111266
gb|ACGJ01002343	15759	A	C	11	5	0.69	77	45	0.26	0.0224543	yes
gb|ACGJ01002343	15804	T	C	6	12	0.33	27	48	-0.28	0.0103115	yes
gb|ACGJ01002343	16008	A	G	11	5	0.69	34	31	0.05	0.397124
gb|ACGJ01002343	16257	T	C	7	5	0.58	25	11	0.39	0.00106961	yes
gb|ACGJ01002343	16290	A	G	11	7	0.61	16	16	0	0.533007
gb|ACGJ01002343	16350	T	C	6	7	0.46	42	32	0.14	0.168614
gb|ACGJ01002343	16353	A	G	7	6	0.54	33	56	-0.26	0.016573	yes
gb|ACGJ01002343	16602	T	C	5	8	0.38	47	28	0.25	0.0267171	yes
gb|ACGJ01002343	16605	A	G	8	5	0.62	15	54	-0.57	1.363e-06	yes
gb|ACGJ01002343	16803	A	G	4	9	0.31	17	20	-0.08	0.248551
gb|ACGJ01002343	16978	T	C	9	14	0.39	16	7	0.39	0.000998195	yes
gb|ACGJ01002343	16981	T	C	9	14	0.39	16	13	0.1	0.240309
gb|ACGJ01002343	17173	A	G	13	11	0.54	69	49	0.17	0.107741
gb|ACGJ01002343	17176	T	C	11	12	0.48	49	69	-0.17	0.0816088
gb|ACGJ01002343	17431	A	G	9	4	0.69	14	20	-0.18	0.0732537
gb|ACGJ01002343	17540	T	C	15	8	0.65	13	8	0.24	0.0355684	yes
gb|ACGJ01002343	17542	A	T	15	8	0.65	12	10	0.09	0.271972
gb|ACGJ01002343	17563	T	C	14	8	0.64
gb|ACGJ01002343	17578	A	C	12	10	0.55	10	14	-0.17	0.0851577
gb|ACGJ01002343	17608	T	C	9	11	0.45	13	15	-0.07	0.273462
gb|ACGJ01002343	17620	A	G	10	10	0.5	13	17	-0.13	0.136125
gb|ACGJ01002343	17647	T	C	10	10	0.5	11	16	-0.19	0.0638233
gb|ACGJ01002343	17701	A	G	8	7	0.53	33	46	-0.16	0.0879676
gb|ACGJ01002343	17707	A	G	7	5	0.58	35	45	-0.12	0.151437
gb|ACGJ01002343	17722	A	T	5	7	0.42	54	67	-0.11	0.187274
gb|ACGJ01002343	17771	T	C	5	7	0.42	56	63	-0.06	0.307633
gb|ACGJ01002343	17924	T	C	6	15	0.29	72	64	0.06	0.360505
gb|ACGJ01002343	17962	T	C	15	7	0.68	57	64	-0.06	0.310184
gb|ACGJ01001022	506	A	C	6	6	0.5	462	1018	-0.38	0.00091168	yes
gb|ACGJ01001022	634	A	G	9	5	0.64	513	200	0.44	0.000239267	yes
gb|ACGJ01001022	5048	A	G	6	13	0.32	276	624	-0.39	0.000659085	yes
gb|ACGJ01001022	7296	T	C	4	11	0.27	119	273	-0.39	0.000547467	yes
gb|ACGJ01001022	8088	A	G	10	8	0.56	394	124	0.52	1.51484e-05	yes
gb|ACGJ01001022	53975	T	C	21	16	0.57	146	176	-0.09	0.219992
gb|ACGJ01001022	55034	T	C	7	7	0.5	39	77	-0.33	0.00333531	yes
gb|ACGJ01001022	55235	T	C	8	5	0.62	55	40	0.16	0.126321
gb|ACGJ01001022	55243	A	G	9	5	0.64	54	28	0.32	0.00682636	yes
gb|ACGJ01001022	55311	A	G	7	6	0.54	71	88	-0.11	0.188401
gb|ACGJ01001022	55319	T	C	7	5	0.58	70	87	-0.11	0.185373
gb|ACGJ01001022	56856	A	G	5	22	0.19	142	148	-0.02	0.415545
gb|ACGJ01001022	56927	T	C	9	5	0.64	164	116	0.17	0.104838
gb|ACGJ01001022	57459	A	G	6	5	0.55	87	147	-0.26	0.01729	yes
gb|ACGJ01001022	57831	A	G	8	5	0.62	71	127	-0.28	0.00970544	yes
gb|ACGJ01001022	57834	T	C	9	5	0.64	86	140	-0.24	0.0245273	yes
gb|ACGJ01001022	58554	T	C	5	5	0.5	98	57	0.26	0.0214672	yes
gb|ACGJ01001022	58656	T	C	10	5	0.67	142	99	0.18	0.0947772
gb|ACGJ01001022	58662	A	G	4	11	0.27	96	159	-0.25	0.0208576	yes
gb|ACGJ01001022	59037	T	C	7	14	0.33	51	81	-0.23	0.0306084	yes
gb|ACGJ01001022	59138	T	C	11	10	0.52	321	84	0.59	1.17494e-06	yes
gb|ACGJ01001022	59355	A	G	4	10	0.29	15	30	-0.33	0.00287035	yes
gb|ACGJ01001022	59421	A	G	6	4	0.6	12	11	0.04	0.404325
gb|ACGJ01001022	59535	A	G	5	7	0.42	32	27	0.08	0.288693
gb|ACGJ01001022	59538	T	C	5	7	0.42	32	26	0.1	0.240309
gb|ACGJ01001022	60337	T	C	8	4	0.67	30	14	0.36	0.00214007	yes
gb|ACGJ01001022	60492	A	G	11	4	0.73	10	14	-0.17	0.0851577
gb|ACGJ01001022	60742	A	G	5	10	0.33	22	13	0.26	0.0248565	yes
gb|ACGJ01001022	60881	A	G	5	6	0.45	19	34	-0.28	0.00966577	yes
gb|ACGJ01001022	60906	A	G	7	5	0.58	52	39	0.14	0.152968
gb|ACGJ01001022	62720	T	C	4	17	0.19	21	29	-0.16	0.0941094
gb|ACGJ01001022	62730	T	C	17	4	0.81	32	22	0.19	0.0856101
gb|ACGJ01001022	62835	T	C	12	4	0.75	26	10	0.44	0.000201681	yes
gb|ACGJ01001022	63327	A	G	7	9	0.44	49	67	-0.16	0.101038
gb|ACGJ01001022	63408	A	G	6	5	0.55	24	56	-0.4	0.000441241	yes
gb|ACGJ01001022	63480	A	G	8	4	0.67	25	36	-0.18	0.0688022
gb|ACGJ01001022	63785	A	G	12	5	0.71
gb|ACGJ01001022	63826	T	C	10	6	0.62	51	50	0.01	0.505517
gb|ACGJ01001022	63957	A	C	7	5	0.58	22	14	0.22	0.0472412	yes
gb|ACGJ01001022	65030	A	G	4	7	0.36	12	33	-0.47	5.2822e-05	yes
gb|ACGJ01001022	65496	A	G	4	10	0.29	239	152	0.22	0.0470589	yes
gb|ACGJ01001022	65498	T	C	10	4	0.71	132	243	-0.3	0.00718297	yes
gb|ACGJ01001022	65519	A	C	4	9	0.31	147	54	0.46	0.000112763	yes
gb|ACGJ01001022	65520	T	C	4	9	0.31	149	61	0.42	0.000440947	yes
gb|ACGJ01001022	65530	T	G	9	4	0.69	59	155	-0.45	9.67386e-05	yes
gb|ACGJ01001022	65531	T	C	9	4	0.69	59	154	-0.45	0.000104962	yes
gb|ACGJ01001022	65555	A	G	5	9	0.36	151	61	0.42	0.000373196	yes
gb|ACGJ01001022	65622	A	G	9	4	0.69	91	98	-0.04	0.3693
gb|ACGJ01001022	65697	A	G	4	10	0.29	47	55	-0.08	0.2556
gb|ACGJ01001022	65841	T	C	8	4	0.67	297	185	0.23	0.0394937	yes
gb|ACGJ01001022	65844	A	G	8	4	0.67	299	182	0.24	0.032345	yes
gb|ACGJ01001022	65856	T	C	5	10	0.33	182	302	-0.25	0.0205021	yes
gb|ACGJ01001022	65889	A	G	10	5	0.67	257	185	0.16	0.1182
gb|ACGJ01001022	65892	A	G	10	5	0.67	181	158	0.07	0.335185
gb|ACGJ01001022	65895	A	G	5	10	0.33	155	170	-0.05	0.3431
gb|ACGJ01001022	65901	T	C	10	5	0.67	154	157	-0.01	0.447786
gb|ACGJ01001022	65913	T	C	9	4	0.69	192	178	0.04	0.420612
gb|ACGJ01001022	65927	A	G	4	9	0.31	188	210	-0.06	0.317415
gb|ACGJ01001022	66480	A	G	7	22	0.24	56	15	0.58	1.68714e-06	yes
gb|ACGJ01001022	66482	T	C	22	7	0.76	19	70	-0.57	1.00661e-06	yes
gb|ACGJ01001022	66506	A	G	15	23	0.39	70	19	0.57	2.1845e-06	yes
gb|ACGJ01001022	66564	A	G	13	6	0.68	78	33	0.41	0.000661883	yes
gb|ACGJ01001022	67005	A	C	8	5	0.62	21	35	-0.25	0.0196067	yes
gb|ACGJ01001022	67203	T	C	6	4	0.6	31	23	0.15	0.143311
gb|ACGJ01001022	67260	T	G	4	8	0.33	18	12	0.2	0.0679345
gb|ACGJ01001022	67440	T	C	4	7	0.36	12	12	0	0.533007
gb|ACGJ01001022	67485	G	C	9	5	0.64	21	20	0.02	0.459929
gb|ACGJ01001022	67807	G	C	4	7	0.36	38	13	0.49	4.51635e-05	yes
gb|ACGJ01001022	67879	A	C	7	4	0.64	17	44	-0.44	0.000116842	yes
gb|ACGJ01001022	67896	T	C	4	7	0.36	41	17	0.41	0.000514586	yes
gb|ACGJ01001022	67965	A	G	5	8	0.38	23	9	0.44	0.000250209	yes
gb|ACGJ01001022	68115	A	G	5	6	0.45	86	62	0.16	0.119386
gb|ACGJ01001022	68117	A	G	6	6	0.5	86	63	0.15	0.132592
gb|ACGJ01001022	68495	T	C	8	20	0.29
gb|ACGJ01001022	68540	T	C	9	11	0.45
gb|ACGJ01001022	68644	A	G	6	4	0.6
gb|ACGJ01001022	68694	A	T	4	7	0.36
gb|ACGJ01001022	68703	A	G	7	4	0.64
gb|ACGJ01001022	68912	A	G	5	6	0.45	18	13	0.16	0.120368
gb|ACGJ01001022	68920	A	G	4	7	0.36	18	12	0.2	0.0679345
gb|ACGJ01001022	69187	T	C	6	8	0.43	22	37	-0.25	0.0180844	yes
gb|ACGJ01001022	69334	A	G	9	4	0.69	11	17	-0.21	0.038888	yes
gb|ACGJ01001022	69403	T	C	9	4	0.69	20	93	-0.65	3.69381e-08	yes
gb|ACGJ01001022	69487	A	G	6	10	0.38	53	13	0.61	6.30063e-07	yes
gb|ACGJ01001022	69599	A	G	4	8	0.33	26	15	0.27	0.0198679	yes
gb|ACGJ01001022	69604	T	C	8	4	0.67	13	25	-0.32	0.00450901	yes
gb|ACGJ01001022	69613	A	G	5	9	0.36	26	14	0.3	0.0100676	yes
gb|ACGJ01001022	69655	A	G	9	4	0.69
gb|ACGJ01001022	69727	A	G	6	8	0.43	53	21	0.43	0.000292834	yes
gb|ACGJ01001022	69898	A	G	18	5	0.78	66	86	-0.13	0.139353
gb|ACGJ01001022	69912	T	C	5	19	0.21	62	56	0.05	0.383713
gb|ACGJ01001022	70337	A	G	4	7	0.36
gb|ACGJ01001022	70714	A	G	7	4	0.64	7	28	-0.6	3.18606e-07	yes
gb|ACGJ01001022	70834	T	C	9	6	0.6	16	4	0.6	6.30063e-07	yes
gb|ACGJ01001022	71732	A	G	14	6	0.7	4784	3219	0.2	0.0731571
gb|ACGJ01001022	71752	T	C	14	5	0.74	4787	3226	0.19	0.0739221
gb|ACGJ01001022	71840	T	C	15	4	0.79	4106	2387	0.26	0.0213637	yes
gb|ACGJ01001022	71903	T	C	4	13	0.24	214	449	-0.35	0.0016492	yes
gb|ACGJ01001022	72009	T	C	12	5	0.71	1005	1542	-0.21	0.0414138	yes
gb|ACGJ01001022	72041	T	C	11	5	0.69	1186	1628	-0.16	0.0982506
gb|ACGJ01001022	72047	A	G	11	6	0.65	1184	1553	-0.13	0.133585
gb|ACGJ01001022	72107	A	G	9	5	0.64	2795	963	0.49	4.96168e-05	yes
gb|ACGJ01001022	72153	T	C	7	4	0.64	3000	981	0.51	2.51372e-05	yes
gb|ACGJ01001022	72170	T	C	8	5	0.62	2990	993	0.5	3.10381e-05	yes
gb|ACGJ01001022	72353	A	C	6	4	0.6	1582	1110	0.18	0.0991867
gb|ACGJ01001022	72386	A	G	6	4	0.6	1103	1047	0.03	0.455221
gb|ACGJ01001022	72407	T	C	6	4	0.6	1248	1099	0.06	0.347652
gb|ACGJ01001022	72668	A	G	8	10	0.44	803	1422	-0.28	0.010741	yes
gb|ACGJ01001022	72719	A	G	10	5	0.67	2570	905	0.48	6.58834e-05	yes
gb|ACGJ01001022	72740	T	C	8	5	0.62	2565	714	0.56	3.13365e-06	yes
gb|ACGJ01001022	72764	A	G	7	5	0.58	2585	662	0.59	1.17494e-06	yes
gb|ACGJ01001022	72774	A	C	5	7	0.42	705	2861	-0.6	2.61119e-07	yes
gb|ACGJ01001022	72776	T	C	6	7	0.46	730	2771	-0.58	6.48638e-07	yes
gb|ACGJ01001022	72780	T	C	7	6	0.54	1246	690	0.29	0.0133944	yes
gb|ACGJ01001022	73061	T	C	8	5	0.62	756	979	-0.13	0.14474
gb|ACGJ01001022	73096	T	C	8	5	0.62	340	673	-0.33	0.00323731	yes
gb|ACGJ01001022	73097	T	C	5	8	0.38	670	341	0.33	0.00561311	yes
gb|ACGJ01001022	73112	T	C	5	8	0.38	1035	388	0.45	0.000146351	yes
gb|ACGJ01001022	73118	A	G	4	8	0.33	1021	331	0.51	2.23647e-05	yes
gb|ACGJ01001022	73122	A	G	8	4	0.67	252	934	-0.58	9.21728e-07	yes
gb|ACGJ01001022	73157	T	C	6	10	0.38	1769	1184	0.2	0.0700677
gb|ACGJ01001022	73214	T	C	7	6	0.54	1611	1991	-0.11	0.19143
gb|ACGJ01001022	73220	T	C	5	7	0.42	1916	2020	-0.03	0.399219
gb|ACGJ01001022	73229	A	T	7	5	0.58	2054	1901	0.04	0.41815
gb|ACGJ01001022	73232	T	C	5	7	0.42	1904	2074	-0.04	0.352824
gb|ACGJ01001022	73253	A	C	6	6	0.5	1642	1768	-0.04	0.369571
gb|ACGJ01001022	73604	T	C	8	4	0.67	1938	1216	0.23	0.0419911	yes
gb|ACGJ01001022	73771	A	G	4	7	0.36	894	380	0.4	0.000700067	yes
gb|ACGJ01001022	73901	T	C	5	9	0.36	176	752	-0.62	1.23978e-07	yes
gb|ACGJ01001022	74042	T	C	7	16	0.3	14	23	-0.24	0.0225202	yes
gb|ACGJ01001022	74186	T	C	5	9	0.36	411	193	0.36	0.00230127	yes
gb|ACGJ01001022	74210	T	C	16	5	0.76	190	426	-0.38	0.00073144	yes
gb|ACGJ01001022	74225	A	C	11	7	0.61	227	473	-0.35	0.00178905	yes
gb|ACGJ01001022	74243	T	C	10	7	0.59	276	645	-0.4	0.000434781	yes
gb|ACGJ01001022	74270	A	G	10	9	0.53	340	746	-0.37	0.000958542	yes
gb|ACGJ01001022	74435	T	C	12	13	0.48	314	152	0.35	0.00323658	yes
gb|ACGJ01001022	74672	A	G	5	20	0.2	45	80	-0.28	0.0103115	yes
gb|ACGJ01001022	74696	A	G	19	6	0.76	68	42	0.24	0.0367631	yes
gb|ACGJ01001022	74855	A	C	15	10	0.6	197	145	0.15	0.13648
gb|ACGJ01001022	74897	T	C	10	12	0.45	152	182	-0.09	0.227692
gb|ACGJ01001022	74903	T	C	12	11	0.52	181	156	0.07	0.317412
gb|ACGJ01001022	75161	T	C	7	5	0.58	616	429	0.18	0.0940515
gb|ACGJ01001022	75259	A	G	6	5	0.55	359	583	-0.24	0.0250491	yes
gb|ACGJ01001022	75421	T	C	7	6	0.54	139	93	0.2	0.0698642
gb|ACGJ01001022	77268	A	G	11	5	0.69	31	33	-0.03	0.385882
gb|ACGJ01001022	77434	T	C	20	4	0.83	182	146	0.11	0.224903
gb|ACGJ01001022	79081	T	C	5	13	0.28	106	133	-0.11	0.175572
gb|ACGJ01001022	79085	T	G	13	5	0.72	135	105	0.12	0.189988
gb|ACGJ01001022	79086	G	C	13	5	0.72	134	105	0.12	0.198313
gb|ACGJ01001022	79744	A	G	8	4	0.67	24	37	-0.21	0.039755	yes
gb|ACGJ01001022	79869	T	C	5	8	0.38	77	65	0.08	0.289354
gb|ACGJ01001022	80153	T	C	5	8	0.38	63	112	-0.28	0.0103115	yes
gb|ACGJ01001022	80174	A	G	8	6	0.57	28	51	-0.29	0.00804906	yes
gb|ACGJ01001022	80278	T	C	7	10	0.41	55	56	-0.01	0.449843
gb|ACGJ01001022	80463	A	G	5	10	0.33	71	88	-0.11	0.188401
gb|ACGJ01001022	80938	T	C	17	4	0.81	83	66	0.11	0.215056
gb|ACGJ01001022	81263	A	G	6	4	0.6	45	26	0.27	0.0201617	yes
gb|ACGJ01001022	81349	A	G	4	6	0.4	92	75	0.1	0.24437
gb|ACGJ01001022	81353	A	G	4	6	0.4	91	75	0.1	0.258178
gb|ACGJ01001022	81541	A	G	11	6	0.65	125	117	0.03	0.43428
gb|ACGJ01001022	81553	T	C	5	11	0.31	126	125	0	0.525229
gb|ACGJ01001022	82597	T	C	14	4	0.78	55	66	-0.09	0.224799
gb|ACGJ01001022	82737	A	G	14	5	0.74	26	49	-0.31	0.00559309	yes
gb|ACGJ01001022	82744	T	C	5	14	0.26	49	26	0.31	0.00869357	yes
gb|ACGJ01001022	82756	A	C	5	13	0.28	35	25	0.17	0.112001
gb|ACGJ01001022	82761	T	C	12	5	0.71	30	39	-0.13	0.141183
gb|ACGJ01001022	83046	A	G	5	8	0.38
gb|ACGJ01001022	83280	T	C	4	6	0.4
gb|ACGJ01001022	83308	T	C	4	6	0.4	20	4	0.67	0	yes
gb|ACGJ01001022	83584	T	G	17	7	0.71	6	16	-0.45	7.89115e-05	yes
gb|ACGJ01001022	83593	T	C	7	18	0.28	15	12	0.11	0.222034
gb|ACGJ01001022	83794	A	G	6	9	0.4	27	35	-0.13	0.143734
gb|ACGJ01001022	84130	T	C	10	9	0.53
gb|ACGJ01001022	84239	T	C	6	4	0.6	56	70	-0.11	0.178988
gb|ACGJ01001022	86195	T	C	8	8	0.5
gb|ACGJ01001022	86674	A	C	5	10	0.33
gb|ACGJ01001022	87083	A	G	5	8	0.38	14	11	0.12	0.201397
gb|ACGJ01001022	88121	A	G	9	9	0.5	8	15	-0.3	0.00590779	yes
gb|ACGJ01001022	89060	A	G	4	6	0.4	19	34	-0.28	0.00966577	yes
gb|ACGJ01001022	89405	T	C	11	7	0.61
gb|ACGJ01001022	89822	T	C	4	6	0.4	6	21	-0.56	2.02507e-06	yes
gb|ACGJ01001022	89975	T	C	7	6	0.54	30	7	0.62	0	yes
gb|ACGJ01001022	89987	T	C	4	6	0.4	5	25	-0.67	1.30871e-08	yes
gb|ACGJ01001022	90048	T	C	5	7	0.42	8	29	-0.57	1.23798e-06	yes
gb|ACGJ01001022	90049	A	G	7	5	0.58	29	8	0.57	2.67131e-06	yes
gb|ACGJ01001022	90086	T	C	6	5	0.55	80	24	0.54	8.19588e-06	yes
gb|ACGJ01001022	90172	A	G	6	10	0.38	39	56	-0.18	0.0703653
gb|ACGJ01001022	90299	T	C	4	7	0.36	7	30	-0.62	1.18542e-07	yes
gb|ACGJ01001022	90451	A	G	7	4	0.64	25	12	0.35	0.0029338	yes
gb|ACGJ01001022	90872	A	G	7	5	0.58	2	23	-0.84	5.71967e-13	yes
gb|ACGJ01001022	90924	T	C	8	6	0.57
gb|ACGJ01001022	90935	T	C	9	6	0.6	4	33	-0.78	1.93711e-11	yes
gb|ACGJ01001022	91066	T	C	8	7	0.53	8	23	-0.48	2.94086e-05	yes
gb|ACGJ01001022	91146	A	G	8	9	0.47	13	55	-0.62	1.42546e-07	yes
gb|ACGJ01001022	91241	T	C	7	17	0.29	20	77	-0.59	5.59342e-07	yes
gb|ACGJ01001022	91967	A	G	4	6	0.4	37	17	0.37	0.00178734	yes
gb|ACGJ01001022	92783	T	C	9	4	0.69
gb|ACGJ01001022	93002	T	C	6	7	0.46
gb|ACGJ01001022	93152	T	C	7	12	0.37
gb|ACGJ01001022	93188	T	C	7	14	0.33
gb|ACGJ01001022	93270	T	C	5	6	0.45
gb|ACGJ01001022	93275	T	C	5	6	0.45
gb|ACGJ01001022	93281	T	C	7	5	0.58
gb|ACGJ01001022	93302	T	G	4	7	0.36
gb|ACGJ01001022	93308	T	C	7	4	0.64
gb|ACGJ01001022	93416	T	C	5	12	0.29
gb|ACGJ01001022	93539	T	C	4	11	0.27
gb|ACGJ01001022	93581	A	C	10	4	0.71	17	4	0.62	0	yes
gb|ACGJ01001022	93632	T	C	4	7	0.36	21	53	-0.43	0.000162441	yes
gb|ACGJ01001022	93737	A	G	10	4	0.71	24	22	0.04	0.404325
gb|ACGJ01001022	93881	A	G	6	15	0.29	31	55	-0.28	0.0105289	yes
gb|ACGJ01001022	93893	T	C	11	6	0.65	60	28	0.36	0.00214007	yes
gb|ACGJ01001022	93932	A	G	6	10	0.38	40	113	-0.48	3.69955e-05	yes
gb|ACGJ01001022	93944	A	G	10	6	0.62	113	40	0.48	7.00897e-05	yes
gb|ACGJ01001022	93990	T	C	4	12	0.25	33	104	-0.52	8.48321e-06	yes
gb|ACGJ01001022	93992	A	G	12	4	0.75	118	34	0.55	4.8824e-06	yes
gb|ACGJ01001022	93998	A	G	4	12	0.25	36	115	-0.52	7.04218e-06	yes
gb|ACGJ01001022	94019	A	G	4	14	0.22	31	110	-0.56	1.68153e-06	yes
gb|ACGJ01001022	94037	A	G	5	11	0.31	33	119	-0.57	1.33605e-06	yes
gb|ACGJ01001022	94082	T	C	5	11	0.31	29	107	-0.57	9.86044e-07	yes
gb|ACGJ01001022	94097	A	G	10	4	0.71	100	41	0.42	0.000447374	yes
gb|ACGJ01001022	94472	T	C	5	8	0.38	5	57	-0.84	6.21966e-13	yes
gb|ACGJ01001022	94512	T	C	4	8	0.33	117	236	-0.34	0.00262165	yes
gb|ACGJ01001022	94548	T	C	7	5	0.58	212	113	0.3	0.00909777	yes
gb|ACGJ01001022	95349	T	C	6	5	0.55	166	455	-0.47	5.53098e-05	yes
gb|ACGJ01001022	97111	A	G	5	6	0.45	28	62	-0.38	0.000857211	yes
gb|ACGJ01001022	97731	T	C	10	5	0.67	213	56	0.58	1.17494e-06	yes
gb|ACGJ01001022	97831	T	C	7	14	0.33	35	117	-0.54	3.80405e-06	yes
gb|ACGJ01001022	98523	T	C	8	4	0.67	23	10	0.39	0.000927623	yes
gb|ACGJ01001022	98543	A	G	4	9	0.31	6	20	-0.54	3.95347e-06	yes
gb|ACGJ01001022	98800	A	G	8	12	0.4	8	26	-0.53	5.57723e-06	yes
gb|ACGJ01001022	98814	T	C	7	11	0.39	8	22	-0.47	5.2822e-05	yes
gb|ACGJ01001022	99281	A	G	6	7	0.46	10	19	-0.31	0.00511124	yes
gb|ACGJ01001022	99372	A	G	9	4	0.69	9	33	-0.57	1.07569e-06	yes
gb|ACGJ01001022	100216	T	C	5	8	0.38	11	22	-0.33	0.00287035	yes
gb|ACGJ01001022	100488	A	G	7	13	0.35
gb|ACGJ01001022	100650	T	C	14	10	0.58	18	3	0.71	0	yes
gb|ACGJ01001022	100845	T	G	4	19	0.17	26	43	-0.25	0.0211255	yes
gb|ACGJ01001022	101223	T	C	6	5	0.55	286	267	0.03	0.430451
gb|ACGJ01001022	101257	T	C	9	5	0.64	219	218	0	0.530767
gb|ACGJ01001022	101262	T	G	8	9	0.47	216	218	0	0.462457
gb|ACGJ01001022	101279	T	C	9	8	0.53	191	193	-0.01	0.460866
gb|ACGJ01001022	101465	T	C	9	7	0.56	227	115	0.33	0.00534416	yes
gb|ACGJ01001022	101536	A	G	9	8	0.53	428	115	0.58	1.68714e-06	yes
gb|ACGJ01001022	101569	T	C	8	8	0.5	155	416	-0.46	7.26671e-05	yes
gb|ACGJ01001022	101740	A	G	12	10	0.55	1051	2491	-0.41	0.000362574	yes
gb|ACGJ01001022	101776	T	C	9	9	0.5	1166	2894	-0.43	0.000201681	yes
gb|ACGJ01001022	101935	A	G	8	4	0.67	228	145	0.22	0.0470516	yes
gb|ACGJ01001022	102947	A	G	6	6	0.5	447	695	-0.22	0.0369285	yes
gb|ACGJ01001022	103010	T	C	8	9	0.47	887	2115	-0.41	0.000335843	yes
gb|ACGJ01001022	103019	T	C	8	8	0.5	945	2119	-0.38	0.000730577	yes
gb|ACGJ01001022	103061	T	C	5	8	0.38	1070	530	0.34	0.0041942	yes
gb|ACGJ01001022	103319	A	C	7	9	0.44	236	545	-0.4	0.000503253	yes
gb|ACGJ01001022	103391	T	C	10	11	0.48	853	241	0.56	3.57151e-06	yes
gb|ACGJ01001022	103403	T	C	12	11	0.52	862	247	0.55	4.44577e-06	yes
gb|ACGJ01001022	103886	T	C	8	4	0.67	113	61	0.3	0.0103225	yes
gb|ACGJ01001022	104794	T	C	18	8	0.69	339	162	0.35	0.00282348	yes
gb|ACGJ01001022	104912	T	C	14	5	0.74	1814	549	0.54	8.99345e-06	yes
gb|ACGJ01001022	104917	A	G	5	14	0.26	537	1815	-0.54	3.27652e-06	yes
gb|ACGJ01001022	104925	A	G	5	14	0.26	543	1821	-0.54	3.62752e-06	yes
gb|ACGJ01001022	105909	T	C	16	11	0.59	142	171	-0.09	0.221393
gb|ACGJ01001022	106747	A	G	11	6	0.65	95	45	0.36	0.00254126	yes
gb|ACGJ01001022	106885	T	C	15	4	0.79	167	56	0.5	3.47477e-05	yes
gb|ACGJ01001022	108476	T	C	11	10	0.52	33	54	-0.24	0.0233566	yes
gb|ACGJ01001022	108494	T	C	12	8	0.6	150	189	-0.12	0.171005
gb|ACGJ01001022	108524	A	G	12	7	0.63	172	302	-0.27	0.01174	yes
gb|ACGJ01001022	108563	T	C	10	13	0.43	343	205	0.25	0.0275525	yes
gb|ACGJ01001022	108590	T	C	10	13	0.43	217	72	0.5	3.06729e-05	yes
gb|ACGJ01001022	108601	T	C	9	13	0.41	247	112	0.38	0.00153389	yes
gb|ACGJ01001022	108602	A	G	9	13	0.41	247	115	0.36	0.00208648	yes
gb|ACGJ01001022	108608	T	C	13	9	0.59	115	250	-0.37	0.00107258	yes
gb|ACGJ01001022	108629	T	C	13	9	0.59	107	129	-0.09	0.219886
gb|ACGJ01001022	109226	T	C	16	4	0.8	59	29	0.34	0.00384245	yes
gb|ACGJ01001022	109286	A	G	5	19	0.21	26	71	-0.46	5.81054e-05	yes
gb|ACGJ01001022	109912	T	C	4	9	0.31	79	432	-0.69	3.77254e-09	yes
gb|ACGJ01001022	109924	A	G	4	8	0.33	78	418	-0.69	4.99811e-09	yes
gb|ACGJ01001022	109925	T	G	4	8	0.33	79	422	-0.68	5.22987e-09	yes
gb|ACGJ01001022	109960	T	C	4	6	0.4	87	428	-0.66	1.65565e-08	yes
gb|ACGJ01001022	109965	T	C	4	6	0.4	117	476	-0.61	2.52129e-07	yes
gb|ACGJ01001022	110581	A	G	4	8	0.33	144	262	-0.29	0.00814618	yes
gb|ACGJ01001022	112150	A	G	5	9	0.36	16	36	-0.38	0.000698936	yes
gb|ACGJ01001022	112156	T	C	5	8	0.38	16	68	-0.62	1.33331e-07	yes
gb|ACGJ01001022	112283	G	C	9	6	0.6
gb|ACGJ01001022	112307	A	G	6	7	0.46
gb|ACGJ01001022	112327	T	G	7	6	0.54
gb|ACGJ01001022	112381	T	C	5	10	0.33	2	20	-0.82	2.32039e-12	yes
gb|ACGJ01001022	112416	T	C	4	12	0.25	4	20	-0.67	1.30871e-08	yes
gb|ACGJ01001022	112445	T	C	13	4	0.76
gb|ACGJ01001022	112610	A	G	14	4	0.78	17	4	0.62	0	yes
gb|ACGJ01001022	114951	T	C	9	4	0.69	317	127	0.43	0.000336022	yes
gb|ACGJ01001022	115025	A	G	12	7	0.63	333	148	0.38	0.0012045	yes
gb|ACGJ01001022	115083	T	C	19	5	0.79	322	169	0.31	0.00776242	yes
gb|ACGJ01001022	116031	T	C	15	8	0.65	153	68	0.38	0.0012045	yes
gb|ACGJ01001022	117054	T	C	5	5	0.5	33	50	-0.2	0.0460392	yes
gb|ACGJ01001022	117649	T	C	4	6	0.4	123	72	0.26	0.0227921	yes
gb|ACGJ01001022	117824	T	C	6	7	0.46	35	102	-0.49	2.4526e-05	yes
gb|ACGJ01001022	117850	A	G	5	6	0.45	87	37	0.4	0.00070484	yes
gb|ACGJ01001022	117869	T	C	5	7	0.42	49	107	-0.37	0.00101604	yes
gb|ACGJ01001022	118575	T	G	13	5	0.72	121	46	0.45	0.000175079	yes
gb|ACGJ01002297	594	A	G	4	12	0.25	25	46	-0.3	0.00721816	yes
gb|ACGJ01002297	654	A	G	9	6	0.6	58	34	0.26	0.0231008	yes
gb|ACGJ01002297	1883	T	C	6	11	0.35	67	203	-0.5	1.45141e-05	yes
gb|ACGJ01002297	3356	T	C	5	5	0.5	1315	252	0.68	0	yes
gb|ACGJ01002297	4354	T	C	7	4	0.64	1741	717	0.42	0.00047243	yes
gb|ACGJ01002297	6043	A	C	11	4	0.73	100	297	-0.5	1.89237e-05	yes
gb|ACGJ01002297	6046	T	C	4	11	0.27	300	99	0.5	2.8642e-05	yes
gb|ACGJ01002297	6058	T	C	11	5	0.69	154	304	-0.33	0.00334171	yes
gb|ACGJ01002297	6163	A	G	7	8	0.47	396	310	0.12	0.197144
gb|ACGJ01002297	6364	T	C	9	4	0.69	130	66	0.33	0.0054654	yes
gb|ACGJ01002297	6559	A	G	16	6	0.73	482	312	0.21	0.0542244
gb|ACGJ01002297	8017	A	G	12	6	0.67
gb|ACGJ01002297	9058	T	C	10	4	0.71	22	17	0.13	0.183005
gb|ACGJ01002297	11347	A	G	8	4	0.67	1461	1186	0.1	0.239341
gb|ACGJ01002297	13185	A	G	5	23	0.18
gb|ACGJ01002297	13190	A	G	5	23	0.18
gb|ACGJ01002297	13236	A	G	22	4	0.85
gb|ACGJ01002297	13250	A	G	4	22	0.15
gb|ACGJ01002297	13253	A	G	4	22	0.15
gb|ACGJ01002309	470	A	G	6	6	0.5	7	18	-0.44	0.00012715	yes
gb|ACGJ01002309	475	A	G	6	6	0.5	18	7	0.44	0.00023154	yes
gb|ACGJ01002309	508	T	C	6	6	0.5	17	7	0.42	0.000471565	yes
gb|ACGJ01002309	1148	T	C	10	7	0.59	84	68	0.11	0.235978
gb|ACGJ01002309	2037	T	G	9	6	0.6	30	37	-0.1	0.193717
gb|ACGJ01002309	2078	T	C	6	12	0.33	61	39	0.22	0.0491932	yes
gb|ACGJ01002309	2087	A	G	11	7	0.61	28	89	-0.52	7.55043e-06	yes
gb|ACGJ01002309	2222	T	C	8	8	0.5	114	86	0.14	0.158693
gb|ACGJ01002309	2582	T	C	8	4	0.67	15	26	-0.27	0.0133944	yes
gb|ACGJ01002309	2643	A	C	7	6	0.54	20	35	-0.27	0.0121354	yes
gb|ACGJ01002309	2670	T	C	6	6	0.5	17	32	-0.31	0.00566254	yes
gb|ACGJ01002309	2745	T	C	11	5	0.69	31	14	0.38	0.00145898	yes
gb|ACGJ01002309	2966	A	G	7	6	0.54	23	33	-0.18	0.0708152
gb|ACGJ01002309	3014	A	C	14	6	0.7	88	64	0.16	0.126321
gb|ACGJ01002309	3048	A	G	15	7	0.68	167	133	0.11	0.216915
gb|ACGJ01002309	3119	T	C	7	18	0.28	141	258	-0.29	0.00766808	yes
gb|ACGJ01002309	3478	A	G	7	6	0.54	70	149	-0.36	0.00138658	yes
gb|ACGJ01002309	3664	A	G	13	4	0.76	123	36	0.55	5.74906e-06	yes
gb|ACGJ01002309	3771	A	G	10	5	0.67	94	27	0.55	4.44577e-06	yes
gb|ACGJ01002309	3978	T	C	4	10	0.29	74	215	-0.49	2.55487e-05	yes
gb|ACGJ01002309	4015	T	C	4	9	0.31	50	174	-0.55	2.1845e-06	yes
gb|ACGJ01002309	4426	A	G	6	5	0.55	41	36	0.06	0.343373
gb|ACGJ01002309	4481	T	C	6	5	0.55	160	89	0.29	0.0140027	yes
gb|ACGJ01002309	4885	T	G	9	9	0.5	141	89	0.23	0.0441835	yes
gb|ACGJ01002309	4933	T	C	11	9	0.55	114	70	0.24	0.0349436	yes
gb|ACGJ01002309	4999	A	G	10	11	0.48	22	68	-0.51	1.10504e-05	yes
gb|ACGJ01002309	5026	A	G	12	11	0.52	17	26	-0.21	0.0425162	yes
gb|ACGJ01002309	5130	A	T	14	4	0.78	55	99	-0.29	0.00909777	yes
gb|ACGJ01002309	5368	A	G	7	8	0.47	42	48	-0.07	0.28636
gb|ACGJ01002309	5373	T	C	7	8	0.47	40	48	-0.09	0.224799
gb|ACGJ01002309	5745	T	G	14	9	0.61	124	128	-0.02	0.429462
gb|ACGJ01002309	5904	A	G	8	17	0.32	143	137	0.02	0.468829
gb|ACGJ01002309	6109	A	G	7	6	0.54	136	77	0.28	0.0166887	yes
gb|ACGJ01002309	6167	T	C	11	4	0.73	82	131	-0.23	0.029024	yes
gb|ACGJ01002309	6906	T	C	4	6	0.4	152	181	-0.09	0.23436
gb|ACGJ01002309	7270	A	G	6	9	0.4	43	111	-0.44	0.000121027	yes
gb|ACGJ01002309	8155	T	C	20	12	0.62	145	97	0.2	0.0697891
gb|ACGJ01002309	8241	A	G	5	16	0.24	119	154	-0.13	0.145384
gb|ACGJ01002309	8660	A	G	5	5	0.5	119	165	-0.16	0.0914676
gb|ACGJ01002309	9003	A	G	9	9	0.5	754	6218	-0.78	1.94485e-11	yes
gb|ACGJ01002309	9121	T	C	5	6	0.45	1666	837	0.33	0.00487285	yes
gb|ACGJ01002309	9256	T	C	13	4	0.76	1596	4728	-0.5	1.96258e-05	yes
gb|ACGJ01002309	9272	T	C	5	11	0.31	278	6359	-0.92	3.13858e-15	yes
gb|ACGJ01002309	9323	A	G	4	14	0.22	244	5779	-0.92	2.58553e-15	yes
gb|ACGJ01002309	9364	A	G	5	15	0.25	117	2777	-0.92	2.55722e-15	yes
gb|ACGJ01002309	9405	A	G	6	11	0.35	2620	316	0.78	0	yes
gb|ACGJ01002309	9406	T	C	11	6	0.65	312	2617	-0.79	1.60974e-11	yes
gb|ACGJ01002309	9409	T	C	11	6	0.65	308	2620	-0.79	1.37481e-11	yes
gb|ACGJ01002309	9412	T	C	11	6	0.65	309	2619	-0.79	1.42756e-11	yes
gb|ACGJ01002309	9414	T	C	11	6	0.65	312	2629	-0.79	1.52728e-11	yes
gb|ACGJ01002309	9453	T	C	6	11	0.35	4941	256	0.9	0	yes
gb|ACGJ01002309	9454	A	G	11	6	0.65	258	5023	-0.9	8.35438e-15	yes
gb|ACGJ01002309	9458	G	C	11	6	0.65	256	5124	-0.9	7.02553e-15	yes
gb|ACGJ01002309	9469	T	C	4	14	0.22	156	5000	-0.94	5.93575e-16	yes
gb|ACGJ01002309	9500	A	C	8	16	0.33	31	4521	-0.99	1.81493e-17	yes
gb|ACGJ01002309	9505	A	G	7	16	0.3	20	5749	-0.99	1.08856e-17	yes
gb|ACGJ01002309	9511	T	C	7	18	0.28	39	6486	-0.99	1.59661e-17	yes
gb|ACGJ01002309	9514	T	G	18	7	0.72	6487	60	0.98	0	yes
gb|ACGJ01002309	9533	A	G	20	6	0.77	5202	43	0.98	0	yes
gb|ACGJ01002309	9535	T	G	21	6	0.78	5297	31	0.99	0	yes
gb|ACGJ01002309	9538	A	G	6	21	0.22	23	4889	-0.99	1.31128e-17	yes
gb|ACGJ01002309	9544	T	C	20	6	0.77	4644	31	0.99	0	yes
gb|ACGJ01002309	9653	A	G	15	8	0.65	3293	4503	-0.16	0.100999
gb|ACGJ01002309	9796	T	C	7	4	0.64	2128	2865	-0.15	0.112266
gb|ACGJ01002309	10631	T	C	6	6	0.5	642	446	0.18	0.092384
gb|ACGJ01002309	10823	T	C	6	10	0.38	206	235	-0.07	0.288922
gb|ACGJ01002309	10834	A	G	9	10	0.47	427	621	-0.19	0.0638975
gb|ACGJ01002309	10871	A	G	9	8	0.53	645	441	0.19	0.0823017
gb|ACGJ01002309	11184	A	G	11	8	0.58	101	99	0.01	0.505323
gb|ACGJ01002309	11269	T	C	7	11	0.39	192	178	0.04	0.420612
gb|ACGJ01002309	11378	A	T	9	6	0.6	98	110	-0.06	0.31068
gb|ACGJ01002309	11504	G	C	7	6	0.54	25	37	-0.19	0.0558034
gb|ACGJ01002309	11534	T	C	4	7	0.36	30	48	-0.23	0.0285996	yes
gb|ACGJ01002309	11606	T	C	11	5	0.69	33	17	0.32	0.0063889	yes
gb|ACGJ01002309	11768	T	C	8	16	0.33	59	50	0.08	0.294501
gb|ACGJ01002309	11945	A	G	5	7	0.42	97	108	-0.05	0.322082
gb|ACGJ01002309	12296	T	C	8	11	0.42	12	15	-0.11	0.178988
gb|ACGJ01002309	12345	T	C	8	14	0.36	13	22	-0.26	0.0170232	yes
gb|ACGJ01002309	12443	T	G	14	17	0.45	20	15	0.14	0.152968
gb|ACGJ01002309	12566	A	G	8	16	0.33	43	7	0.72	0	yes
gb|ACGJ01002309	12624	T	C	15	5	0.75	15	35	-0.4	0.000441241	yes
gb|ACGJ01002309	12626	T	C	15	5	0.75	9	41	-0.64	4.95856e-08	yes
gb|ACGJ01002309	12755	T	C	8	4	0.67
gb|ACGJ01002309	12839	T	C	8	8	0.5
gb|ACGJ01002309	12915	T	C	8	10	0.44
gb|ACGJ01002309	13242	T	C	16	10	0.62
gb|ACGJ01002309	13544	G	C	4	8	0.33
gb|ACGJ01002309	13688	T	C	6	5	0.55
gb|ACGJ01002309	14003	T	C	5	13	0.28
gb|ACGJ01002309	14327	A	G	10	4	0.71	19	34	-0.28	0.00966577	yes
gb|ACGJ01002309	14369	A	G	9	12	0.43	13	40	-0.51	1.17365e-05	yes
gb|ACGJ01002309	14414	T	C	5	14	0.26
gb|ACGJ01002309	14492	A	G	8	13	0.38
gb|ACGJ01002309	14564	T	C	17	7	0.71
gb|ACGJ01002309	14746	A	G	14	8	0.64
gb|ACGJ01002309	15102	T	C	13	4	0.76
gb|ACGJ01002309	15155	T	C	13	4	0.76
gb|ACGJ01002309	15173	A	G	13	4	0.76
gb|ACGJ01002309	15461	T	C	4	8	0.33
gb|ACGJ01002309	15530	T	C	8	6	0.57
gb|ACGJ01002309	15828	A	G	4	11	0.27
gb|ACGJ01002309	15990	A	C	4	6	0.4	9	13	-0.18	0.0674199
gb|ACGJ01002309	16511	A	G	5	11	0.31
gb|ACGJ01002309	16550	A	G	6	10	0.38
gb|ACGJ01002309	16656	T	C	8	7	0.53	26	14	0.3	0.0100676	yes
gb|ACGJ01002309	16658	T	G	7	8	0.47	14	26	-0.3	0.00654052	yes
gb|ACGJ01002309	16712	A	G	9	5	0.64	13	29	-0.38	0.000779308	yes
gb|ACGJ01002309	16715	T	C	5	9	0.36	28	14	0.33	0.00462011	yes
gb|ACGJ01002309	17096	T	C	8	4	0.67	17	16	0.03	0.442373
gb|ACGJ01002309	17321	T	C	6	10	0.38	22	15	0.19	0.0805856
gb|ACGJ01002196	1272	A	G	11	10	0.52	39	20	0.32	0.00608096	yes
gb|ACGJ01002196	1300	T	C	13	7	0.65	60	33	0.29	0.0124855	yes
gb|ACGJ01002196	1414	A	G	10	8	0.56	392	144	0.46	0.000112763	yes
gb|ACGJ01002196	1435	A	G	8	11	0.42	121	314	-0.44	0.000113107	yes
gb|ACGJ01002196	1476	A	G	11	9	0.55	270	89	0.5	2.79343e-05	yes
gb|ACGJ01002196	1541	A	G	7	11	0.39	20	92	-0.64	4.30408e-08	yes
gb|ACGJ01002196	1592	T	C	5	12	0.29	21	70	-0.54	3.95347e-06	yes
gb|ACGJ01002196	1609	A	G	4	12	0.25	21	69	-0.53	4.79534e-06	yes
gb|ACGJ01002196	1611	A	G	4	13	0.24	21	71	-0.54	3.26312e-06	yes
gb|ACGJ01002196	1612	T	C	4	13	0.24	22	70	-0.52	7.43726e-06	yes
gb|ACGJ01002196	1714	T	C	4	7	0.36	30	34	-0.06	0.297565
gb|ACGJ01002196	1815	T	C	5	7	0.42	49	82	-0.25	0.0189228	yes
gb|ACGJ01002196	1831	A	G	7	4	0.64	77	48	0.23	0.039761	yes
gb|ACGJ01002196	1839	T	C	10	4	0.71	78	49	0.23	0.0424065	yes
gb|ACGJ01002196	1978	T	C	4	15	0.21	231	2188	-0.81	4.15208e-12	yes
gb|ACGJ01002196	2010	T	C	15	4	0.79	1860	294	0.73	0	yes
gb|ACGJ01002196	2104	T	C	4	11	0.27	41	341	-0.79	1.76861e-11	yes
gb|ACGJ01002196	2250	T	G	6	6	0.5	419	2263	-0.69	4.47883e-09	yes
gb|ACGJ01002196	2940	T	C	4	13	0.24	84	208	-0.42	0.000207283	yes
gb|ACGJ01002196	2967	T	C	6	13	0.32	54	136	-0.43	0.000167192	yes
gb|ACGJ01002196	3654	T	C	13	4	0.76	416	151	0.47	9.6997e-05	yes
gb|ACGJ01002196	4065	T	C	23	6	0.79	1072	327	0.53	1.01671e-05	yes
gb|ACGJ01002196	4264	T	C	6	9	0.4	264	686	-0.44	0.000111101	yes
gb|ACGJ01002196	4657	A	G	4	9	0.31	185	693	-0.58	7.90552e-07	yes
gb|ACGJ01002196	4842	A	G	12	4	0.75	104	46	0.39	0.00113776	yes
gb|ACGJ01002196	6786	A	G	12	4	0.75	355	138	0.44	0.000231069	yes
gb|ACGJ01002196	8230	A	G	4	6	0.4	20	15	0.14	0.152968
gb|ACGJ01002196	8262	A	G	6	6	0.5	20	36	-0.29	0.00909777	yes
gb|ACGJ01002196	8367	T	G	13	6	0.68	36	14	0.44	0.00023154	yes
gb|ACGJ01002196	8559	T	C	5	10	0.33
gb|ACGJ01002196	9685	A	G	17	6	0.74
gb|ACGJ01002196	9760	A	G	6	21	0.22
gb|ACGJ01002196	10041	T	C	5	6	0.45	13	57	-0.63	8.5017e-08	yes
gb|ACGJ01002196	10272	T	C	5	10	0.33	9	37	-0.61	2.16701e-07	yes
gb|ACGJ01002196	11796	T	C	4	6	0.4	6	21	-0.56	2.02507e-06	yes
gb|ACGJ01002196	11799	A	G	4	7	0.36	6	17	-0.48	3.55103e-05	yes
gb|ACGJ01002196	12165	T	C	13	4	0.76	35	9	0.59	1.17494e-06	yes
gb|ACGJ01002196	13008	A	G	11	9	0.55	19	7	0.46	0.000116816	yes
gb|ACGJ01002196	13356	A	G	4	11	0.27	48	110	-0.39	0.000555607	yes
gb|ACGJ01002196	13436	T	C	12	4	0.75	172	70	0.42	0.00040948	yes
gb|ACGJ01002196	13485	A	G	14	5	0.74	125	62	0.34	0.0042593	yes
gb|ACGJ01002196	13523	A	G	6	12	0.33	6	23	-0.59	5.94955e-07	yes
gb|ACGJ01002196	13573	A	G	6	10	0.38	5	38	-0.77	5.17998e-11	yes
gb|ACGJ01002196	14133	A	G	5	17	0.23	10	37	-0.57	9.44877e-07	yes
gb|ACGJ01002196	14838	A	G	5	10	0.33	9	26	-0.49	2.76203e-05	yes
gb|ACGJ01002196	14856	T	G	10	4	0.71
gb|ACGJ01002196	15630	T	C	10	9	0.53	69	26	0.45	0.000156018	yes
gb|ACGJ01002196	15813	A	G	5	6	0.45	31	15	0.35	0.00322139	yes
gb|ACGJ01002196	16116	T	C	11	7	0.61	18	6	0.5	3.19971e-05	yes
gb|ACGJ01002196	16517	A	G	8	9	0.47	25	118	-0.65	2.99175e-08	yes
gb|ACGJ01002196	17268	T	C	23	8	0.74	130	45	0.49	5.2753e-05	yes
gb|ACGJ01002196	17658	A	G	7	8	0.47	38	155	-0.61	2.42887e-07	yes
gb|ACGJ01002196	17691	A	G	6	10	0.38	15	77	-0.67	9.10368e-09	yes
gb|ACGJ01002196	19322	A	G	4	8	0.33	38	84	-0.38	0.000874914	yes
gb|ACGJ01002196	19324	T	C	8	4	0.67	83	37	0.38	0.00125013	yes
gb|ACGJ01002302	8960	T	C	6	8	0.43	99	589	-0.71	1.20435e-09	yes
gb|ACGJ01002302	8966	A	G	8	7	0.53	576	98	0.71	0	yes
gb|ACGJ01002302	8981	A	G	8	7	0.53	588	108	0.69	0	yes
gb|ACGJ01002302	9005	T	C	7	9	0.44	87	763	-0.8	9.77411e-12	yes
gb|ACGJ01002302	9014	T	C	8	8	0.5	543	89	0.72	0	yes
gb|ACGJ01002302	9200	T	C	7	12	0.37	105	409	-0.59	4.71686e-07	yes
gb|ACGJ01002302	9251	T	C	24	10	0.71	194	71	0.46	0.000107619	yes
gb|ACGJ01002302	9272	A	G	22	10	0.69	275	112	0.42	0.000413179	yes
gb|ACGJ01002302	9295	T	C	22	11	0.67	208	61	0.55	6.15352e-06	yes
gb|ACGJ01002302	9296	A	G	21	11	0.66	207	62	0.54	7.817e-06	yes
gb|ACGJ01002302	9346	T	C	19	8	0.7	202	65	0.51	2.01858e-05	yes
gb|ACGJ01002302	9386	T	C	14	8	0.64	105	81	0.13	0.181236
gb|ACGJ01002302	9718	T	C	8	11	0.42	221	106	0.35	0.00291035	yes
gb|ACGJ01002302	9755	T	C	9	13	0.41	490	181	0.46	0.000120739	yes
gb|ACGJ01002302	9761	T	C	7	13	0.35	848	270	0.52	1.75835e-05	yes
gb|ACGJ01002302	9799	A	G	14	5	0.74	296	1059	-0.56	1.49292e-06	yes
gb|ACGJ01002302	9830	T	C	14	6	0.7	315	1087	-0.55	2.47224e-06	yes
gb|ACGJ01002302	10043	T	C	4	8	0.33	252	526	-0.35	0.00175366	yes
gb|ACGJ01002302	11063	T	C	13	11	0.54
gb|ACGJ01002302	11064	A	G	13	11	0.54
gb|ACGJ01002302	11088	A	G	7	12	0.37
gb|ACGJ01002302	11235	A	G	7	5	0.58
gb|ACGJ01002302	11763	A	G	4	7	0.36	4	28	-0.75	1.43772e-10	yes
gb|ACGJ01002302	11769	A	G	4	8	0.33	2	26	-0.86	1.8455e-13	yes
gb|ACGJ01002302	11797	T	G	5	5	0.5	25	1	0.92	0	yes
gb|ACGJ01002302	11815	A	G	7	5	0.58
gb|ACGJ01002302	11834	T	G	6	7	0.46
gb|ACGJ01002302	11937	A	C	10	5	0.67	21	3	0.75	0	yes
gb|ACGJ01002302	11939	A	T	5	10	0.33	3	20	-0.74	2.69596e-10	yes
gb|ACGJ01002302	11940	A	C	10	5	0.67	20	3	0.74	0	yes
gb|ACGJ01002302	11956	T	C	10	5	0.67
gb|ACGJ01002302	11985	T	C	11	4	0.73
gb|ACGJ01002302	11988	A	C	11	4	0.73
gb|ACGJ01002302	12001	T	C	9	4	0.69
gb|ACGJ01002302	12009	T	C	4	9	0.31	0	20	-1	6.48293e-18	yes
gb|ACGJ01002302	12153	A	G	6	5	0.55
gb|ACGJ01002302	12161	T	C	6	4	0.6
gb|ACGJ01002302	12457	T	C	5	5	0.5
gb|ACGJ01002302	12473	A	G	5	13	0.28
gb|ACGJ01002302	12474	A	G	14	5	0.74
gb|ACGJ01002302	12489	A	G	15	7	0.68
gb|ACGJ01002302	12491	T	C	6	17	0.26
gb|ACGJ01002302	12494	T	C	18	5	0.78
gb|ACGJ01002302	12495	A	G	5	18	0.22
gb|ACGJ01002302	12500	T	C	5	18	0.22
gb|ACGJ01002302	12501	A	G	12	11	0.52
gb|ACGJ01002302	12503	G	C	18	5	0.78
gb|ACGJ01002302	12505	T	C	5	18	0.22
gb|ACGJ01002302	12507	T	C	5	18	0.22
gb|ACGJ01002302	12510	T	C	5	18	0.22
gb|ACGJ01002302	12511	T	C	17	6	0.74
gb|ACGJ01002302	12512	T	C	7	16	0.3
gb|ACGJ01002302	12517	T	C	20	6	0.77
gb|ACGJ01002302	12519	A	G	4	22	0.15
gb|ACGJ01002302	12531	T	C	5	21	0.19
gb|ACGJ01002302	12532	A	G	8	18	0.31
gb|ACGJ01002302	12545	T	C	21	4	0.84
gb|ACGJ01002302	12546	A	G	8	17	0.32
gb|ACGJ01002302	12552	T	C	5	19	0.21
gb|ACGJ01002302	12559	A	G	12	7	0.63
gb|ACGJ01002302	12565	A	G	8	8	0.5
gb|ACGJ01002302	12566	T	C	8	8	0.5
gb|ACGJ01002302	12573	A	G	8	8	0.5
gb|ACGJ01002302	12595	T	C	10	7	0.59
gb|ACGJ01002302	12621	A	G	10	6	0.62
gb|ACGJ01002302	12650	T	C	8	4	0.67
gb|ACGJ01002302	12669	T	C	4	9	0.31
gb|ACGJ01002302	12711	T	C	6	9	0.4
gb|ACGJ01002302	12716	A	C	9	6	0.6
gb|ACGJ01002302	12795	A	G	8	4	0.67
gb|ACGJ01002302	12807	A	G	5	8	0.38
gb|ACGJ01002302	12818	A	G	5	7	0.42
gb|ACGJ01002302	12819	A	G	7	5	0.58
gb|ACGJ01002302	12822	A	G	7	5	0.58
gb|ACGJ01002302	12992	A	T	9	6	0.6	31	1	0.94	0	yes
gb|ACGJ01002302	13051	T	C	5	8	0.38	1	26	-0.93	1.57943e-15	yes
gb|ACGJ01002302	13104	A	G	4	8	0.33
gb|ACGJ01002302	14682	A	G	29	14	0.67
gb|ACGJ01002302	14685	T	C	29	14	0.67
gb|ACGJ01002302	14686	A	G	17	26	0.4
gb|ACGJ01002302	14688	T	C	28	15	0.65
gb|ACGJ01002302	14691	T	C	13	30	0.3
gb|ACGJ01002302	14695	A	T	11	33	0.25
gb|ACGJ01002302	14703	T	C	8	49	0.14
gb|ACGJ01002302	14704	T	C	12	45	0.21
gb|ACGJ01002302	14712	T	C	10	49	0.17
gb|ACGJ01002302	14714	G	C	21	38	0.36
gb|ACGJ01002302	14715	T	C	38	21	0.64
gb|ACGJ01002302	14716	A	T	49	10	0.83
gb|ACGJ01002302	14724	T	C	10	52	0.16
gb|ACGJ01002302	14725	T	G	52	10	0.84
gb|ACGJ01002302	14726	T	C	53	9	0.85
gb|ACGJ01002302	14730	A	T	55	9	0.86
gb|ACGJ01002302	14731	T	G	8	56	0.12
gb|ACGJ01002302	14745	T	C	7	55	0.11
gb|ACGJ01002302	14755	G	C	11	41	0.21
gb|ACGJ01002302	14759	T	C	40	11	0.78
gb|ACGJ01002302	14760	T	C	41	10	0.8
gb|ACGJ01002302	14762	A	G	35	15	0.7
gb|ACGJ01002302	14763	T	C	44	4	0.92
gb|ACGJ01002302	14764	A	G	6	42	0.12
gb|ACGJ01002302	14772	A	T	39	8	0.83
gb|ACGJ01002302	14776	A	G	37	10	0.79
gb|ACGJ01002302	14778	T	C	42	4	0.91
gb|ACGJ01002302	14787	T	C	36	6	0.86
gb|ACGJ01002302	14790	T	C	30	12	0.71
gb|ACGJ01002302	14805	A	G	5	38	0.12
gb|ACGJ01002302	14808	A	C	38	5	0.88
gb|ACGJ01002302	14810	T	G	17	26	0.4
gb|ACGJ01002302	14823	A	G	10	32	0.24
gb|ACGJ01002302	14827	A	T	35	6	0.85
gb|ACGJ01002302	14829	T	C	16	24	0.4
gb|ACGJ01002302	14832	A	G	17	22	0.44
gb|ACGJ01002302	14842	T	C	42	9	0.82
gb|ACGJ01002302	14844	A	G	4	45	0.08
gb|ACGJ01002302	14847	A	G	5	46	0.1
gb|ACGJ01002302	14850	A	G	6	45	0.12
gb|ACGJ01002302	14856	G	C	19	31	0.38
gb|ACGJ01002302	14865	T	C	35	10	0.78
gb|ACGJ01002302	14867	T	G	34	10	0.77
gb|ACGJ01002302	14869	A	T	11	32	0.26
gb|ACGJ01002302	14871	A	G	5	42	0.11
gb|ACGJ01002302	14874	T	C	5	42	0.11
gb|ACGJ01002302	14877	A	G	4	42	0.09
gb|ACGJ01002302	14884	T	C	7	34	0.17
gb|ACGJ01002302	14888	T	C	5	36	0.12
gb|ACGJ01002302	14889	T	C	5	36	0.12
gb|ACGJ01002302	14891	T	C	9	32	0.22
gb|ACGJ01002302	14903	T	C	4	38	0.1
gb|ACGJ01002302	14933	T	C	23	8	0.74
gb|ACGJ01002302	14941	T	C	5	20	0.2
gb|ACGJ01002302	14952	A	G	5	15	0.25
gb|ACGJ01002302	14953	G	C	16	4	0.8
gb|ACGJ01002302	14954	T	C	16	4	0.8
gb|ACGJ01002302	14955	T	C	16	4	0.8
gb|ACGJ01002302	14956	T	G	5	15	0.25
gb|ACGJ01002302	14962	T	C	7	11	0.39
gb|ACGJ01002302	14970	A	G	13	7	0.65
gb|ACGJ01002302	14971	T	G	7	13	0.35
gb|ACGJ01002302	14972	A	G	13	7	0.65
gb|ACGJ01002302	14976	G	C	7	12	0.37
gb|ACGJ01002302	14979	A	G	8	12	0.4
gb|ACGJ01002302	14994	T	G	7	9	0.44
gb|ACGJ01002302	15009	A	G	11	4	0.73
gb|ACGJ01002302	15012	A	G	9	5	0.64
gb|ACGJ01002302	15013	T	C	10	4	0.71
gb|ACGJ01002302	15090	A	G	4	15	0.21
gb|ACGJ01002302	15120	A	G	13	8	0.62
gb|ACGJ01002302	15173	T	C	6	17	0.26
gb|ACGJ01002302	15185	T	C	17	5	0.77
gb|ACGJ01002302	15187	T	G	5	17	0.23
gb|ACGJ01002302	15192	A	G	19	5	0.79
gb|ACGJ01002302	15298	T	C	4	19	0.17
gb|ACGJ01002302	15310	A	G	5	20	0.2
gb|ACGJ01002302	15312	A	C	6	19	0.24
gb|ACGJ01002302	15368	A	G	28	4	0.88
gb|ACGJ01002302	15393	T	C	8	21	0.28
gb|ACGJ01002302	15511	A	G	8	26	0.24	15	14	0.03	0.430139
gb|ACGJ01002302	15528	T	C	5	30	0.14	46	18	0.44	0.000250209	yes
gb|ACGJ01002302	15531	A	G	5	30	0.14	44	29	0.21	0.062443
gb|ACGJ01002302	15534	A	C	5	30	0.14	47	31	0.21	0.0627758
gb|ACGJ01002302	15561	T	C	13	28	0.32	62	113	-0.29	0.00799498	yes
gb|ACGJ01002165	16690	A	G	5	9	0.36	122	7923	-0.97	6.3895e-17	yes
gb|ACGJ01002165	16717	T	C	5	8	0.38	357	6380	-0.89	1.4922e-14	yes
gb|ACGJ01002165	16838	T	C	7	7	0.5	1779	29	0.97	0	yes
gb|ACGJ01002165	16876	T	C	7	7	0.5	23	1407	-0.97	7.3188e-17	yes
gb|ACGJ01002165	16903	A	G	10	4	0.71	8	1049	-0.98	2.03231e-17	yes
gb|ACGJ01002165	16904	A	G	4	10	0.29	1049	10	0.98	0	yes
gb|ACGJ01002165	16906	A	G	10	4	0.71	9	1044	-0.98	2.36169e-17	yes
gb|ACGJ01002165	16915	A	G	4	8	0.33	1035	4	0.99	0	yes
gb|ACGJ01002165	16916	T	C	4	8	0.33	1035	4	0.99	0	yes
gb|ACGJ01002165	16917	A	G	7	5	0.58	1032	5	0.99	0	yes
gb|ACGJ01002165	16927	T	C	5	6	0.45	13	979	-0.97	4.7093e-17	yes
gb|ACGJ01002165	16957	T	C	5	6	0.45	22	158	-0.76	1.04186e-10	yes
gb|ACGJ01002165	16978	A	G	5	5	0.5	27	15	0.29	0.0138218	yes
gb|ACGJ01002165	17035	T	C	6	8	0.43	33	1	0.94	0	yes
gb|ACGJ01002165	17054	A	G	8	4	0.67	0	23	-1	6.48293e-18	yes
gb|ACGJ01002165	17083	T	C	8	5	0.62
gb|ACGJ01002165	17095	A	T	8	6	0.57
gb|ACGJ01002165	17096	T	C	8	8	0.5
gb|ACGJ01002165	17131	A	G	9	9	0.5	7	25	-0.56	1.52959e-06	yes
gb|ACGJ01002165	17152	T	C	10	8	0.56	8	22	-0.47	5.2822e-05	yes
gb|ACGJ01002165	17200	T	C	8	12	0.4	23	8	0.48	5.60688e-05	yes
gb|ACGJ01002165	17236	A	G	6	12	0.33
gb|ACGJ01002891	372	T	C	16	12	0.57	51	10	0.67	0	yes
gb|ACGJ01002891	376	A	G	14	12	0.54	41	5	0.78	0	yes
gb|ACGJ01002891	380	T	C	12	14	0.46	6	103	-0.89	1.98478e-14	yes
gb|ACGJ01002891	390	A	G	14	26	0.35	97	7	0.87	0	yes
gb|ACGJ01002891	392	T	C	26	14	0.65	7	97	-0.87	1.06243e-13	yes
gb|ACGJ01002891	400	A	G	25	15	0.62	9	98	-0.83	9.75273e-13	yes
gb|ACGJ01002891	402	A	G	15	25	0.38	96	9	0.83	0	yes
gb|ACGJ01002891	410	T	C	37	5	0.88	115	0	1	0	yes
gb|ACGJ01002891	420	A	G	24	17	0.59	12	103	-0.79	1.24324e-11	yes
gb|ACGJ01002891	476	T	C	25	10	0.71	65	154	-0.41	0.000364295	yes
gb|ACGJ01002891	477	T	C	10	23	0.3	143	65	0.38	0.00157695	yes
gb|ACGJ01002891	481	T	C	24	10	0.71	64	91	-0.17	0.075977
gb|ACGJ01002891	482	T	G	24	10	0.71	64	92	-0.18	0.069748
gb|ACGJ01002891	484	T	C	24	10	0.71	67	94	-0.17	0.0839095
gb|ACGJ01002891	502	T	C	10	24	0.29	141	91	0.22	0.0529332
gb|ACGJ01002891	505	T	C	24	10	0.71	90	141	-0.22	0.0345836	yes
gb|ACGJ01002891	513	A	G	22	10	0.69	136	406	-0.5	1.75835e-05	yes
gb|ACGJ01002891	537	A	G	22	9	0.71	282	496	-0.28	0.0115244	yes
gb|ACGJ01002891	540	T	C	13	9	0.59	282	516	-0.29	0.00766808	yes
gb|ACGJ01002891	549	A	G	14	8	0.64	249	468	-0.31	0.00575857	yes
gb|ACGJ01002891	556	T	C	13	8	0.62	250	467	-0.3	0.00615268	yes
gb|ACGJ01002891	13374	T	C	4	24	0.14	455	1611	-0.56	1.71712e-06	yes
gb|ACGJ01002891	13673	A	G	9	14	0.39	53	15	0.56	3.57151e-06	yes
gb|ACGJ01002891	14522	T	C	11	4	0.73
gb|ACGJ01002891	15123	A	G	5	9	0.36	670	235	0.48	6.26032e-05	yes
gb|ACGJ01002891	16324	A	G	12	4	0.75	6548	1532	0.62	0	yes
gb|ACGJ01002891	16399	A	G	7	5	0.58	5688	2297	0.42	0.000371523	yes
gb|ACGJ01002891	16420	T	C	8	5	0.62	5694	2297	0.43	0.000366305	yes
gb|ACGJ01002891	16459	T	C	9	6	0.6	3522	1521	0.4	0.000854926	yes
gb|ACGJ01002891	16529	T	C	6	6	0.5	6179	1800	0.55	5.31884e-06	yes
gb|ACGJ01002891	16531	A	G	6	6	0.5	6160	1774	0.55	4.8824e-06	yes
gb|ACGJ01002891	16983	A	T	5	12	0.29	399	382	0.02	0.467698
gb|ACGJ01002891	17012	A	G	5	13	0.28	116	195	-0.25	0.0181714	yes
gb|ACGJ01002891	17094	A	C	4	13	0.24	105	189	-0.29	0.00909777	yes
gb|ACGJ01002891	17190	T	C	23	6	0.79	156	50	0.51	1.9487e-05	yes
gb|ACGJ01002891	17278	A	G	23	5	0.82	300	84	0.56	3.13365e-06	yes
gb|ACGJ01002891	17307	A	C	23	4	0.85	303	126	0.41	0.000533907	yes
gb|ACGJ01002891	17319	T	C	4	21	0.16	146	318	-0.37	0.00104933	yes
gb|ACGJ01002891	17325	A	G	20	4	0.83	324	165	0.33	0.00564853	yes
gb|ACGJ01002891	17328	T	G	21	4	0.84	326	162	0.34	0.00435239	yes
gb|ACGJ01002891	17337	T	C	21	4	0.84	309	161	0.31	0.00718297	yes
gb|ACGJ01002891	17363	T	C	21	4	0.84	252	242	0.02	0.472124
gb|ACGJ01002891	17617	A	C	5	12	0.29	152	167	-0.05	0.340512
gb|ACGJ01002891	17949	A	G	23	5	0.82	968	777	0.11	0.225709
gb|ACGJ01002891	18015	A	G	17	5	0.77	251	254	-0.01	0.458693
gb|ACGJ01002891	18029	A	G	15	5	0.75	254	258	-0.01	0.453392
gb|ACGJ01002891	18035	T	C	15	5	0.75	266	275	-0.02	0.427333
gb|ACGJ01002891	18252	T	C	4	13	0.24	832	708	0.08	0.300089
gb|ACGJ01002891	18812	A	G	7	5	0.58	70	20	0.56	3.99877e-06	yes
gb|ACGJ01002891	18866	A	G	5	6	0.45	7	29	-0.61	1.94072e-07	yes
gb|ACGJ01002891	18909	T	C	7	5	0.58	91	26	0.56	3.99877e-06	yes
gb|ACGJ01002891	18974	T	C	6	5	0.55	80	17	0.65	0	yes
gb|ACGJ01002891	18982	T	C	7	4	0.64	47	7	0.74	0	yes
gb|ACGJ01002891	19156	A	G	6	7	0.46	100	39	0.44	0.000240205	yes
gb|ACGJ01002891	19206	A	G	7	8	0.47	125	51	0.42	0.00042263	yes
gb|ACGJ01002891	19210	T	C	8	7	0.53	52	124	-0.41	0.000335565	yes
gb|ACGJ01002891	19221	A	G	8	6	0.57	53	129	-0.42	0.000258795	yes
gb|ACGJ01002891	19267	T	C	7	5	0.58	110	50	0.38	0.00157695	yes
gb|ACGJ01002891	19269	A	G	7	5	0.58	111	50	0.38	0.00141396	yes
gb|ACGJ01002891	19331	T	C	7	5	0.58	86	15	0.7	0	yes
gb|ACGJ01002891	20599	T	C	8	7	0.53	317	154	0.35	0.00337068	yes
gb|ACGJ01002891	20638	T	C	7	6	0.54	336	178	0.31	0.0085594	yes
gb|ACGJ01002891	20662	A	G	4	6	0.4	397	176	0.39	0.00117081	yes
gb|ACGJ01002891	21118	A	G	9	8	0.53	2414	838	0.48	5.45071e-05	yes
gb|ACGJ01002891	22373	A	G	7	8	0.47
gb|ACGJ01002891	23959	T	C	5	13	0.28	194	535	-0.47	5.11045e-05	yes
gb|ACGJ01002891	24293	T	C	9	4	0.69	181	63	0.48	5.66783e-05	yes
gb|ACGJ01002891	24892	T	C	11	4	0.73	27	22	0.1	0.243716
gb|ACGJ01002891	24910	T	C	11	4	0.73	34	22	0.21	0.0540495
gb|ACGJ01002891	24919	T	C	4	12	0.25	23	94	-0.61	2.36159e-07	yes
gb|ACGJ01002891	24978	A	G	5	13	0.28	9	81	-0.8	7.27803e-12	yes
gb|ACGJ01002891	25099	A	G	6	14	0.3	6	28	-0.65	3.50403e-08	yes
gb|ACGJ01002891	25535	A	G	16	8	0.67	49	27	0.29	0.0127292	yes
gb|ACGJ01002891	25852	T	C	26	4	0.87	302	79	0.59	1.17494e-06	yes
gb|ACGJ01002891	26232	T	C	6	27	0.18	830	2718	-0.53	5.01622e-06	yes
gb|ACGJ01002891	26331	T	C	19	7	0.73	1172	429	0.46	0.000107886	yes
gb|ACGJ01002891	26574	A	G	4	7	0.36	212	278	-0.13	0.133814
gb|ACGJ01002891	26751	T	C	16	4	0.8	46	30	0.21	0.0575345
gb|ACGJ01002891	27166	A	G	9	4	0.69	104	34	0.51	2.51372e-05	yes
gb|ACGJ01002891	27204	A	C	7	4	0.64	92	34	0.46	0.000121535	yes
gb|ACGJ01002891	27205	A	G	4	7	0.36	25	88	-0.56	1.87134e-06	yes
gb|ACGJ01002891	27212	A	G	6	4	0.6	89	25	0.56	3.57151e-06	yes
gb|ACGJ01002891	27218	T	C	7	4	0.64	90	21	0.62	0	yes
gb|ACGJ01002891	27267	T	C	8	5	0.62	239	44	0.69	0	yes
gb|ACGJ01002891	27278	T	C	4	6	0.4	37	315	-0.79	1.36268e-11	yes
gb|ACGJ01002891	27330	T	C	6	7	0.46	441	54	0.78	0	yes
gb|ACGJ01002891	27365	A	G	9	6	0.6	310	36	0.79	0	yes
gb|ACGJ01002891	27462	T	C	13	11	0.54	20	83	-0.61	1.89198e-07	yes
gb|ACGJ01002891	27465	T	C	11	13	0.46	83	20	0.61	6.30063e-07	yes
gb|ACGJ01002891	27529	A	G	16	10	0.62	245	61	0.6	6.30063e-07	yes
gb|ACGJ01002891	27687	T	C	8	18	0.31	44	109	-0.42	0.000206111	yes
gb|ACGJ01002891	27859	A	G	5	6	0.45	13	59	-0.64	5.22405e-08	yes
gb|ACGJ01002891	29055	A	G	8	4	0.67
gb|ACGJ01002891	29059	A	C	4	8	0.33
gb|ACGJ01002891	29085	A	G	7	4	0.64
gb|ACGJ01002891	29089	A	G	4	7	0.36
gb|ACGJ01002891	29106	A	G	7	4	0.64
gb|ACGJ01002891	29129	A	G	4	7	0.36
gb|ACGJ01002891	29300	T	C	8	5	0.62
gb|ACGJ01002891	29301	A	G	8	5	0.62
gb|ACGJ01002928	662	T	C	9	7	0.56	64	82	-0.12	0.154365
gb|ACGJ01002928	827	T	G	5	6	0.45	24	9	0.45	0.000146582	yes
gb|ACGJ01002928	902	T	C	5	6	0.45	12	20	-0.25	0.0196067	yes
gb|ACGJ01002928	920	A	C	5	11	0.31	21	28	-0.14	0.119598
gb|ACGJ01002928	965	T	C	5	8	0.38	32	56	-0.27	0.0121354	yes
gb|ACGJ01002928	971	A	G	8	5	0.62	52	31	0.25	0.0268952	yes
gb|ACGJ01002928	998	T	C	5	8	0.38	148	139	0.03	0.439351
gb|ACGJ01002928	1004	T	C	5	8	0.38	154	138	0.05	0.372442
gb|ACGJ01002928	1292	T	C	5	18	0.22	56	90	-0.23	0.0275719	yes
gb|ACGJ01002928	1392	A	T	4	19	0.17	28	41	-0.19	0.0605988
gb|ACGJ01002928	1509	A	G	10	14	0.42	220	63	0.55	4.44577e-06	yes
gb|ACGJ01002928	1521	A	G	10	13	0.43	219	64	0.55	5.74906e-06	yes
gb|ACGJ01002928	1649	A	G	12	5	0.71	140	288	-0.35	0.00208372	yes
gb|ACGJ01002928	2290	T	C	5	9	0.36	421	216	0.32	0.00611004	yes
gb|ACGJ01002928	2306	A	C	8	5	0.62	185	341	-0.3	0.00708477	yes
gb|ACGJ01002928	2318	T	C	8	5	0.62	95	179	-0.31	0.0056069	yes
gb|ACGJ01002928	2340	A	G	10	5	0.67	71	148	-0.35	0.00178276	yes
gb|ACGJ01002928	2595	T	C	8	14	0.36	26	21	0.11	0.233363
gb|ACGJ01002928	2664	A	G	16	7	0.7	21	34	-0.24	0.0257527	yes
gb|ACGJ01002928	2698	A	G	16	8	0.67	35	58	-0.25	0.0207487	yes
gb|ACGJ01002928	2706	G	C	8	16	0.33	59	34	0.27	0.0196408	yes
gb|ACGJ01002928	2707	T	C	8	16	0.33	56	34	0.24	0.0316314	yes
gb|ACGJ01002928	2724	A	C	16	9	0.64	56	114	-0.34	0.00235327	yes
gb|ACGJ01002928	3354	T	C	6	5	0.55	14	55	-0.59	4.16328e-07	yes
gb|ACGJ01002928	3392	T	C	8	6	0.57	17	55	-0.53	5.93124e-06	yes
gb|ACGJ01002928	3434	T	G	11	6	0.65	18	54	-0.5	1.6409e-05	yes
gb|ACGJ01002928	3439	T	C	12	6	0.67	19	65	-0.55	2.77811e-06	yes
gb|ACGJ01002928	3440	T	C	12	6	0.67	18	65	-0.57	1.30957e-06	yes
gb|ACGJ01002928	3517	T	C	14	11	0.56	67	24	0.47	8.14336e-05	yes
gb|ACGJ01002928	3611	A	G	14	4	0.78	59	33	0.28	0.0148045	yes
gb|ACGJ01002928	3728	T	C	7	5	0.58	40	29	0.16	0.12369
gb|ACGJ01002928	3739	T	C	7	5	0.58	39	30	0.13	0.178431
gb|ACGJ01002928	3791	A	G	8	7	0.53	25	21	0.09	0.282721
gb|ACGJ01002928	3914	T	C	9	10	0.47	30	31	-0.02	0.427887
gb|ACGJ01002928	4082	A	C	5	18	0.22	21	44	-0.35	0.00167577	yes
gb|ACGJ01002928	4478	A	G	4	6	0.4	39	51	-0.13	0.136125
gb|ACGJ01002928	4586	T	C	4	12	0.25
gb|ACGJ01002928	4698	T	C	4	9	0.31	48	54	-0.06	0.307633
gb|ACGJ01002928	4700	A	G	4	9	0.31	52	62	-0.09	0.232857
gb|ACGJ01002928	4714	T	C	4	10	0.29	67	65	0.02	0.488956
gb|ACGJ01002928	4810	T	C	4	8	0.33	105	93	0.06	0.355875
gb|ACGJ01002928	5104	T	C	4	6	0.4	11	25	-0.39	0.000616829	yes
gb|ACGJ01002928	5479	T	C	6	7	0.46	8	14	-0.27	0.0121354	yes
gb|ACGJ01002928	5548	A	G	9	5	0.64
gb|ACGJ01002928	5757	T	C	9	5	0.64	423	253	0.25	0.027729	yes
gb|ACGJ01002928	5854	T	G	8	4	0.67	499	292	0.26	0.0227243	yes
gb|ACGJ01002928	5860	A	G	8	4	0.67	493	282	0.27	0.0183686	yes
gb|ACGJ01002928	5908	A	G	4	7	0.36	232	507	-0.37	0.00100646	yes
gb|ACGJ01002928	7530	T	C	14	5	0.74	182	77	0.41	0.000661883	yes
gb|ACGJ01002928	7630	T	C	15	9	0.62	328	155	0.36	0.00247651	yes
gb|ACGJ01002928	7776	T	G	6	12	0.33	127	222	-0.27	0.012276	yes
gb|ACGJ01002928	7844	T	C	19	5	0.79	208	112	0.3	0.0100676	yes
gb|ACGJ01002928	7866	A	G	5	20	0.2	136	219	-0.23	0.0270547	yes
gb|ACGJ01002928	7896	T	C	22	4	0.85	221	130	0.26	0.0238274	yes
gb|ACGJ01002928	7947	A	G	4	28	0.12	49	91	-0.3	0.00654052	yes
gb|ACGJ01002928	8882	T	C	4	11	0.27	9	28	-0.51	1.00882e-05	yes
gb|ACGJ01002928	9151	A	G	14	4	0.78	68	31	0.37	0.00163071	yes
gb|ACGJ01002928	10510	T	C	4	18	0.18	106	93	0.07	0.342358
gb|ACGJ01002928	10543	A	C	18	5	0.78	125	112	0.05	0.372333
gb|ACGJ01002928	10553	T	C	18	5	0.78	124	109	0.06	0.345096
gb|ACGJ01002928	10579	T	C	18	5	0.78	227	148	0.21	0.0574269
gb|ACGJ01002928	11111	T	C	6	4	0.6	291	130	0.38	0.00128031	yes
gb|ACGJ01002928	11463	T	C	4	8	0.33	404	2281	-0.7	2.44074e-09	yes
gb|ACGJ01002928	11484	A	G	4	8	0.33	268	1389	-0.68	7.95432e-09	yes
gb|ACGJ01002928	11544	A	G	6	9	0.4	189	960	-0.67	1.05462e-08	yes
gb|ACGJ01002928	11694	T	C	9	7	0.56	571	148	0.59	1.17494e-06	yes
gb|ACGJ01002928	11703	A	G	7	8	0.47	144	573	-0.6	3.44703e-07	yes
gb|ACGJ01002928	13062	T	C	6	4	0.6	34	19	0.28	0.014674	yes
gb|ACGJ01002928	13138	A	G	9	4	0.69	48	21	0.39	0.000998195	yes
gb|ACGJ01002928	14807	A	G	4	13	0.24
gb|ACGJ01002928	14888	A	C	6	16	0.27	13	39	-0.5	1.6409e-05	yes
gb|ACGJ01002928	15130	A	G	4	9	0.31	22	100	-0.64	5.11275e-08	yes
gb|ACGJ01002928	15175	A	G	11	5	0.69	156	54	0.49	5.2753e-05	yes
gb|ACGJ01002928	15494	T	C	8	12	0.4	52	25	0.35	0.00299118	yes
gb|ACGJ01002928	15516	A	G	8	15	0.35	51	24	0.36	0.00235399	yes
gb|ACGJ01002928	16157	T	C	5	8	0.38	12	33	-0.47	5.2822e-05	yes
gb|ACGJ01002928	16613	A	G	7	4	0.64	14	34	-0.42	0.000265623	yes
gb|ACGJ01002928	16964	A	G	9	4	0.69	16	17	-0.03	0.388266
gb|ACGJ01002928	17277	A	G	10	17	0.37	1003	2694	-0.46	7.20007e-05	yes
gb|ACGJ01002928	17304	T	C	10	18	0.36	2582	4140	-0.23	0.0281755	yes
gb|ACGJ01002928	17955	T	C	11	4	0.73	1657	6330	-0.59	6.26046e-07	yes
gb|ACGJ01002928	18084	A	G	11	5	0.69	4661	2093	0.38	0.00136267	yes
gb|ACGJ01002928	18159	A	G	5	8	0.38	1597	3528	-0.38	0.000881953	yes
gb|ACGJ01002928	18701	T	C	5	7	0.42	18	43	-0.41	0.000329462	yes
gb|ACGJ01002928	19034	A	C	6	4	0.6	196	401	-0.34	0.00221838	yes
gb|ACGJ01002928	19520	A	G	11	6	0.65	104	56	0.3	0.0100676	yes
gb|ACGJ01002928	19592	T	C	6	12	0.33	66	97	-0.19	0.0588951
gb|ACGJ01002928	19715	T	C	5	11	0.31	138	233	-0.26	0.0174116	yes
gb|ACGJ01002928	19834	T	C	9	5	0.64	80	106	-0.14	0.125019
gb|ACGJ01002928	20998	A	G	8	5	0.62	110	56	0.33	0.00562786	yes
gb|ACGJ01002928	23613	T	C	5	6	0.45	2912	356	0.78	0	yes
gb|ACGJ01002928	25451	T	C	9	6	0.6	113	124	-0.05	0.342379
gb|ACGJ01002928	25515	A	G	10	9	0.53	200	320	-0.23	0.0285996	yes
gb|ACGJ01002928	25521	T	C	9	10	0.47	322	199	0.24	0.0369153	yes
gb|ACGJ01002928	25816	T	C	10	7	0.59	1299	481	0.46	0.000124659	yes
gb|ACGJ01002928	26371	T	C	9	5	0.64	81	44	0.3	0.0110051	yes
gb|ACGJ01002928	26602	T	C	9	4	0.69	90	40	0.38	0.0012045	yes
gb|ACGJ01002928	27063	T	C	5	8	0.38	198	436	-0.38	0.000919532	yes
gb|ACGJ01002928	29521	A	G	8	9	0.47	19	21	-0.05	0.332342
gb|ACGJ01002928	29758	A	G	6	11	0.35	27	49	-0.29	0.00837497	yes
gb|ACGJ01002928	29992	A	G	4	6	0.4	12	18	-0.2	0.0498713	yes
gb|ACGJ01002928	31018	A	G	4	9	0.31	14	21	-0.2	0.0498713	yes
gb|ACGJ01002928	32879	A	T	10	6	0.62	436	206	0.36	0.00247117	yes
gb|ACGJ01002928	32985	A	G	6	19	0.24	178	290	-0.24	0.0243347	yes
gb|ACGJ01002928	32988	A	G	19	6	0.76	172	174	-0.01	0.459155
gb|ACGJ01002928	33039	T	C	20	7	0.74	65	66	-0.01	0.453779
gb|ACGJ01002928	33207	A	G	4	21	0.16	82	180	-0.37	0.000953473	yes
gb|ACGJ01002928	33543	A	G	10	13	0.43	22	37	-0.25	0.0180844	yes
gb|ACGJ01002928	33570	T	G	12	10	0.55	43	29	0.19	0.0743572
gb|ACGJ01002928	34005	A	G	11	4	0.73	127	93	0.15	0.132287
gb|ACGJ01002928	34381	T	C	4	9	0.31	112	155	-0.16	0.0926489
gb|ACGJ01002928	35597	A	G	8	4	0.67	39	8	0.66	0	yes
gb|ACGJ01002928	35748	T	C	7	7	0.5	49	131	-0.46	7.67097e-05	yes
gb|ACGJ01002928	35749	T	C	7	7	0.5	130	53	0.42	0.000418237	yes
gb|ACGJ01002928	35764	T	C	7	8	0.47	95	137	-0.18	0.0680104
gb|ACGJ01002928	35841	T	C	7	8	0.47	91	82	0.05	0.380412
gb|ACGJ01002928	35904	T	C	10	5	0.67	61	60	0.01	0.510884
gb|ACGJ01002928	36897	A	G	5	8	0.38	28	66	-0.4	0.000388591	yes
gb|ACGJ01002928	38392	T	C	5	6	0.45	316	149	0.36	0.00241213	yes
gb|ACGJ01002928	38785	T	C	8	5	0.62	12	40	-0.54	3.95347e-06	yes
gb|ACGJ01002928	38813	A	G	5	6	0.45	105	41	0.44	0.000243744	yes
gb|ACGJ01002928	39925	A	G	4	12	0.25
gb|ACGJ01002928	40297	A	G	4	8	0.33	53	123	-0.4	0.000472144	yes
gb|ACGJ01002928	41705	T	C	17	11	0.61
gb|ACGJ01002928	41740	A	G	18	11	0.62
gb|ACGJ01002928	41856	A	G	5	17	0.23
gb|ACGJ01002928	42882	T	C	4	11	0.27	6	20	-0.54	3.95347e-06	yes
gb|ACGJ01002928	42883	A	G	4	11	0.27	6	20	-0.54	3.95347e-06	yes
gb|ACGJ01002928	42907	T	C	4	11	0.27	9	12	-0.14	0.119598
gb|ACGJ01002928	42918	T	C	11	4	0.73
gb|ACGJ01002928	43247	A	G	11	4	0.73	50	23	0.37	0.00181075	yes
gb|ACGJ01002928	43368	T	C	10	5	0.67	27	12	0.38	0.0012045	yes
gb|ACGJ01002928	43844	T	C	9	6	0.6	16	41	-0.44	0.000133193	yes
gb|ACGJ01002928	44399	T	C	5	9	0.36	17	16	0.03	0.442373
gb|ACGJ01002928	44621	T	C	7	8	0.47
gb|ACGJ01002928	44774	T	C	16	6	0.73
gb|ACGJ01002928	44993	A	G	4	8	0.33
gb|ACGJ01002928	45092	A	G	7	8	0.47
gb|ACGJ01002928	45203	A	G	9	7	0.56	27	54	-0.33	0.00287035	yes
gb|ACGJ01002928	45269	G	C	9	10	0.47	29	29	0	0.533007
gb|ACGJ01002928	45651	A	G	4	7	0.36	25	13	0.32	0.00703311	yes
gb|ACGJ01002928	46162	A	C	4	12	0.25	28	57	-0.34	0.00235327	yes
gb|ACGJ01002928	46463	T	C	10	6	0.62	124	45	0.47	9.67439e-05	yes
gb|ACGJ01002928	46527	A	G	12	8	0.6	60	22	0.46	0.000110177	yes
gb|ACGJ01002928	46589	T	C	9	7	0.56	15	13	0.07	0.325022
gb|ACGJ01002928	46781	T	C	12	7	0.63	139	94	0.19	0.0759297
gb|ACGJ01002928	46842	A	G	6	14	0.3	91	135	-0.19	0.0547278
gb|ACGJ01002928	46843	T	C	14	6	0.7	133	91	0.19	0.0827196
gb|ACGJ01002928	46925	A	G	10	17	0.37	22	45	-0.34	0.00222418	yes
gb|ACGJ01002928	46941	A	G	14	9	0.61	43	28	0.21	0.0568327
gb|ACGJ01002928	46958	A	G	12	9	0.57	49	34	0.18	0.0916585
gb|ACGJ01002928	47092	T	C	8	5	0.62	8	19	-0.41	0.00035293	yes
gb|ACGJ01002928	47153	T	C	9	4	0.69	7	16	-0.39	0.000572866	yes
gb|ACGJ01002928	48459	A	G	11	7	0.61	312	151	0.35	0.00322856	yes
gb|ACGJ01002928	48513	T	C	7	6	0.54	388	161	0.41	0.000519767	yes
gb|ACGJ01002928	48699	A	G	8	5	0.62	273	217	0.11	0.214627
gb|ACGJ01002928	49055	T	C	4	10	0.29	119	179	-0.2	0.0489841	yes
gb|ACGJ01002928	49571	T	C	12	11	0.52	20	97	-0.66	2.02378e-08	yes
gb|ACGJ01002928	50294	A	G	6	15	0.29
gb|ACGJ01002928	51474	T	C	9	7	0.56	85	45	0.31	0.00849779	yes
gb|ACGJ01002928	51562	A	G	6	12	0.33	36	100	-0.47	4.63344e-05	yes
gb|ACGJ01002928	52010	T	C	12	5	0.71	76	35	0.37	0.00183616	yes
gb|ACGJ01002928	52040	A	C	9	5	0.64	55	33	0.25	0.0284977	yes
gb|ACGJ01002928	52067	A	G	10	5	0.67	85	66	0.13	0.188401
gb|ACGJ01002928	52934	T	C	4	18	0.18	13	42	-0.53	6.05034e-06	yes
gb|ACGJ01002928	53120	T	C	7	20	0.26	62	179	-0.49	2.78744e-05	yes
gb|ACGJ01002928	53202	A	G	16	4	0.8	75	53	0.17	0.104137
gb|ACGJ01002928	53253	T	C	5	12	0.29	52	75	-0.18	0.0679345
gb|ACGJ01002928	54880	A	G	5	18	0.22	29	65	-0.38	0.000734152	yes
gb|ACGJ01002928	55290	A	G	21	4	0.84	369	186	0.33	0.00505578	yes
gb|ACGJ01002928	55908	A	G	4	9	0.31	50	25	0.33	0.00462011	yes
gb|ACGJ01002928	56167	A	G	13	5	0.72	47	100	-0.36	0.0013938	yes
gb|ACGJ01002928	58419	A	C	4	10	0.29	5	17	-0.55	3.03723e-06	yes
gb|ACGJ01002928	58474	T	C	4	10	0.29
gb|ACGJ01002928	59181	A	G	4	10	0.29
gb|ACGJ01002928	59193	A	G	4	12	0.25
gb|ACGJ01002928	59694	A	G	7	4	0.64	25	17	0.19	0.0789926
gb|ACGJ01002928	59841	A	G	6	9	0.4
gb|ACGJ01002928	60015	A	G	5	9	0.36
gb|ACGJ01002928	61347	A	C	11	5	0.69	240	265	-0.05	0.333757
gb|ACGJ01002928	63462	T	C	8	4	0.67	124	62	0.33	0.00462011	yes
gb|ACGJ01002928	63474	A	G	4	9	0.31	66	136	-0.35	0.00204295	yes
gb|ACGJ01002928	63591	T	C	9	4	0.69	154	81	0.31	0.00794142	yes
gb|ACGJ01002928	63929	T	C	10	9	0.53	54	31	0.27	0.0190035	yes
gb|ACGJ01002928	65471	T	C	11	5	0.69	40	40	0	0.533007
gb|ACGJ01002928	67056	A	G	4	12	0.25	82	115	-0.17	0.084123
gb|ACGJ01002928	67076	T	C	4	11	0.27	178	158	0.06	0.358897
gb|ACGJ01002928	67090	A	G	11	4	0.73	194	224	-0.07	0.272646
gb|ACGJ01002928	67142	T	C	9	4	0.69	171	193	-0.06	0.303225
gb|ACGJ01002928	68041	A	G	12	4	0.75	49	34	0.18	0.0916585
gb|ACGJ01002928	69010	A	G	11	8	0.58	196	100	0.32	0.00575893	yes
gb|ACGJ01002928	69974	A	G	4	14	0.22	15	25	-0.25	0.0196067	yes
gb|ACGJ01002928	70145	T	C	8	5	0.62	191	79	0.41	0.000499324	yes
gb|ACGJ01002928	70705	A	G	6	4	0.6	28	11	0.44	0.000263621	yes
gb|ACGJ01002928	71677	T	C	6	7	0.46	88	35	0.43	0.000308144	yes
gb|ACGJ01002928	72655	A	G	6	9	0.4	315	721	-0.39	0.000564549	yes
gb|ACGJ01002928	72868	T	C	22	6	0.79	79	24	0.53	9.39129e-06	yes
gb|ACGJ01002928	73513	A	G	9	4	0.69	252	224	0.06	0.360505
gb|ACGJ01002928	74492	T	C	5	14	0.26	945	3886	-0.61	2.16321e-07	yes
gb|ACGJ01002928	74679	T	C	10	5	0.67	1786	353	0.67	0	yes
gb|ACGJ01002928	74803	A	G	8	7	0.53	468	71	0.74	0	yes
gb|ACGJ01002928	75111	A	G	4	11	0.27	312	1388	-0.63	6.91815e-08	yes
gb|ACGJ01002928	75792	T	G	10	5	0.67	63	28	0.38	0.0012045	yes
gb|ACGJ01002928	76647	T	C	4	15	0.21	12	54	-0.64	5.87359e-08	yes
gb|ACGJ01002928	79131	A	G	12	8	0.6	87	31	0.47	7.64457e-05	yes
gb|ACGJ01002928	79749	A	G	4	8	0.33	57	114	-0.33	0.00287035	yes
gb|ACGJ01002928	81216	T	C	4	9	0.31
gb|ACGJ01002928	81848	T	C	6	11	0.35	62	81	-0.13	0.136994
gb|ACGJ01002928	81930	A	G	7	6	0.54	53	128	-0.41	0.000285327	yes
gb|ACGJ01002928	83911	A	G	15	4	0.79	454	207	0.37	0.00163333	yes
gb|ACGJ01002928	85551	A	G	9	5	0.64	116	116	0	0.533007
gb|ACGJ01002928	85677	A	G	11	4	0.73	402	213	0.31	0.00857363	yes
gb|ACGJ01002928	86294	T	C	7	8	0.47	1214	2669	-0.37	0.000935855	yes
gb|ACGJ01002928	86346	T	C	20	9	0.69	32	19	0.25	0.0259444	yes
gb|ACGJ01002928	86474	A	G	18	6	0.75	24	15	0.23	0.0405964	yes
gb|ACGJ01002928	86648	T	C	4	8	0.33
gb|ACGJ01002928	86677	T	C	4	8	0.33
gb|ACGJ01002928	87139	A	G	5	6	0.45	14	17	-0.1	0.211245
gb|ACGJ01002928	87208	T	C	5	8	0.38
gb|ACGJ01002928	87851	A	G	6	4	0.6	31	33	-0.03	0.385882
gb|ACGJ01002928	88181	A	G	6	12	0.33	14	15	-0.03	0.376381
gb|ACGJ01002928	88843	T	C	11	7	0.61	58	25	0.4	0.000834974	yes
gb|ACGJ01002928	88852	A	G	12	7	0.63	60	25	0.41	0.000547467	yes
gb|ACGJ01002928	89478	T	C	12	6	0.67	62	29	0.36	0.00219754	yes
gb|ACGJ01002928	89622	A	G	7	12	0.37	74	110	-0.2	0.0538547
gb|ACGJ01002928	89768	T	C	6	17	0.26	49	102	-0.35	0.00181009	yes
gb|ACGJ01002928	89786	A	G	15	7	0.68	100	51	0.32	0.0057356	yes
gb|ACGJ01002928	90898	T	C	9	11	0.45	945	1437	-0.21	0.0446672	yes
gb|ACGJ01002928	91208	A	G	11	6	0.65
gb|ACGJ01002928	91465	T	C	13	6	0.68	102	34	0.5	3.19971e-05	yes
gb|ACGJ01002928	92038	T	C	5	7	0.42	55	30	0.29	0.011482	yes
gb|ACGJ01002928	92138	T	C	10	6	0.62	43	101	-0.4	0.000407102	yes
gb|ACGJ01002928	92243	A	G	6	4	0.6	39	16	0.42	0.000450624	yes
gb|ACGJ01002928	92573	T	C	7	5	0.58	67	43	0.22	0.0505211
gb|ACGJ01002928	93251	T	C	6	5	0.55	26	56	-0.37	0.00120232	yes
gb|ACGJ01002928	93301	T	C	5	7	0.42	33	94	-0.48	3.30594e-05	yes
gb|ACGJ01002928	94085	A	G	4	10	0.29	41	111	-0.46	6.51584e-05	yes
gb|ACGJ01002928	94089	T	C	10	4	0.71	112	41	0.46	0.000107886	yes
gb|ACGJ01002928	94094	T	C	4	10	0.29	39	110	-0.48	3.77798e-05	yes
gb|ACGJ01002928	94169	T	C	5	11	0.31	45	76	-0.26	0.0173642	yes
gb|ACGJ01002928	95476	T	C	14	13	0.52	117	48	0.42	0.000450624	yes
gb|ACGJ01002928	95733	A	G	15	4	0.79	51	21	0.42	0.000471565	yes
gb|ACGJ01002928	96007	A	G	4	14	0.22	17	84	-0.66	1.55503e-08	yes
gb|ACGJ01002928	96046	A	G	14	4	0.78	54	7	0.77	0	yes
gb|ACGJ01002928	96252	T	C	5	6	0.45	54	116	-0.36	0.00124078	yes
gb|ACGJ01002928	97703	A	G	6	12	0.33	37	16	0.4	0.000867905	yes
gb|ACGJ01002928	97874	T	C	7	13	0.35
gb|ACGJ01002928	98258	T	C	4	14	0.22	84	177	-0.36	0.0015708	yes
gb|ACGJ01002928	98294	A	G	10	4	0.71	137	71	0.32	0.00679238	yes
gb|ACGJ01002928	98381	A	G	6	9	0.4	53	73	-0.16	0.0959224
gb|ACGJ01002928	98916	A	G	11	5	0.69	44	25	0.28	0.0172753	yes
gb|ACGJ01002928	99072	A	G	10	4	0.71
gb|ACGJ01002928	99148	A	G	9	4	0.69
gb|ACGJ01002928	99189	A	G	4	7	0.36
gb|ACGJ01002928	99405	T	C	6	4	0.6	113	18	0.73	0	yes
gb|ACGJ01002928	99445	T	C	8	6	0.57	19	7	0.46	0.000116816	yes
gb|ACGJ01002928	99446	T	C	6	8	0.43	7	19	-0.46	6.28771e-05	yes
gb|ACGJ01002928	99498	A	G	8	6	0.57	12	42	-0.56	2.02507e-06	yes
gb|ACGJ01002928	99511	T	C	8	6	0.57	10	42	-0.62	1.58847e-07	yes
gb|ACGJ01002928	99527	T	C	8	11	0.42	9	35	-0.59	4.82518e-07	yes
gb|ACGJ01002928	99621	A	G	5	12	0.29	13	34	-0.45	0.000102306	yes
gb|ACGJ01002928	99623	A	G	5	12	0.29	13	34	-0.45	0.000102306	yes
gb|ACGJ01002928	99630	A	G	5	13	0.28	13	34	-0.45	0.000102306	yes
gb|ACGJ01002928	99639	A	G	12	5	0.71	33	14	0.4	0.000685141	yes
gb|ACGJ01002928	99693	T	C	5	10	0.33	24	42	-0.27	0.0121354	yes
gb|ACGJ01002928	99764	T	C	11	4	0.73	35	24	0.19	0.0840977
gb|ACGJ01002928	99924	A	G	11	4	0.73
gb|ACGJ01002928	99930	A	G	4	11	0.27
gb|ACGJ01002928	99975	A	G	13	4	0.76
gb|ACGJ01002928	99978	A	G	4	11	0.27
gb|ACGJ01002928	99981	A	C	11	4	0.73
gb|ACGJ01002928	99986	A	G	4	11	0.27
gb|ACGJ01002928	99990	T	C	4	13	0.24
gb|ACGJ01002928	99993	T	C	4	13	0.24
gb|ACGJ01002928	99995	T	C	4	13	0.24
gb|ACGJ01002928	100011	A	G	13	6	0.68	31	3	0.82	0	yes
gb|ACGJ01002928	100014	T	G	13	6	0.68	31	3	0.82	0	yes
gb|ACGJ01002928	100026	A	G	5	12	0.29	3	32	-0.83	1.20042e-12	yes
gb|ACGJ01002928	100052	T	C	12	6	0.67	26	4	0.73	0	yes
gb|ACGJ01002928	100056	A	G	6	13	0.32	4	25	-0.72	6.25542e-10	yes
gb|ACGJ01002928	100071	T	C	7	13	0.35	10	25	-0.43	0.000183315	yes
gb|ACGJ01002928	100089	A	G	13	7	0.65	29	11	0.45	0.000170009	yes
gb|ACGJ01002928	100107	A	G	11	5	0.69	25	13	0.32	0.00703311	yes
gb|ACGJ01002928	100109	A	G	5	11	0.31	14	32	-0.39	0.000572866	yes
gb|ACGJ01002928	100122	A	G	11	5	0.69	32	14	0.39	0.000998195	yes
gb|ACGJ01002928	100193	T	C	9	4	0.69	57	13	0.63	0	yes
gb|ACGJ01002928	100215	A	T	4	7	0.36	6	50	-0.79	1.73079e-11	yes
gb|ACGJ01002928	100217	A	C	7	4	0.64	48	8	0.71	0	yes
gb|ACGJ01002928	100245	A	G	4	8	0.33	6	52	-0.79	1.11328e-11	yes
gb|ACGJ01002928	101161	A	G	4	6	0.4	15	58	-0.59	5.26042e-07	yes
gb|ACGJ01002928	101616	T	G	5	6	0.45	17	47	-0.47	4.94113e-05	yes
gb|ACGJ01002928	103448	T	C	4	10	0.29	382	651	-0.26	0.0158699	yes
gb|ACGJ01002928	104372	T	G	6	7	0.46	87	47	0.3	0.010407	yes
gb|ACGJ01002928	105397	T	C	7	13	0.35	30	36	-0.09	0.224799
gb|ACGJ01002928	106184	T	C	9	5	0.64	277	140	0.33	0.00520451	yes
gb|ACGJ01002928	106429	T	C	5	8	0.38	124	132	-0.03	0.385882
gb|ACGJ01002928	106567	A	G	8	11	0.42	42	82	-0.32	0.00379199	yes
gb|ACGJ01002928	106606	A	G	5	11	0.31	39	79	-0.34	0.00249457	yes
gb|ACGJ01002928	106617	A	C	5	10	0.33	41	90	-0.37	0.000953473	yes
gb|ACGJ01002928	106657	A	G	7	4	0.64	64	34	0.31	0.00880498	yes
gb|ACGJ01002928	107089	A	G	5	28	0.15	122	182	-0.2	0.0522433
gb|ACGJ01002928	107164	A	G	24	4	0.86	56	43	0.13	0.176696
gb|ACGJ01002928	108276	A	G	4	12	0.25	31	190	-0.72	8.13213e-10	yes
gb|ACGJ01002928	108534	T	C	6	6	0.5	77	235	-0.51	1.31363e-05	yes
gb|ACGJ01002928	108966	T	C	12	5	0.71	110	82	0.15	0.147795
gb|ACGJ01002928	108992	T	C	5	10	0.33	102	142	-0.16	0.0888371
gb|ACGJ01002928	109495	A	G	11	9	0.55	40	23	0.27	0.0193104	yes
gb|ACGJ01002928	109584	A	G	8	13	0.38	17	20	-0.08	0.248551
gb|ACGJ01002928	109614	T	C	11	5	0.69	26	19	0.16	0.130512
gb|ACGJ01002928	109713	A	G	12	4	0.75	34	18	0.31	0.00849779	yes
gb|ACGJ01002928	109909	T	C	7	10	0.41	26	19	0.16	0.130512
gb|ACGJ01002928	109929	A	C	7	9	0.44	28	19	0.19	0.0778839
gb|ACGJ01002928	110085	A	G	5	7	0.42
gb|ACGJ01002928	110250	T	C	5	15	0.25
gb|ACGJ01002928	110265	A	G	15	5	0.75
gb|ACGJ01002928	110850	T	C	10	4	0.71	29	13	0.38	0.00133437	yes
gb|ACGJ01002928	110907	A	G	14	6	0.7	132	38	0.55	4.44577e-06	yes
gb|ACGJ01002928	111633	T	C	7	4	0.64	29	10	0.49	5.02207e-05	yes
gb|ACGJ01002928	111647	T	C	8	6	0.57	10	28	-0.47	4.16405e-05	yes
gb|ACGJ01002928	111653	A	G	6	8	0.43	28	11	0.44	0.000263621	yes
gb|ACGJ01002928	111918	T	C	8	5	0.62	22	32	-0.19	0.0638233
gb|ACGJ01002928	112176	T	C	8	5	0.62	177	89	0.33	0.00492065	yes
gb|ACGJ01002928	112266	A	G	13	6	0.68	79	37	0.36	0.00223129	yes
gb|ACGJ01002928	112326	T	C	5	15	0.25	46	97	-0.36	0.00155604	yes
gb|ACGJ01002928	112356	A	G	6	16	0.27	33	71	-0.37	0.0012162	yes
gb|ACGJ01002928	112952	T	C	7	5	0.58	25	37	-0.19	0.0558034
gb|ACGJ01002928	113490	A	G	12	4	0.75	18	9	0.33	0.00462011	yes
gb|ACGJ01002928	113529	A	G	7	13	0.35	10	38	-0.58	6.38432e-07	yes
gb|ACGJ01002928	113538	A	G	12	7	0.63	39	10	0.59	1.17494e-06	yes
gb|ACGJ01002928	114042	A	G	11	7	0.61
gb|ACGJ01002928	114473	A	G	4	11	0.27	15	52	-0.55	2.31228e-06	yes
gb|ACGJ01002928	115468	A	G	5	10	0.33	57	85	-0.2	0.0523949
gb|ACGJ01002928	115807	A	G	8	5	0.62	63	37	0.26	0.0234819	yes
gb|ACGJ01002928	115822	T	C	8	4	0.67	67	43	0.22	0.0505211
gb|ACGJ01002928	115838	A	C	4	6	0.4	39	59	-0.2	0.0466741	yes
gb|ACGJ01002928	116119	A	G	10	8	0.56	113	165	-0.19	0.0619888
gb|ACGJ01002928	116759	T	C	12	4	0.75	70	70	0	0.533007
gb|ACGJ01002928	116869	T	C	7	5	0.58	5448	2540	0.36	0.0021197	yes
gb|ACGJ01002928	117209	A	G	5	17	0.23	2	965	-1	8.88558e-18	yes
gb|ACGJ01002928	117220	A	G	9	14	0.39	1266	582	0.37	0.0017979	yes
gb|ACGJ01002928	117262	A	T	6	14	0.3	1378	666	0.35	0.00318106	yes
gb|ACGJ01002928	117265	T	C	6	14	0.3	1380	664	0.35	0.00301973	yes
gb|ACGJ01002928	117437	T	C	8	6	0.57	1330	661	0.34	0.00435813	yes
gb|ACGJ01002928	117453	A	G	6	11	0.35	681	1440	-0.36	0.00150407	yes
gb|ACGJ01002928	117508	T	C	13	7	0.65	701	372	0.31	0.0087033	yes
gb|ACGJ01002928	118129	A	G	4	11	0.27	142	359	-0.43	0.000158887	yes
gb|ACGJ01002928	118189	A	G	4	13	0.24	103	348	-0.54	3.29277e-06	yes
gb|ACGJ01002928	119828	A	G	11	6	0.65	544	313	0.27	0.0194246	yes
gb|ACGJ01002928	120980	T	C	8	5	0.62	888	423	0.35	0.00271607	yes
gb|ACGJ01002928	121082	T	C	6	10	0.38	248	471	-0.31	0.00513636	yes
gb|ACGJ01002928	121121	A	G	6	14	0.3	119	138	-0.07	0.267203
gb|ACGJ01002928	121142	T	C	14	5	0.74	153	199	-0.13	0.14091
gb|ACGJ01002928	121427	A	G	4	11	0.27	511	756	-0.19	0.0559682
gb|ACGJ01002928	121519	A	G	7	10	0.41	391	723	-0.3	0.00685218	yes
gb|ACGJ01002928	121946	A	G	4	9	0.31	688	979	-0.17	0.0755409
gb|ACGJ01002928	122180	T	C	7	7	0.5	10	39	-0.59	4.63069e-07	yes
gb|ACGJ01002928	123717	T	C	4	6	0.4	183	860	-0.65	3.18476e-08	yes
gb|ACGJ01002928	124072	A	G	6	5	0.55	234	548	-0.4	0.000422727	yes
gb|ACGJ01002928	124087	T	G	6	7	0.46	1256	344	0.57	2.1845e-06	yes
gb|ACGJ01002928	124545	A	G	9	4	0.69
gb|ACGJ01002928	125976	A	G	6	11	0.35
gb|ACGJ01002928	126012	T	C	6	12	0.33
gb|ACGJ01002928	126075	T	C	5	11	0.31
gb|ACGJ01002928	126159	T	C	7	6	0.54
gb|ACGJ01002928	126165	T	C	7	6	0.54
gb|ACGJ01002928	126202	A	G	5	11	0.31
gb|ACGJ01002928	126203	T	C	5	11	0.31
gb|ACGJ01002928	126245	A	G	11	6	0.65
gb|ACGJ01002928	126267	A	G	7	11	0.39
gb|ACGJ01002928	126268	T	C	11	7	0.61
gb|ACGJ01002928	126275	T	C	11	7	0.61
gb|ACGJ01002928	126285	A	G	11	7	0.61
gb|ACGJ01002928	127040	A	G	11	8	0.58	1072	569	0.31	0.00872236	yes
gb|ACGJ01002928	127577	A	G	14	5	0.74	2132	935	0.39	0.00102828	yes
gb|ACGJ01002928	127622	T	C	4	15	0.21	1015	2360	-0.4	0.000461667	yes
gb|ACGJ01002928	128379	A	G	4	24	0.14	502	1000	-0.33	0.00300674	yes
gb|ACGJ01002928	128568	A	G	28	5	0.85	863	420	0.35	0.0034401	yes
gb|ACGJ01002928	128603	A	G	29	5	0.85	1227	677	0.29	0.0129031	yes
gb|ACGJ01002928	129021	A	G	15	10	0.6	162	80	0.34	0.00405446	yes
gb|ACGJ01002928	129027	A	G	15	10	0.6	157	78	0.34	0.00434132	yes
gb|ACGJ01002928	129069	T	C	16	9	0.64	174	118	0.19	0.077533
gb|ACGJ01002928	129081	T	C	14	5	0.74	149	69	0.37	0.00196026	yes
gb|ACGJ01002928	129189	T	C	14	6	0.7	142	71	0.33	0.00462011	yes
gb|ACGJ01002928	130311	T	C	14	7	0.67	731	323	0.39	0.0011234	yes
gb|ACGJ01002889	3811	T	C	7	15	0.32	10	11	-0.05	0.338716
gb|ACGJ01002889	3820	A	G	8	15	0.35	12	12	0	0.533007
gb|ACGJ01002889	3830	T	C	16	8	0.67	8	15	-0.3	0.00590779	yes
gb|ACGJ01002889	3835	T	C	16	8	0.67	8	15	-0.3	0.00590779	yes
gb|ACGJ01002889	3874	A	G	17	9	0.65	13	16	-0.1	0.196044
gb|ACGJ01002889	3878	T	C	17	9	0.65	13	16	-0.1	0.196044
gb|ACGJ01002889	3882	T	C	9	17	0.35
gb|ACGJ01002889	3886	A	C	17	9	0.65
gb|ACGJ01002889	3901	A	C	10	16	0.38
gb|ACGJ01002889	3934	A	G	13	17	0.43
gb|ACGJ01002889	3943	T	C	13	18	0.42
gb|ACGJ01002889	3962	T	C	15	10	0.6	14	7	0.33	0.00462011	yes
gb|ACGJ01002889	3972	T	C	14	8	0.64	21	6	0.56	3.99877e-06	yes
gb|ACGJ01002889	3974	A	G	8	14	0.36	6	21	-0.56	2.02507e-06	yes
gb|ACGJ01002889	3980	A	C	8	13	0.38	6	21	-0.56	2.02507e-06	yes
gb|ACGJ01002889	4006	A	G	7	14	0.33	9	16	-0.28	0.0103115	yes
gb|ACGJ01002889	4012	T	C	6	14	0.3	8	16	-0.33	0.00287035	yes
gb|ACGJ01002889	4024	A	G	6	12	0.33	8	17	-0.36	0.00141348	yes
gb|ACGJ01002889	4027	T	C	12	6	0.67	19	7	0.46	0.000116816	yes
gb|ACGJ01002889	4036	A	G	11	6	0.65	20	7	0.48	6.07052e-05	yes
gb|ACGJ01002889	4050	A	T	13	6	0.68	20	6	0.54	8.19588e-06	yes
gb|ACGJ01002889	4066	A	G	9	12	0.43	6	15	-0.43	0.000183315	yes
gb|ACGJ01002889	4147	A	G	10	12	0.45	13	26	-0.33	0.00287035	yes
gb|ACGJ01002889	4168	A	G	15	10	0.6	17	9	0.31	0.00849779	yes
gb|ACGJ01002889	4189	T	C	12	13	0.48	10	15	-0.2	0.0498713	yes
gb|ACGJ01002889	4297	A	G	11	15	0.42	45	20	0.38	0.0012045	yes
[truncated: 13,914 more rows]
